# Supplementary material for: DPP9-mediated inflammasome repression protects against checkpoint inhibitor lung toxicity
Source: bioRxiv. 2026 Jul 2:2026.06.30.735609. Preprint. [Version 1] doi: 10.64898/2026.06.30.735609 (PMC13347256; doi:10.64898/2026.06.30.735609)
Supplement: Supplement 1 [file media-1.xlsx]

## Sheet: Table S1
Supplementary Table 1. Clinical and demographic characteristics of the DFCI ICI-treated cohort. Summary of clinico-genomic variables for 4,397 cancer patients treated with immune checkpoint inhibitors at the Dana-Farber Cancer Institute, including age at ICI initiation, sex, race, genetic ancestry, cancer type, ICI regimen, and vital status at last follow-up. Values are reported as N (%) unless o…
Clinico-genomic variable	N (%)
Median age at ICI treatment [IQR]	64.8 [56.3-72.3]
Sex
Male	2207 (50.2)
Female	2190 (49.8)
Race
African American/Black	13 (0.3)
Asian	26 (0.6)
Other	45 (1)
White	4253 (96.7)
Unknown	60 (1.4)
Genetic Ancestry
Admixed	180 (4.1)
African American/Black	15 (0.3)
East Asian	24 (0.5)
European	4168 (94.8)
South Asian	10 (0.2)
Cancer Type
Lung cancer	1149 (26.1)
Other	684 (15.6)
Melanoma	537 (12.2)
Breast cancer	333 (7.6)
Esophagogastric cancer	278 (6.3)
CNS Cancer	276 (6.3)
CUP	205 (4.7)
Bladder cancer	194 (4.4)
Colorectal cancer	179 (4.1)
Renal cell carcinoma	175 (4.0)
Ovarian cancer	162 (3.7)
Head and neck cancer	115 (2.6)
Endometrial cancer	110 (2.5)
Type of ICI
Anti-PD(L)1	4049 (92.1)
Anti-PD(L)1+anti-CTLA4	335 (7.6)
Anti-CTLA4	13 (0.3)
DPP9 SNP
Wild-type	3421 (77.8)
Heterozygous	654 (14.9)
Homozygous	322 (7.3)

## Sheet: Table S2
								Supplementary Table 2. Individual-level clinico-genomic data for the DFCI ICI-treated cohort.
Patient ID	Race	Genetic Ancestry	Cancer	Cancer category	Sex	Age at ICI Start	chr19:4717672_A	chr19:4719443_G	chr19:4723670_C	Lung Toxicity	Grade	ICI drug	ICI Categ	Group	Event Fine Gray's (1=CIP, 2=competing, 0=censor)	Event Fine Gray's(1=G3 CIP, 2=competing, 0=censor)	Event_cox CIP	Event_cox_G3 CIP	Time to event/last follow-up	PC1	PC2	PC3	PC4	Grade 3+ Hepatitis_Censoring	Grade 3+ Colitis_Censoring	Time_hepatitis	Time_colitis
70	White	EUR	Lung Adenocarcinoma	Lung cancer	FEMALE	56.8214	0.176	0.088	0.103	ICI ILD	1	Durvalumab	Anti-PD(L)1	Mutant	1	0	1	0	2.52708	0.00135176	1899-12-29 23:58:30	0.00188998	-0.00117677			33.0263	33.0263
1201	White	EUR	Melanoma	Melanoma	MALE	61.9493	1.115	1.106	1.105	ICI pneumonitis	1	Nivolumab+Ipilimumab	Doublet	WT	1	0	1	0	5.54644	0.00173957	1899-12-29 23:58:30	0.00243018	-0.00168937			31.6447	31.6447
2682	White	EUR	Melanoma	Melanoma	FEMALE	60.1478	1.689	1.711	1.715	ICI pneumonitis	1	Pembrolizumab	Anti-PD(L)1	WT	1	0	1	0	1.3784	0.00137821	1899-12-29 23:58:30	0.00180451	-0.000371493			34.3092	34.3092
2368	White	EUR	Upper Tract Urothelial Carcinoma	Sarcoma/Other	MALE	75.0801	1.597	1.599	1.505	ICI pneumonitis	1	Atezolizumab	Anti-PD(L)1	WT	1	0	1	0	20.3479	0.000960569	1899-12-29 23:58:30	-0.00335777	-0.000565511			52.5658	52.5658
2757	White	EUR	Prostate Adenocarcinoma	Sarcoma/Other	MALE	63.9233	1.706	1.724	1.721	ICI pneumonitis	1	Pembrolizumab	Anti-PD(L)1	WT	1	0	1	0	5.05415	0.00132832	1899-12-29 23:58:30	0.00313349	-0.000127217			67.9276	67.9276
1277	White	EUR	Breast Invasive Ductal Carcinoma	Breast cancer	FEMALE	55.8412	1.155	1	1.015	ICI pneumonitis	2	Nivolumab	Anti-PD(L)1	WT	1	0	1	0	29.0778	0.00138923	1899-12-29 23:58:30	0.000927281	0.000313641			56.875	56.875
3469	White	EUR	Invasive Breast Carcinoma	Breast cancer	FEMALE	75.6632	1.869	1.862	1.871	ICI pneumonitis	2	Atezolizumab	Anti-PD(L)1	WT	1	0	1	0	2.26452	0.00147498	1899-12-29 23:58:30	0.00041775	-0.00114991			18.6513	18.6513
474	White	EUR	Poorly Differentiated Carcinoma, NOS	Sarcoma/other	MALE	61.7741	0.757	0.78	0.784	ICI pneumonitis	2	Pembrolizumab	Anti-PD(L)1	HET	1	0	1	0	2.75681	0.00128825	1899-12-29 23:58:30	0.000531935	0.000478138			36.9737	36.9737
311	White	EUR	Bladder Urothelial Carcinoma	Genitourinary cancer	MALE	66.5489	0.543	0.528	0.522	ICI pneumonitis	2	Pembrolizumab	Anti-PD(L)1	HET	1	0	1	0	7.90942	0.00144625	1899-12-29 23:58:30	0.000569085	-0.000413392			40.5592	40.5592
918	White	EUR	Bladder Urothelial Carcinoma	Genitourinary cancer	MALE	60.1807	1.019	1.079	1.074	ICI pneumonitis	2	Pembrolizumab	Anti-PD(L)1	WT	1	0	1	0	5.51362	0.00148632	1899-12-29 23:58:30	0.000821868	-0.000329825			13.9145	13.9145
360	White	EUR	Lung Adenocarcinoma	Lung cancer	FEMALE	75.2088	0.609	0.91	1	ICI pneumonitis?	2	Pembrolizumab	Anti-PD(L)1	HET	1	0	1	0	10.7975	0.00192554	1899-12-29 23:58:30	0.00227712	-0.000974186			12.2697	12.2697
429	White	EUR	Lung Adenocarcinoma	Lung cancer	FEMALE	61.3443	0.695	0.688	0.684	ICI pneumonitis	2	Pembrolizumab	Anti-PD(L)1	HET	1	0	1	0	7.58123	0.00131698	1899-12-29 23:58:30	0.000282616	-0.000550137			57.1053	57.1053
955	White	EUR	Lung Adenocarcinoma	Lung cancer	MALE	75.9452	1.026	1.044	1.041	ICI pneumonitis	2	Pembrolizumab	Anti-PD(L)1	WT	1	0	1	0	6.62947	0.000981329	1899-12-29 23:58:30	-0.00287407	0.000758152			7.46711	7.46711
2802	White	EUR	Lung Adenocarcinoma	Lung cancer	MALE	53.0376	1.72	1.728	1.738	ICI pneumonitis	2	Pembrolizumab	Anti-PD(L)1	WT	1	0	1	0	10.4037	0.000827111	1899-12-29 23:58:30	0.000909574	-0.00108852			27.8618	27.8618
4031	White	EUR	Lung Adenocarcinoma	Lung cancer	MALE	56.6954	1.953	1.966	1.962	ICI-pneumonitis	2	Durvalumab	Anti-PD(L)1	WT	1	0	1	0	8.30325	0.00181894	1899-12-29 23:58:30	0.00188104	-0.00112612			68.3224	68.3224
660	White	EUR	Melanoma	Melanoma	FEMALE	69.3908	0.936	0.995	1.009	ICI pneumonitis	2	Nivolumab	Anti-PD(L)1	HET	1	0	1	0	14.2107	0.000626779	1899-12-29 23:58:30	-0.00898835	0.000711035			71.5132	71.5132
1573	White	EUR	Melanoma	Melanoma	MALE	67.4387	1.286	1.474	1.5	ICI pneumonitis	2	Nivolumab+Ipilimumab	Anti-PD(L)1	WT	1	0	1	0	1.31277	0.00191873	1899-12-29 23:58:30	0.00279106	-0.000880566			33.8487	33.8487
1787	White	EUR	Melanoma	Melanoma	MALE	64.4983	1.394	1.411	1.425	ICI pneumonitis	2	Nivolumab+Ipilimumab	Anti-PD(L)1	WT	1	0	1	0	43.1244	0.000784777	1899-12-29 23:58:30	-0.0054466	7.14324e-05			45.5263	45.5263
1978	White	EUR	Melanoma	Melanoma	FEMALE	56.1451	1.477	1.967	1.968	ICI pneumonitis	2	Nivolumab+Ipilimumab	Anti-PD(L)1	WT	1	0	1	0	22.0217	0.001224	1899-12-29 23:58:30	0.00219388	-0.000144275			35.2632	35.2632
2173	White	EUR	Cutaneous Melanoma	Melanoma	MALE	65.7276	1.537	1.625	1.634	ICI pneumonitis	2	Nivolumab+Ipilimumab	Anti-PD(L)1	WT	1	0	1	0	3.67575	0.00182197	1899-12-29 23:58:30	0.00270447	-0.000691793			60.5263	60.5263
2200	White	EUR	Melanoma	Melanoma	MALE	70.9651	1.546	1.588	1.598	ICI pneumonitis	2	Nivolumab+Ipilimumab	Doublet	WT	1	0	1	0	31.2767	0.00127087	1899-12-29 23:58:30	-0.00202662	-0.000236283			46.5132	46.5132
2228	White	EUR	Melanoma	Melanoma	MALE	64.0903	1.554	1.587	1.593	ICI pneumonitis	2	Nivolumab	Anti-PD(L)1	WT	1	0	1	0	2.16606	0.00174044	1899-12-29 23:58:30	0.00312652	-0.000598837			78.6184	78.6184
3086	White	EUR	Melanoma	Melanoma	FEMALE	31.499	1.786	1.776	1.799	? ICI pneumonitis	2	Nivolumab+Ipilimumab	Anti-PD(L)1	WT	1	0	1	0	53.2327	0.00139636	1899-12-29 23:58:30	-0.00282268	-0.000659564			65.2961	65.2961
3663	White	EUR	Melanoma	Melanoma	FEMALE	70.9897	1.899	1.93	1.928	ICI pneumonitis	2	Nivolumab+Ipilimumab	Doublet	WT	1	0	1	0	9.02527	0.00066609	1899-12-29 23:58:30	-0.011262	0.00054183			11.3487	11.3487
416	White	EUR	Papillary Thyroid Cancer	Sarcoma/Other	FEMALE	54.3984	0.674	0.617	0.638	ICI pneumonitis	2	Nivolumab+Ipilimumab	Doublet	HET	1	0	1	0	1.01739	0.00153924	1899-12-29 23:58:30	0.00148162	-0.000469103			5.03289	5.03289
1338	White	EUR	Prostate Adenocarcinoma	Sarcoma/Other	MALE	78.256	1.183	1.15	1.142	ICI pneumonitis	2	Pembrolizumab	Anti-PD(L)1	WT	1	0	1	0	32.3925	0.000986621	1899-12-29 23:58:30	-0.00144955	-0.000426514			46.875	46.875
853	White	EUR	Mucinous Ovarian Cancer	Sarcoma/Other	FEMALE	53.6865	1.005	1.002	1.003	ICI pneumonitis	2	Pembrolizumab	Anti-PD(L)1	WT	1	0	1	0	4.26649	0.00158837	1899-12-29 23:58:30	0.00101963	-0.00050563			11.0197	11.0197
3970	White	EUR	Low-Grade Serous Ovarian Cancer	Sarcoma/Other	FEMALE	70.6311	1.945	1.967	1.964	? ICI pneumonitis	2	Pembrolizumab	Anti-PD(L)1	WT	1	0	1	0	5.51362	0.00155794	1899-12-29 23:58:30	0.00115449	-0.000352464			31.3487	31.3487
931	White	EUR	Breast Invasive Ductal Carcinoma	Breast cancer	FEMALE	31.1431	1.023	0.986	1.014	? ICI pneumonitis	3	Atezolizumab	Anti-PD(L)1	HET	1	1	1	1	0.459468	0.00130626	1899-12-29 23:58:30	0.000170781	-0.000939071			1.38158	1.38158
1974	White	EUR	Invasive Breast Carcinoma	Breast cancer	FEMALE	58.6804	1.475	1.568	1.574	ICI pneumonitis	3	Atezolizumab	Anti-PD(L)1	WT	1	1	1	1	2.78963	0.00148859	1899-12-29 23:58:30	0.0018749	-0.00129802			8.48684	8.48684
1931	White	EUR	Mucinous Adenocarcinoma of the Colon and Rectum	Gastrointestinal cancer	MALE	51.7947	1.454	1.497	1.502	ICI pneumonitis	3	Nivolumab+Ipilimumab	Anti-PD(L)1	WT	1	1	1	1	4.56186	0.00171311	1899-12-29 23:58:30	0.00250895	-0.00111308			32.0066	32.0066
3007	White	EUR	Colon Adenocarcinoma	Gastrointestinal cancer	FEMALE	73.3881	1.767	1.864	1.875	ICI pneumonitis	3	Pembrolizumab	Anti-PD(L)1	WT	1	1	1	1	1.24713	0.00193083	1899-12-29 23:58:30	0.00209388	-0.000991068			1.44737	1.44737
280	White	EUR	Esophageal Squamous Cell Carcinoma	Gastrointestinal cancer	FEMALE	73.6783	0.497	0.491	0.499	ICI pneumonitis	3	Pembrolizumab	Anti-PD(L)1	Mutant	1	1	1	1	2.88809	0.00158081	1899-12-29 23:58:30	0.00146151	-0.000333509			4.07895	4.07895
1094	White	EUR	Esophagogastric Adenocarcinoma	Gastrointestinal cancer	MALE	65.4894	1.074	1.047	1.044	ICI pneumonitis	3	Pembrolizumab	Anti-PD(L)1	WT	1	1	1	1	2.00197	0.00174788	1899-12-29 23:58:30	-0.000356521	-0.000671074			13.4211	13.4211
2283	White	EUR	Adenocarcinoma of the Gastroesophageal Junction	Gastrointestinal cancer	MALE	69.0541	1.573	1.541	1.506	ICI pneumonitis	3	Nivolumab	Anti-PD(L)1	WT	1	1	1	1	30.128	0.0016995	1899-12-29 23:58:30	0.00220673	-0.000850639			38.2895	38.2895
459	White	EUR	Bladder Urothelial Carcinoma	Genitourinary cancer	MALE	82.6639	0.744	0.821	0.85	ICI pneumonitis	3	Pembrolizumab	Anti-PD(L)1	HET	1	1	1	1	2.98654	0.00144398	1899-12-29 23:58:30	0.00217321	-0.0010233			18.0263	18.0263
241	White	EUR	Lung Adenocarcinoma	Lung cancer	FEMALE	52.9719	0.449	0.631	0.664	ICI pneumonitis	3	Pembrolizumab	Anti-PD(L)1	Mutant	1	1	1	1	2.75681	0.00142794	1899-12-29 23:58:30	0.000146199	0.000146679			58.0921	58.0921
257	White	EUR	Lung Adenocarcinoma	Lung cancer	FEMALE	69.8754	0.466	0.474	0.47	ICI pneumonitis	3	Pembrolizumab	Anti-PD(L)1	Mutant	1	1	1	1	30.2265	0.00156569	1899-12-29 23:58:30	0.00231064	-0.000846035			33.125	33.125
1235	White	EUR	Lung Adenocarcinoma	Lung cancer	FEMALE	76.6188	1.135	1.149	1.143	ICI pneumonitis	3	Pembrolizumab	Anti-PD(L)1	WT	1	1	1	1	6.17	0.00158459	1899-12-29 23:58:30	-0.00186853	5.27466e-07			15.0658	15.0658
2650	White	EUR	Lung Adenocarcinoma	Lung cancer	MALE	75.2416	1.679	1.4	1.525	ICI pneumonitis	3	Pembrolizumab	Anti-PD(L)1	WT	1	1	1	1	15.4578	0.00123382	1899-12-29 23:58:30	0.000407024	0.000247927			27.6974	27.6974
3097	White	EUR	Lung Squamous Cell Carcinoma	Lung cancer	FEMALE	64.3176	1.789	1.804	1.695	ICI pneumonitis	3	Durvalumab	Anti-PD(L)1	WT	1	1	1	1	0.39383	0.00166725	1899-12-29 23:58:30	0.00254338	-0.000855361			3.19079	3.19079
3698	White	EUR	Lung Adenocarcinoma	Lung cancer	MALE	55.655	1.906	1.925	1.917	ICI pneumonitis	3	Pembrolizumab	Anti-PD(L)1	WT	1	1	1	1	0.131277	0.000566825	1899-12-29 23:58:30	-0.009502	0.000618294			0.789474	0.789474
4068	White	EUR	Lung Adenocarcinoma	Lung cancer	FEMALE	78.1164	1.958	1.972	1.914	ICI pneumonitis	3	Atezolizumab	Anti-PD(L)1	WT	1	1	1	1	10.3709	0.000809724	1899-12-29 23:58:30	-0.00560301	0.000434398			18.9803	18.9803
1121	White	EUR	Melanoma	Melanoma	MALE	86.8036	1.081	1.039	1.041	ICI pneumonitis	3	Pembrolizumab	Anti-PD(L)1	WT	1	1	1	1	1.96915	0.00162542	1899-12-29 23:58:30	0.00381393	-0.000959605			2.96053	2.96053
2603	White	EUR	Melanoma	Melanoma	MALE	83.6167	1.666	1.67	1.623	ICI pneumonitis?	3	Pembrolizumab	Anti-PD(L)1	WT	1	1	1	1	13.3902	0.000351304	1899-12-29 23:58:30	-0.00145681	-0.00107548			22.5658	22.5658
2969	White	EUR	Melanoma	Melanoma	FEMALE	49.8919	1.757	1.771	1.759	ICI pneumonitis	3	Nivolumab+Ipilimumab	Anti-PD(L)1	WT	1	1	1	1	13.784	0.0014266	1899-12-29 23:58:30	0.00152407	-0.000535634			23.3224	23.3224
3386	White	AMR	Melanoma	Melanoma	FEMALE	63.0527	1.853	1.861	1.857	ICI pneumonitis	3	Nivolumab+Ipilimumab	Doublet	WT	1	1	1	1	61.5359	0.000638149	1899-12-29 23:58:30	-0.00984953	0.00221837			75.7566	75.7566
383	White	EUR	Peritoneal Mesothelioma	Sarcoma/Other	MALE	65.5825	0.634	0.579	0.576	ICI pneumonitis	3	Nivolumab	Anti-PD(L)1	HET	1	1	1	1	0.492287	0.0018318	1899-12-29 23:58:30	0.00287374	-0.000447003			5	5
1216	White	EUR	Lung Adenocarcinoma	Lung cancer	MALE	71.3949	1.122	1.119	1.127	ICI pneumonitis	4	Pembrolizumab	Anti-PD(L)1	WT	1	1	1	1	8.63144	0.00182424	1899-12-29 23:58:30	0.0019073	-0.000955769			11.6447	11.6447
1312	White	EUR	Lung Adenocarcinoma	Lung cancer	MALE	63.1294	1.17	1.155	1.146	ICI pneumonitis/ILD	4	Pembrolizumab	Anti-PD(L)1	WT	1	1	1	1	39.4486	0.00132076	1899-12-29 23:58:30	-0.000902644	-0.000488057			39.8355	39.8355
956	White	EUR	Pleural Mesothelioma	Sarcoma/Other	MALE	53.4182	1.026	1.012	1.007	ICI pneumonitis	4	Pembrolizumab	Anti-PD(L)1	WT	1	1	1	1	4.06958	0.000174709	1899-12-29 23:58:30	-0.00874814	0.000764828			4.70395	4.70395
1138	White	EUR	Lung Adenocarcinoma	Lung cancer	MALE	67.2416	1.089	1.111	1.115	ICI pneumonitis	5	Pembrolizumab	Anti-PD(L)1	WT	1	1	1	1	1.31277	0.00171009	1899-12-29 23:58:30	0.00321395	0.000127596			1.57895	1.57895
354	White	AMR	Breast Invasive Ductal Carcinoma	Breast cancer	FEMALE	74.9514	0.603	0.632	0.635	No		Pembrolizumab	Anti-PD(L)1	HET	0	0	0	0	74.7292	0.000395591	1899-12-29 23:58:30	-0.00925005	0.00186206			74.9013	74.9013
1837	White	AMR	Invasive Breast Carcinoma	Breast cancer	FEMALE	72.3723	1.415	1.394	1.4	No		Pembrolizumab	Anti-PD(L)1	WT	0	0	0	0	41.5162	0.000759074	1899-12-29 23:58:30	-0.00796046	0.00218277			41.6118	41.6118
3026	White	EUR	Invasive Breast Carcinoma	Breast cancer	FEMALE	35.0554	1.771	1.911	1.916	No		Pembrolizumab	Anti-PD(L)1	WT	0	0	0	0	51.2307	0.00199509	1899-12-29 23:58:30	0.00323127	-0.0008445			51.3487	51.3487
3937	White	EUR	Breast Invasive Ductal Carcinoma	Breast cancer	FEMALE	75.6851	1.941	1.963	1.956	No		Nivolumab	Anti-PD(L)1	WT	0	0	0	0	64.6866	0.00132378	1899-12-29 23:58:30	-0.00269084	0.000468623			64.8355	64.8355
971	White	EUR	Diffuse Glioma	Sarcoma/other	MALE	41.2348	1.031	1.004	0.985	No		Pembrolizumab	Anti-PD(L)1	HET	0	0	0	0	2.06761	0.000604554	1899-12-29 23:58:30	-0.00441088	-0.000369498			2.07237	2.07237
1717	White	EUR	Glioblastoma	Sarcoma/other	FEMALE	40.3176	1.361	1.378	1.369	No		Nivolumab	Anti-PD(L)1	WT	0	0	0	0	81.49	0.00147572	1899-12-29 23:58:30	0.00178465	-0.000334595			81.6776	81.6776
1937	White	EUR	Glioblastoma	Sarcoma/other	MALE	35.0253	1.459	1.462	1.467	No		Pembrolizumab	Anti-PD(L)1	WT	0	0	0	0	87.9225	0.000347761	1899-12-29 23:58:30	-0.0066151	0.000525188			88.125	88.125
4329	White	AMR	Colorectal Adenocarcinoma	Gastrointestinal cancer	MALE	89.5907	1.985	1.996	1.993	No		Pembrolizumab	Anti-PD(L)1	WT	0	0	0	0	11.7164	0.0003059	1899-12-29 23:58:30	-0.00972298	0.00146237			11.7434	11.7434
1024	White	EUR	Adenocarcinoma, NOS	Sarcoma/other	FEMALE	56.7556	1.05	1.062	1.067	No		Pembrolizumab	Anti-PD(L)1	WT	0	0	0	0	70.2987	0.00165036	1899-12-29 23:58:30	0.00316926	-0.00075395			70.4605	70.4605
1397	White	EUR	Squamous Cell Carcinoma, NOS	Sarcoma/other	MALE	60.4298	1.21	1.252	1.248	No		Pembrolizumab	Anti-PD(L)1	WT	0	0	0	0	34.1319	0.00162542	1899-12-29 23:58:30	0.00220673	-0.000568631			34.2105	34.2105
1848	White	AMR	Endometrial Carcinoma	Sarcoma/other	FEMALE	60.6215	1.419	1.464	1.456	No		Avelumab	Anti-PD(L)1	WT	0	0	0	0	63.8661	0.00122626	1899-12-29 23:58:30	0.00118833	0.00243063			64.0132	64.0132
368	White	EUR	Esophageal Adenocarcinoma	Gastrointestinal cancer	MALE	58.5024	0.622	0.628	0.626	No		Pembrolizumab	Anti-PD(L)1	HET	0	0	0	0	32.4253	0.00138048	1899-12-29 23:58:30	0.00105035	-0.000791552			32.5	32.5
2342	White	EUR	Adenocarcinoma of the Gastroesophageal Junction	Gastrointestinal cancer	MALE	57.8563	1.59	1.606	1.596	No		Nivolumab	Anti-PD(L)1	WT	0	0	0	0	3.47883	0.00150068	1899-12-29 23:58:30	0.00254247	-0.000468182			3.48684	3.48684
619	White	EUR	Bladder Urothelial Carcinoma	Genitourinary cancer	MALE	66.8638	0.901	0.971	0.987	No		Avelumab	Anti-PD(L)1	HET	0	0	0	0	42.8947	0.00167002	1899-12-29 23:58:30	0.00209891	-0.000943491			42.9934	42.9934
2419	White	EUR	Bladder Urothelial Carcinoma	Genitourinary cancer	MALE	62.8994	1.614	1.666	1.659	No		Pembrolizumab	Anti-PD(L)1	WT	0	0	0	0	0.0328192	0.00106146	1899-12-29 23:58:30	-0.00051104	-0.000404414			0.0328947	0.0328947
440	White	EUR	Lung Adenocarcinoma	Lung cancer	MALE	43.5455	0.714	0.689	0.723	No		Pembrolizumab	Anti-PD(L)1	HET	0	0	0	0	33.4427	0.0012187	1899-12-29 23:58:30	-0.00166127	0.000103401			33.5197	33.5197
502	White	EUR	Lung Adenocarcinoma	Lung cancer	MALE	72.6899	0.798	0.771	0.761	No		Pembrolizumab	Anti-PD(L)1	HET	0	0	0	0	48.4411	0.00167153	1899-12-29 23:58:30	0.00181345	-0.000957303			48.5526	48.5526
1595	White	EUR	Non-Small Cell Lung Cancer	Lung cancer	FEMALE	59.0335	1.3	1.3	1.306	No		Pembrolizumab	Anti-PD(L)1	WT	0	0	0	0	43.8792	0.00141979	1899-12-29 23:58:30	0.00163022	-0.000868288			43.9803	43.9803
1603	White	EUR	Lung Adenocarcinoma	Lung cancer	FEMALE	56.3669	1.304	1.312	1.32	No		Pembrolizumab	Anti-PD(L)1	WT	0	0	0	0	38.3984	0.00105959	1899-12-29 23:58:30	0.000985592	-0.00032955			38.4868	38.4868
1921	White	EUR	Non-Small Cell Lung Cancer	Lung cancer	MALE	70.9624	1.45	1.397	1.381	No		Nivolumab	Anti-PD(L)1	WT	0	0	0	0	0.853298	0.00155133	1899-12-29 23:58:30	0.00151793	-0.00114454			0.855263	0.855263
2096	White	EUR	Lung Adenocarcinoma	Lung cancer	MALE	61.2485	1.513	1.452	1.462	No		Pembrolizumab	Anti-PD(L)1	WT	0	0	0	0	37.9718	0.000771926	1899-12-29 23:58:30	-0.00541196	-6.6157e-05			38.0592	38.0592
2301	White	EUR	Lung Adenocarcinoma	Lung cancer	FEMALE	74.705	1.577	1.619	1.63	No		Pembrolizumab	Anti-PD(L)1	WT	0	0	0	0	52.3466	0.00120198	1899-12-29 23:58:30	0.00140474	-0.000136887			52.4671	52.4671
4178	White	AMR	Lung Adenocarcinoma	Lung cancer	MALE	44.4627	1.97	1.98	1.975	No		Pembrolizumab	Anti-PD(L)1	WT	0	0	0	0	79.488	-0.000869513	1899-12-29 23:58:30	-0.000741198	0.00317498			79.6711	79.6711
732	White	EUR	Melanoma	Melanoma	FEMALE	88.6352	0.977	1	1.004	No		Nivolumab	Anti-PD(L)1	HET	0	0	0	0	8.20479	0.00155209	1899-12-29 23:58:30	0.0025704	-0.00208227			8.22368	8.22368
515	White	AMR	Prostate Adenocarcinoma	Sarcoma/Other	MALE	87.0719	0.809	0.911	0.933	No		Pembrolizumab	Anti-PD(L)1	HET	0	0	0	0	46.5376	0.000496904	1899-12-29 23:58:30	-0.0103123	0.00187506			46.6447	46.6447
1144	White	EUR	Mucinous Carcinoma	Sarcoma/Other	FEMALE	46.4695	1.09	1.294	1.295	No		Pembrolizumab	Anti-PD(L)1	WT	0	0	0	0	2.06761	0.00157401	1899-12-29 23:58:30	0.00328322	-0.0011361			2.07237	2.07237
1985	White	EUR	Classical Hodgkin Lymphoma	Sarcoma/Other	MALE	71.666	1.479	1.507	1.52	Bleomycin pneumonitis		Pembrolizumab	Anti-PD(L)1	WT	0	0	0	0	68.0998	0.00147572	1899-12-29 23:58:30	0.00121793	-0.000878109			68.2566	68.2566
3333	White	EUR	Cutaneous Squamous Cell Carcinoma	Sarcoma/Other	MALE	70.4011	1.842	1.866	1.867	No		Cemiplimab	Anti-PD(L)1	WT	0	0	0	0	40.5973	0.00137368	1899-12-29 23:58:30	0.0024246	0.000328194			40.6908	40.6908
475	White	EUR	High-Grade Serous Ovarian Cancer	Sarcoma/Other	FEMALE	66.1711	0.758	0.757	0.742	No		Pembrolizumab	Anti-PD(L)1	HET	0	0	0	0	0	0.00180836	1899-12-29 23:58:30	0.0031296	-0.000788482			0	0
3256	White	EUR	High-Grade Serous Ovarian Cancer	Sarcoma/Other	FEMALE	76.731	1.827	1.842	1.84	No		Pembrolizumab	Anti-PD(L)1	WT	0	0	0	0	3.44601	0.00131127	1899-12-29 23:58:30	0.000714151	-0.00114508			3.45395	3.45395
3835	White	EUR	High-Grade Serous Ovarian Cancer	Sarcoma/Other	FEMALE	69.1472	1.926	1.975	1.963	No		Pembrolizumab	Anti-PD(L)1	WT	0	0	0	0	81.49	0.00104855	1899-12-29 23:58:30	-0.000256486	-0.00079335			81.6776	81.6776
89	White	EUR	Merkel Cell Carcinoma	Sarcoma/Other	FEMALE	75.8111	0.209	0.194	0.198	? ICI pneumonitis		Avelumab	Anti-PD(L)1	Mutant	1	1	1	1	7.31867	0.00149778	1899-12-29 23:58:30	0.00208439	-0.000925407			10.8224	10.8224
3358	White	EUR	Bladder Urothelial Carcinoma	Genitourinary cancer	MALE	64.7474	1.847	1.852	1.844	No		Pembrolizumab	Anti-PD(L)1	WT	2	2	0	0	0	0.00162768	1899-12-29 23:58:30	0.00210394	-3.50018e-05			0.888158	0.888158
3419	White	EUR	Bladder Urothelial Carcinoma	Genitourinary cancer	MALE	67.822	1.86	1.946	1.933	No		Pembrolizumab	Anti-PD(L)1	WT	2	2	0	0	2.75681	0.00178621	1899-12-29 23:58:30	0.00299664	-0.000892701			35.1316	35.1316
3426	White	EUR	Small Cell Bladder Cancer	Genitourinary cancer	MALE	72.9938	1.86	1.882	1.876	No		Atezolizumab	Anti-PD(L)1	WT	2	2	0	0	3.44601	0.00145835	1899-12-29 23:58:30	0.00250783	-0.000248561			6.57895	6.57895
3456	White	EUR	Bladder Urothelial Carcinoma	Genitourinary cancer	FEMALE	73.2375	1.867	1.894	1.889	No		Pembrolizumab	Anti-PD(L)1	WT	2	2	0	0	2.06761	0.00126784	1899-12-29 23:58:30	0.00199947	-0.000883636			18.8158	18.8158
3462	White	EUR	Bladder Urothelial Carcinoma	Genitourinary cancer	MALE	55.0992	1.868	1.857	1.857	No		Pembrolizumab	Anti-PD(L)1	WT	2	2	0	0	1.34559	0.00103753	1899-12-29 23:58:30	0.00206348	-0.00093802			10.7237	10.7237
3463	White	EUR	Bladder Urothelial Carcinoma	Genitourinary cancer	MALE	74.6393	1.868	1.82	1.806	No		Pembrolizumab	Anti-PD(L)1	WT	2	2	0	0	0	0.00179853	1899-12-29 23:58:30	0.00335976	-0.000468719			34.0789	34.0789
3467	White	EUR	Bladder Urothelial Carcinoma	Genitourinary cancer	MALE	76.9856	1.869	1.868	1.89	No		Atezolizumab	Anti-PD(L)1	WT	2	2	0	0	24.3518	0.000587518	1899-12-29 23:58:30	-0.00446955	0.000564085			92.4013	92.4013
3480	White	EUR	Bladder Urothelial Carcinoma	Genitourinary cancer	FEMALE	72.5804	1.871	1.932	1.92	No		Nivolumab	Anti-PD(L)1	WT	2	2	0	0	41.3521	0.00203364	1899-12-29 23:58:30	0.00219835	-0.00051008			44.9671	44.9671
3513	White	EUR	Bladder Urothelial Carcinoma	Genitourinary cancer	MALE	46.4011	1.877	1.902	1.895	No		Atezolizumab	Anti-PD(L)1	WT	2	2	0	0	22.9406	0.00157364	1899-12-29 23:58:30	0.00286061	-0.000591582			93.9474	93.9474
3572	White	EUR	Bladder Urothelial Carcinoma	Genitourinary cancer	FEMALE	69.3525	1.887	1.908	1.909	No		Pembrolizumab	Anti-PD(L)1	WT	2	2	0	0	20.9058	0.00105163	1899-12-29 23:58:30	0.00223019	-0.000410476			35.6908	35.6908
3601	White	EUR	Bladder Urothelial Carcinoma	Genitourinary cancer	MALE	86.3847	1.891	1.903	1.892	No		Pembrolizumab	Anti-PD(L)1	WT	2	2	0	0	0.689202	0.00167002	1899-12-29 23:58:30	0.00165144	-0.000434187			5.78947	5.78947
3735	White	EUR	Bladder Urothelial Carcinoma	Genitourinary cancer	MALE	65.8672	1.911	1.948	1.943	No		Atezolizumab	Anti-PD(L)1	WT	2	2	0	0	1.3784	0.00122097	1899-12-29 23:58:30	-0.00248135	-0.000496344			9.73684	9.73684
3831	White	EUR	Bladder Urothelial Carcinoma	Genitourinary cancer	MALE	77.5387	1.926	1.933	1.938	No		Pembrolizumab	Anti-PD(L)1	WT	2	2	0	0	19.7571	0.00101686	1899-12-29 23:58:30	-0.00227298	0.000220901			23.5526	23.5526
4030	White	EUR	Bladder Urothelial Carcinoma	Genitourinary cancer	MALE	77.2019	1.953	1.997	1.991	No		Pembrolizumab	Anti-PD(L)1	WT	2	2	0	0	2.72399	0.00193763	1899-12-29 23:58:30	0.00250281	-0.00129648			23.0592	23.0592
4141	White	EUR	Bladder Urothelial Carcinoma	Genitourinary cancer	MALE	70.8446	1.967	1.981	1.977	No		Pembrolizumab	Anti-PD(L)1	WT	2	2	0	0	7.08894	0.000440886	1899-12-29 23:58:30	-0.00918946	0.000576899			58.1579	58.1579
64	White	EUR	Breast Invasive Ductal Carcinoma	Breast cancer	FEMALE	74.4586	0.171	0.004	0.026	TDxD pneumonitis		Pembrolizumab	Anti-PD(L)1	Mutant	2	2	0	0	1.3784	0.00182633	1899-12-29 23:58:30	0.00333056	-0.00134211			16.1513	16.1513
98	White	EUR	Invasive Breast Carcinoma	Breast cancer	FEMALE	46.4778	0.224	0.22	0.217	CAR-T pneumonitis		Nivolumab	Anti-PD(L)1	Mutant	2	2	0	0	3.67575	0.00121649	1899-12-29 23:58:30	-0.00204877	0.000688614			0	0
127	White	EUR	Breast Invasive Ductal Carcinoma	Breast cancer	FEMALE	56.9281	0.281	0.224	0.237	No		Pembrolizumab	Anti-PD(L)1	Mutant	2	2	0	0	2.10043	0.00190588	1899-12-29 23:58:30	0.00186987	-0.000651123			11.4803	11.4803
144	White	EUR	Breast Invasive Ductal Carcinoma	Breast cancer	FEMALE	39.4031	0.307	0.256	0.266	No		Atezolizumab	Anti-PD(L)1	Mutant	2	2	0	0	0.820479	0.00101157	1899-12-29 23:58:30	0.00184194	-0.000463654			12.9605	12.9605
207	White	EUR	Breast Invasive Ductal Carcinoma	Breast cancer	FEMALE	47.3593	0.401	0.404	0.404	No		Nivolumab	Anti-PD(L)1	Mutant	2	2	0	0	4.13521	0.0016549	1899-12-29 23:58:30	0.00186987	-0.000889775			10.5592	10.5592
233	White	EUR	Invasive Breast Carcinoma	Breast cancer	FEMALE	41.462	0.434	0.436	0.44	No		Spartalizumab	Anti-PD(L)1	Mutant	2	2	0	0	0.918937	0.00151807	1899-12-29 23:58:30	0.00178887	-0.000530799			8.81579	8.81579
376	White	EUR	Breast Invasive Ductal Carcinoma	Breast cancer	FEMALE	68.7556	0.63	0.581	0.588	No		Pembrolizumab	Anti-PD(L)1	HET	2	2	0	0	0.886117	0.00191361	1899-12-29 23:58:30	0.00356775	-0.0010894			8.78289	8.78289
377	White	EUR	Invasive Breast Carcinoma	Breast cancer	FEMALE	65.6728	0.631	0.639	0.652	No		Pembrolizumab	Anti-PD(L)1	HET	2	2	0	0	8.0407	0.00160908	1899-12-29 23:58:30	0.00277171	-0.00121445			86.1184	86.1184
403	White	EUR	Breast Invasive Ductal Carcinoma	Breast cancer	FEMALE	53.64	0.656	0.592	0.596	No		Pembrolizumab	Anti-PD(L)1	HET	2	2	0	0	15.3922	0.0013213	1899-12-29 23:58:30	0.00327012	-0.000997932			63.2895	63.2895
404	White	EUR	Invasive Breast Carcinoma	Breast cancer	FEMALE	68.4408	0.658	0.603	0.613	No		Durvalumab	Anti-PD(L)1	HET	2	2	0	0	0.918937	0.000718252	1899-12-29 23:58:30	-0.00184283	-0.000112429			29.7697	29.7697
414	White	EUR	Invasive Breast Carcinoma	Breast cancer	FEMALE	75.9042	0.673	0.691	0.692	ILD		Pembrolizumab	Anti-PD(L)1	HET	2	2	0	0	2.75681	0.00075152	1899-12-29 23:58:30	0.00243977	-0.00123009			35	35
457	White	EUR	Breast Invasive Ductal Carcinoma	Breast cancer	FEMALE	51.0773	0.741	0.77	0.775	No		Pembrolizumab	Anti-PD(L)1	HET	2	2	0	0	0.689202	0.00174345	1899-12-29 23:58:30	0.00173446	0.000509632			3.42105	3.42105
503	White	EUR	Breast Invasive Ductal Carcinoma	Breast cancer	FEMALE	37.0897	0.799	0.814	0.814	No		Pembrolizumab	Anti-PD(L)1	HET	2	2	0	0	0.689202	0.00168816	1899-12-29 23:58:30	0.00277207	-4.98887e-05			31.7105	31.7105
505	White	AMR	Invasive Breast Carcinoma	Breast cancer	FEMALE	43.332	0.8	0.791	0.79	No		Pembrolizumab	Anti-PD(L)1	HET	2	2	0	0	1.3784	-0.000532804	1899-12-29 23:58:30	-0.000836166	0.00192877			4.93421	4.93421
553	White	EUR	Breast Invasive Ductal Carcinoma	Breast cancer	FEMALE	38.0698	0.852	0.859	0.864	No		Pembrolizumab	Anti-PD(L)1	HET	2	2	0	0	1.3784	0.00168133	1899-12-29 23:58:30	0.00200959	-0.000375545			17.5987	17.5987
570	White	EUR	Invasive Breast Carcinoma	Breast cancer	FEMALE	53.4511	0.865	0.879	0.883	No		Pembrolizumab	Anti-PD(L)1	HET	2	2	0	0	2.00197	0.000933249	1899-12-29 23:58:30	0.00286442	-0.000837117			3.51974	3.51974
623	White	EUR	Breast Mixed Ductal and Lobular Carcinoma	Breast cancer	FEMALE	31.0281	0.903	0.916	0.925	No		Pembrolizumab	Anti-PD(L)1	HET	2	2	0	0	2.06761	0.00147195	1899-12-29 23:58:30	0.00272905	-0.000292608			7.36842	7.36842
640	White	EUR	Invasive Breast Carcinoma	Breast cancer	FEMALE	67.7837	0.916	0.866	0.879	No		Pembrolizumab	Anti-PD(L)1	HET	2	2	0	0	35.215	0.00186879	1899-12-29 23:58:30	0.00336422	-0.000650445			62.8618	62.8618
647	White	EUR	Invasive Breast Carcinoma	Breast cancer	FEMALE	56.1424	0.923	0.945	0.946	No		Nivolumab	Anti-PD(L)1	HET	2	2	0	0	4.13521	0.00118998	1899-12-29 23:58:30	-0.00167412	6.96675e-05			43.0592	43.0592
680	White	EUR	Adenomyoepithelioma of the Breast	Breast cancer	FEMALE	44.9802	0.952	1.005	1.015	No		Atezolizumab	Anti-PD(L)1	HET	2	2	0	0	10.7975	0.00151783	1899-12-29 23:58:30	0.0024636	-0.00148143			21.4474	21.4474
855	White	EUR	Breast Invasive Ductal Carcinoma	Breast cancer	FEMALE	50.1766	1.006	0.999	0.996	No		Avelumab	Anti-PD(L)1	HET	2	2	0	0	2.75681	0.0015659	1899-12-29 23:58:30	0.00264258	-0.000767346			36.2171	36.2171
880	White	EUR	Breast Invasive Ductal Carcinoma	Breast cancer	FEMALE	40.9829	1.011	0.962	0.99	No		Pembrolizumab	Anti-PD(L)1	HET	2	2	0	0	1.3784	0.0020222	1899-12-29 23:58:30	0.00373367	-0.00115665			12.5329	12.5329
913	White	EUR	Invasive Breast Carcinoma	Breast cancer	FEMALE	35.4168	1.018	1.013	1.016	No		Atezolizumab	Anti-PD(L)1	WT	2	2	0	0	4.29931	0.0010646	1899-12-29 23:58:30	0.00172331	-0.000302537			18.125	18.125
933	White	EUR	Breast Invasive Ductal Carcinoma	Breast cancer	FEMALE	61.6756	1.023	1.018	1.016	No		Pembrolizumab	Anti-PD(L)1	WT	2	2	0	0	5.51362	0.00194739	1899-12-29 23:58:30	-0.000432975	-0.00044769			10.6908	10.6908
939	White	EUR	Breast Invasive Ductal Carcinoma	Breast cancer	FEMALE	55.4743	1.024	1.027	1.034	No		Pembrolizumab	Anti-PD(L)1	WT	2	2	0	0	0	0.00165019	1899-12-29 23:58:30	0.000698955	-0.000788241			0.526316	0.526316
951	White	EUR	Invasive Breast Carcinoma	Breast cancer	FEMALE	54.1273	1.026	1.014	1.022	No		Pembrolizumab	Anti-PD(L)1	WT	2	2	0	0	0	0.00160883	1899-12-29 23:58:30	0.00251785	-0.00141479			6.28289	6.28289
983	White	EUR	Breast Invasive Ductal Carcinoma	Breast cancer	FEMALE	59.373	1.036	1.051	1.041	No		Pembrolizumab	Anti-PD(L)1	WT	2	2	0	0	1.57532	0.00116821	1899-12-29 23:58:30	-0.00286327	-0.000724672			6.61184	6.61184
1037	White	EUR	Breast Invasive Ductal Carcinoma	Breast cancer	FEMALE	74.5544	1.055	1.092	1.1	No		Atezolizumab	Anti-PD(L)1	WT	2	2	0	0	1.64096	0.00159367	1899-12-29 23:58:30	0.00166597	-0.00152362			9.53947	9.53947
1052	White	EUR	Breast Invasive Ductal Carcinoma	Breast cancer	FEMALE	63.5674	1.059	1.07	1.068	No		Pembrolizumab	Anti-PD(L)1	WT	2	2	0	0	5.97309	0.00140682	1899-12-29 23:58:30	0.00172674	-0.000617986			12.4342	12.4342
1075	Unknown - Declined	EUR	Breast Invasive Ductal Carcinoma	Breast cancer	FEMALE	66.8528	1.068	1.015	1.028	No		Pembrolizumab	Anti-PD(L)1	WT	2	2	0	0	1.31277	0.0013253	1899-12-29 23:58:30	0.00164586	-0.0013548			18.4539	18.4539
1105	White	EUR	Invasive Breast Carcinoma	Breast cancer	FEMALE	62.486	1.076	1.111	1.12	No		Pembrolizumab	Anti-PD(L)1	WT	2	2	0	0	5.05415	0.000996261	1899-12-29 23:58:30	-0.00136724	-0.000385543			17.4013	17.4013
1112	White	EUR	Breast Invasive Ductal Carcinoma	Breast cancer	FEMALE	50.3737	1.079	1.042	1.023	No		Pembrolizumab	Anti-PD(L)1	WT	2	2	0	0	14.2435	0.00162854	1899-12-29 23:58:30	0.00214906	-0.000669995			27.1711	27.1711
1225	White	EUR	Breast Invasive Ductal Carcinoma	Breast cancer	FEMALE	46.3792	1.13	1.14	1.151	No		Pembrolizumab	Anti-PD(L)1	WT	2	2	0	0	2.98654	0.000556628	1899-12-29 23:58:30	0.00021881	-0.00026123			32.6974	32.6974
1325	White	EUR	Breast Invasive Ductal Carcinoma	Breast cancer	FEMALE	44.668	1.176	1.197	1.196	No		Pembrolizumab	Anti-PD(L)1	WT	2	2	0	0	6.20282	0.00200616	1899-12-29 23:58:30	0.00288533	-0.0010116			16.6776	16.6776
1398	White	EUR	Breast Invasive Ductal Carcinoma	Breast cancer	FEMALE	62.078	1.211	1.22	1.231	No		Pembrolizumab	Anti-PD(L)1	WT	2	2	0	0	0.754841	9.38727e-05	1899-12-29 23:58:30	-0.00821838	-9.28594e-06			3.58553	3.58553
1406	White	EUR	Invasive Breast Carcinoma	Breast cancer	FEMALE	61.6537	1.214	1.221	1.221	No		Pembrolizumab	Anti-PD(L)1	WT	2	2	0	0	4.03676	0.0018575	1899-12-29 23:58:30	0.00353964	-0.000452988			19.7368	19.7368
1422	White	EUR	Breast Invasive Ductal Carcinoma	Breast cancer	FEMALE	54.3984	1.224	1.265	1.269	Chemo-pneumonitis		Pembrolizumab	Anti-PD(L)1	WT	2	2	0	0	1.3784	0.001549	1899-12-29 23:58:30	0.00019866	-0.000468094			21.6118	21.6118
1465	White	EUR	Breast Invasive Ductal Carcinoma	Breast cancer	FEMALE	50.6037	1.238	1.276	1.302	No		Atezolizumab	Anti-PD(L)1	WT	2	2	0	0	2.13325	0.00145867	1899-12-29 23:58:30	0.00194637	-0.00120499			7.73026	7.73026
1480	White	EUR	Invasive Breast Carcinoma	Breast cancer	FEMALE	59.4825	1.243	1.271	1.243	No		Pembrolizumab	Anti-PD(L)1	WT	2	2	0	0	11.4211	0.00121114	1899-12-29 23:58:30	-0.00148977	-0.000235055			25.4605	25.4605
1501	White	EUR	Invasive Breast Carcinoma	Breast cancer	FEMALE	39.2553	1.252	1.313	1.319	ADC pneumonitis		Avelumab	Anti-PD(L)1	WT	2	2	0	0	1.44404	0.00135553	1899-12-29 23:58:30	0.00109448	-0.000778506			12.5	12.5
1505	White	EUR	Breast Invasive Ductal Carcinoma	Breast cancer	FEMALE	36.9418	1.255	1.271	1.273	No		Avelumab	Anti-PD(L)1	WT	2	2	0	0	0.918937	0.00157198	1899-12-29 23:58:30	-0.000448082	-0.00100739			25.7566	25.7566
1531	White	EUR	Invasive Breast Carcinoma	Breast cancer	FEMALE	55.8357	1.268	1.284	1.28	No		Spartalizumab	Anti-PD(L)1	WT	2	2	0	0	0.886117	0.00120298	1899-12-29 23:58:30	4.81657e-05	-0.000343424			2.33553	2.33553
1583	White	EUR	Invasive Breast Carcinoma	Breast cancer	FEMALE	70.6201	1.294	1.302	1.297	No		Pembrolizumab	Anti-PD(L)1	WT	2	2	0	0	1.34559	0.00116503	1899-12-29 23:58:30	-0.000779185	0.00041061			22.2368	22.2368
1616	White	EUR	Breast Mixed Ductal and Lobular Carcinoma	Breast cancer	FEMALE	53.4867	1.311	1.292	1.321	ADC pneumonitis		Pembrolizumab	Anti-PD(L)1	WT	2	2	0	0	6.20282	0.000881107	1899-12-29 23:58:30	0.00223496	-0.000405438			86.3487	86.3487
1719	White	EUR	Invasive Breast Carcinoma	Breast cancer	FEMALE	73.8344	1.362	1.332	1.283	No		Nivolumab	Anti-PD(L)1	WT	2	2	0	0	0.78766	0.00163676	1899-12-29 23:58:30	0.00151514	-0.00129878			2.43421	2.43421
1763	White	EUR	Breast Invasive Ductal Carcinoma	Breast cancer	FEMALE	45.2676	1.383	1.393	1.392	No		Nivolumab	Anti-PD(L)1	WT	2	2	0	0	0.918937	0.000493904	1899-12-29 23:58:30	-0.00165917	0.000145146			38.9145	38.9145
1782	White	EUR	Breast Invasive Ductal Carcinoma	Breast cancer	FEMALE	58.2149	1.393	1.409	1.415	No		Pembrolizumab	Anti-PD(L)1	WT	2	2	0	0	2.72399	0.00168133	1899-12-29 23:58:30	0.00317539	-0.000298731			100.559	100.559
1823	Black Or African American	AFR	Breast Invasive Ductal Carcinoma	Breast cancer	FEMALE	73.5797	1.41	1.989	1.991	No		Pembrolizumab	Anti-PD(L)1	WT	2	2	0	0	0	-0.00792854	1899-12-29 23:58:30	-0.00155178	0.000958051			29.3421	29.3421
1824	White	EUR	Breast Invasive Ductal Carcinoma	Breast cancer	FEMALE	50.4203	1.41	1.385	1.381	No		Pembrolizumab	Anti-PD(L)1	WT	2	2	0	0	1.34559	0.00177635	1899-12-29 23:58:30	0.00301186	-0.000511701			10.9868	10.9868
1875	White	EUR	Invasive Breast Carcinoma	Breast cancer	FEMALE	74.0452	1.43	1.46	1.452	No		Atezolizumab	Anti-PD(L)1	WT	2	2	0	0	5.74335	0.000638875	1899-12-29 23:58:30	-0.00403213	-0.000100612			47.4671	47.4671
1877	White	EUR	Breast Invasive Ductal Carcinoma	Breast cancer	FEMALE	57.1335	1.432	1.488	1.505	No		Atezolizumab	Anti-PD(L)1	WT	2	2	0	0	4.13521	0.00134798	1899-12-29 23:58:30	0.00189277	-0.000189473			16.3816	16.3816
1888	White	EUR	Invasive Breast Carcinoma	Breast cancer	FEMALE	49.3607	1.437	1.536	1.539	No		Pembrolizumab	Anti-PD(L)1	WT	2	2	0	0	35.1493	0.0011174	1899-12-29 23:58:30	0.000372947	-0.000423061			36.4803	36.4803
1940	White	EUR	Breast Invasive Ductal Carcinoma	Breast cancer	FEMALE	67.6605	1.46	1.47	1.481	No		Pembrolizumab	Anti-PD(L)1	WT	2	2	0	0	15.1625	0.0012461	1899-12-29 23:58:30	-0.00161359	-6.23655e-05			31.0855	31.0855
2035	White	EUR	Breast Invasive Ductal Carcinoma	Breast cancer	FEMALE	57.3114	1.496	1.503	1.518	No		Pembrolizumab	Anti-PD(L)1	WT	2	2	0	0	9.18937	0.00209239	1899-12-29 23:58:30	0.00368418	-0.00136266			67.6645	67.6645
2039	White	EUR	Invasive Breast Carcinoma	Breast cancer	FEMALE	60.0192	1.497	1.533	1.537	No		Pembrolizumab	Anti-PD(L)1	WT	2	2	0	0	8.0407	0.00146168	1899-12-29 23:58:30	0.00162153	3.03398e-05			71.5461	71.5461
2088	White	EUR	Breast Invasive Ductal Carcinoma	Breast cancer	FEMALE	36.5667	1.511	1.513	1.527	No		Pembrolizumab	Anti-PD(L)1	WT	2	2	0	0	2.06761	0.000544294	1899-12-29 23:58:30	0.000441246	-0.000607035			4.50658	4.50658
2093	White	EUR	Breast Invasive Ductal Carcinoma	Breast cancer	FEMALE	53.9028	1.512	1.285	1.563	No		Pembrolizumab	Anti-PD(L)1	WT	2	2	0	0	1.3784	0.00108967	1899-12-29 23:58:30	0.00152394	-0.000199426			15.0658	15.0658
2103	White	EUR	Breast Invasive Ductal Carcinoma	Breast cancer	FEMALE	44.7091	1.515	1.531	1.505	No		Atezolizumab	Anti-PD(L)1	WT	2	2	0	0	3.21628	0.00158837	1899-12-29 23:58:30	0.0019883	-0.000135834			9.24342	9.24342
2121	White	EUR	Invasive Breast Carcinoma	Breast cancer	FEMALE	70.6776	1.521	1.534	1.53	Everolimus pneumonitis		Pembrolizumab	Anti-PD(L)1	WT	2	2	0	0	8.0407	0.00112648	1899-12-29 23:58:30	0.000854828	5.83104e-05			29.6382	29.6382
2155	White	AMR	Breast Invasive Lobular Carcinoma	Breast cancer	FEMALE	63.0965	1.53	1.605	1.611	No		Nivolumab+Ipilimumab	Doublet	WT	2	2	0	0	1.60814	0.00058951	1899-12-29 23:58:30	-0.0101336	0.00181904			8.19079	8.19079
2160	White	EUR	Invasive Breast Carcinoma	Breast cancer	FEMALE	57.2649	1.532	1.548	1.545	No		Atezolizumab	Anti-PD(L)1	WT	2	2	0	0	6.95766	0.00150824	1899-12-29 23:58:30	0.00234304	-0.00085908			64.0132	64.0132
2188	White	EUR	Breast Invasive Ductal Carcinoma	Breast cancer	FEMALE	44.2409	1.541	1.532	1.526	No		Atezolizumab	Anti-PD(L)1	WT	2	2	0	0	14.9327	0.00164885	1899-12-29 23:58:30	0.0017101	-0.00087366			39.9671	39.9671
2213	White	EUR	Invasive Breast Carcinoma	Breast cancer	FEMALE	53.1691	1.55	1.568	1.565	No		Nivolumab	Anti-PD(L)1	WT	2	2	0	0	6.89202	0.00119678	1899-12-29 23:58:30	-0.00493824	0.000671362			19.4408	19.4408
2242	White	EUR	Invasive Breast Carcinoma	Breast cancer	FEMALE	60.8159	1.558	1.53	1.53	ADC pneumonitis		Atezolizumab	Anti-PD(L)1	WT	2	2	0	0	0.459468	0.000879624	1899-12-29 23:58:30	-0.00467039	0.000185619			3.91447	3.91447
2244	White	AMR	Breast Invasive Ductal Carcinoma	Breast cancer	FEMALE	42.5982	1.56	1.565	1.564	No		Atezolizumab	Anti-PD(L)1	WT	2	2	0	0	0.722022	-0.00108843	1899-12-29 23:58:30	-0.000572161	0.00336195			15.7895	15.7895
2255	White	EUR	Invasive Breast Carcinoma	Breast cancer	FEMALE	66.0753	1.563	1.588	1.588	No		Pembrolizumab	Anti-PD(L)1	WT	2	2	0	0	0.689202	0.00132303	1899-12-29 23:58:30	0.00101125	-0.00118521			30.6908	30.6908
2304	White	EUR	Breast Invasive Ductal Carcinoma	Breast cancer	FEMALE	32.4709	1.579	1.609	1.609	No		Pembrolizumab	Anti-PD(L)1	WT	2	2	0	0	3.01936	0.0017848	1899-12-29 23:58:30	0.00312481	-0.000834691			17.5	17.5
2411	White	EUR	Breast Invasive Ductal Carcinoma	Breast cancer	FEMALE	53.0979	1.61	1.606	1.621	No		Pembrolizumab	Anti-PD(L)1	WT	2	2	0	0	0.722022	0.0016913	1899-12-29 23:58:30	0.00224472	-0.000171257			2.20395	2.20395
2417	White	EUR	Breast Invasive Ductal Carcinoma	Breast cancer	FEMALE	53.8535	1.613	1.643	1.637	No		Pembrolizumab	Anti-PD(L)1	WT	2	2	0	0	1.3784	0.00139031	1899-12-29 23:58:30	-0.000244235	-0.00036781			40.3618	40.3618
2460	White	EUR	Breast Invasive Ductal Carcinoma	Breast cancer	FEMALE	34.4832	1.627	1.658	1.659	No		Durvalumab	Anti-PD(L)1	WT	2	2	0	0	1.01739	0.00100444	1899-12-29 23:58:30	3.56183e-05	-0.00101054			67.0066	67.0066
2462	White	EUR	Breast Invasive Ductal Carcinoma	Breast cancer	FEMALE	42.7351	1.628	1.673	1.663	No		Pembrolizumab	Anti-PD(L)1	WT	2	2	0	0	3.44601	0.00160407	1899-12-29 23:58:30	0.00218547	-0.000344581			20.3289	20.3289
2471	White	EUR	Invasive Breast Carcinoma	Breast cancer	FEMALE	51.5209	1.631	1.646	1.611	No		Atezolizumab	Anti-PD(L)1	WT	2	2	0	0	1.44404	0.000512855	1899-12-29 23:58:30	-0.00483936	0.000221891			17.1053	17.1053
2482	White	EUR	Invasive Breast Carcinoma	Breast cancer	FEMALE	76.512	1.635	1.616	1.608	ILD		Avelumab	Anti-PD(L)1	WT	2	2	0	0	14.4733	0.00191873	1899-12-29 23:58:30	0.0023313	-0.000577839			37.6974	37.6974
2494	White	EUR	Invasive Breast Carcinoma	Breast cancer	FEMALE	44.0903	1.637	1.628	1.648	No		Pembrolizumab	Anti-PD(L)1	WT	2	2	0	0	2.06761	0.00108366	1899-12-29 23:58:30	-0.00372085	-0.000437181			3.81579	3.81579
2496	White	AMR	Breast Invasive Ductal Carcinoma	Breast cancer	FEMALE	30.4449	1.638	1.631	1.648	No		Pembrolizumab	Anti-PD(L)1	WT	2	2	0	0	1.7066	-0.00035822	1899-12-29 23:58:30	0.000752211	0.00387698			2.76316	2.76316
2497	White	EUR	Breast Invasive Ductal Carcinoma	Breast cancer	FEMALE	36.0411	1.638	1.722	1.738	No		Atezolizumab	Anti-PD(L)1	WT	2	2	0	0	11.0272	0.00081048	1899-12-29 23:58:30	-0.00285117	-3.10882e-05			16.1184	16.1184
2553	White	AMR	Breast Invasive Ductal Carcinoma	Breast cancer	FEMALE	53.1992	1.655	1.621	1.612	No		Spartalizumab	Anti-PD(L)1	WT	2	2	0	0	0	0.000490314	1899-12-29 23:58:30	-0.0102091	0.00178976			8.51974	8.51974
2580	White	EUR	Breast Invasive Ductal Carcinoma	Breast cancer	FEMALE	43.8193	1.66	1.691	1.647	No		Pembrolizumab	Anti-PD(L)1	WT	2	2	0	0	0	0.00141054	1899-12-29 23:58:30	0.00269224	-0.000490786			0.625	0.625
2621	White	EUR	Invasive Breast Carcinoma	Breast cancer	FEMALE	43.2005	1.671	1.663	1.653	No		Pembrolizumab	Anti-PD(L)1	WT	2	2	0	0	2.52708	0.000426145	1899-12-29 23:58:30	-0.00749679	0.00103939			34.3092	34.3092
2622	White	EUR	Invasive Breast Carcinoma	Breast cancer	FEMALE	43.2005	1.671	1.663	1.653	No		Pembrolizumab	Anti-PD(L)1	WT	2	2	0	0	2.52708	0.000426145	1899-12-29 23:58:30	-0.00749679	0.00103939			34.3092	34.3092
2735	White	EUR	Breast Invasive Lobular Carcinoma	Breast cancer	FEMALE	67.8111	1.702	1.69	1.699	No		Pembrolizumab	Anti-PD(L)1	WT	2	2	0	0	0.689202	0.00127618	1899-12-29 23:58:30	0.00115798	-0.00124283			1.61184	1.61184
2787	White	EUR	Invasive Breast Carcinoma	Breast cancer	FEMALE	52.7693	1.714	1.708	1.702	Radiation pneumonitis		Atezolizumab	Anti-PD(L)1	WT	2	2	0	0	1.3784	0.00129884	1899-12-29 23:58:30	0.0018101	-0.000655727			5.49342	5.49342
2862	White	EUR	Breast Invasive Ductal Carcinoma	Breast cancer	FEMALE	56.0575	1.734	1.81	1.815	No		Pembrolizumab	Anti-PD(L)1	WT	2	2	0	0	0	0.00140921	1899-12-29 23:58:30	0.00281341	-0.000504862			25.625	25.625
2882	White	EUR	Metaplastic Breast Cancer	Breast cancer	FEMALE	60.0602	1.738	1.766	1.761	No		Nivolumab	Anti-PD(L)1	WT	2	2	0	0	0.918937	0.000543093	1899-12-29 23:58:30	-0.00621193	0.000845095			5.69079	5.69079
2887	White	EUR	Invasive Breast Carcinoma	Breast cancer	FEMALE	42.9624	1.739	1.759	1.748	No		Avelumab	Anti-PD(L)1	WT	2	2	0	0	2.33016	0.00128921	1899-12-29 23:58:30	-5.82777e-05	-0.00092751			50.4276	50.4276
2901	White	EUR	Breast Invasive Ductal Carcinoma	Breast cancer	FEMALE	44.4517	1.742	1.815	1.828	No		Pembrolizumab	Anti-PD(L)1	WT	2	2	0	0	0	0.00078249	1899-12-29 23:58:30	-0.00533284	-7.17587e-05			0.855263	0.855263
2936	White	EUR	Breast Invasive Ductal Carcinoma	Breast cancer	FEMALE	43.4114	1.751	1.785	1.791	No		Pembrolizumab	Anti-PD(L)1	WT	2	2	0	0	8.0407	0.000940268	1899-12-29 23:58:30	0.00141102	0.000340619			11.2171	11.2171
2963	White	EUR	Invasive Breast Carcinoma	Breast cancer	FEMALE	42.0698	1.756	1.771	1.766	No		Nivolumab	Anti-PD(L)1	WT	2	2	0	0	0.918937	0.000447009	1899-12-29 23:58:30	-0.00660856	0.0010087			1.44737	1.44737
2972	White	EUR	Invasive Breast Carcinoma	Breast cancer	FEMALE	59.5838	1.758	1.713	1.693	No		Pembrolizumab	Anti-PD(L)1	WT	2	2	0	0	0.689202	0.00128145	1899-12-29 23:58:30	0.00180172	-0.00101102			4.44079	4.44079
2984	White	EUR	Invasive Breast Carcinoma	Breast cancer	FEMALE	66.924	1.761	1.762	1.762	No		Pembrolizumab	Anti-PD(L)1	WT	2	2	0	0	0.689202	0.00151202	1899-12-29 23:58:30	0.00153916	-0.00110464			19.7368	19.7368
3012	White	EUR	Invasive Breast Carcinoma	Breast cancer	FEMALE	52.7036	1.768	1.8	1.806	No		Atezolizumab	Anti-PD(L)1	WT	2	2	0	0	2.29734	0.00166624	1899-12-29 23:58:30	0.00246258	-0.000736301			13.0921	13.0921
3046	White	EUR	Invasive Breast Carcinoma	Breast cancer	FEMALE	55.7098	1.776	1.809	1.807	No		Pembrolizumab	Anti-PD(L)1	WT	2	2	0	0	9.61602	0.00129636	1899-12-29 23:58:30	0.000966604	-0.000918781			78.9803	78.9803
3060	White	EUR	Invasive Breast Carcinoma	Breast cancer	FEMALE	35.9863	1.78	1.786	1.794	No		Nivolumab	Anti-PD(L)1	WT	2	2	0	0	0.689202	0.00141904	1899-12-29 23:58:30	0.00220338	-0.000337499			6.61184	6.61184
3117	White	EUR	Breast Invasive Ductal Carcinoma	Breast cancer	FEMALE	66.3354	1.795	1.821	1.827	No		Pembrolizumab	Anti-PD(L)1	WT	2	2	0	0	1.3784	0.000948603	1899-12-29 23:58:30	-0.00196019	-0.000117433			6.44737	6.44737
3140	White	AMR	Invasive Breast Carcinoma	Breast cancer	FEMALE	42.2587	1.799	1.827	1.823	No		Pembrolizumab	Anti-PD(L)1	WT	2	2	0	0	12.6354	0.000567133	1899-12-29 23:58:30	-0.00847441	0.00147296			14.8355	14.8355
3141	White	EUR	Invasive Breast Carcinoma	Breast cancer	FEMALE	45.1992	1.799	1.799	1.77	Cabozantinib pneumonitis		Nivolumab	Anti-PD(L)1	WT	2	2	0	0	2.98654	0.00156191	1899-12-29 23:58:30	0.00252795	-0.00169014			7.10526	7.10526
3235	White	EUR	Breast Invasive Ductal Carcinoma	Breast cancer	FEMALE	38.7351	1.823	1.75	1.736	No		Atezolizumab	Anti-PD(L)1	WT	2	2	0	0	0	0.00180458	1899-12-29 23:58:30	0.00195392	-0.00086908			2.66447	2.66447
3249	White	EUR	Breast Invasive Ductal Carcinoma	Breast cancer	FEMALE	60.6571	1.826	1.854	1.852	No		Nivolumab	Anti-PD(L)1	WT	2	2	0	0	0.918937	0.0018764	1899-12-29 23:58:30	0.00418374	-0.00130799			11.4803	11.4803
3314	White	EUR	Breast Invasive Ductal Carcinoma	Breast cancer	FEMALE	54.9788	1.839	1.848	1.796	No		Pembrolizumab	Anti-PD(L)1	WT	2	2	0	0	1.60814	0.00138955	1899-12-29 23:58:30	0.00241789	-0.000709443			6.44737	6.44737
3360	White	EUR	Invasive Breast Carcinoma	Breast cancer	FEMALE	70.9295	1.848	1.851	1.844	ILD		Avelumab	Anti-PD(L)1	WT	2	2	0	0	7.81096	0.00150295	1899-12-29 23:58:30	0.00282682	-0.00121207			38.9474	38.9474
3465	White	EUR	Breast Invasive Lobular Carcinoma	Breast cancer	FEMALE	70.0178	1.868	1.861	1.859	No		Pembrolizumab	Anti-PD(L)1	WT	2	2	0	0	2.65835	0.00145867	1899-12-29 23:58:30	0.00242247	-0.00265233			16.6118	16.6118
3508	White	EUR	Breast Invasive Ductal Carcinoma	Breast cancer	FEMALE	58.2861	1.876	1.936	1.923	No		Atezolizumab	Anti-PD(L)1	WT	2	2	0	0	0.689202	0.00153016	1899-12-29 23:58:30	0.00129671	-0.000552286			17.8289	17.8289
3624	White	EUR	Breast Invasive Ductal Carcinoma	Breast cancer	FEMALE	54.9295	1.894	1.919	1.911	No		Pembrolizumab	Anti-PD(L)1	WT	2	2	0	0	2.33016	0.00154267	1899-12-29 23:58:30	0.00203611	-0.0014768			56.6447	56.6447
3625	White	EUR	Breast Invasive Lobular Carcinoma	Breast cancer	FEMALE	71.0253	1.894	1.904	1.905	No		Nivolumab	Anti-PD(L)1	WT	2	2	0	0	13.0948	0.00196712	1899-12-29 23:58:30	0.00196987	-0.0014231			18.6513	18.6513
3639	White	EUR	Breast Invasive Ductal Carcinoma	Breast cancer	FEMALE	59.9617	1.896	1.927	1.921	ILD		Pembrolizumab	Anti-PD(L)1	WT	2	2	0	0	5.25107	0.000342783	1899-12-29 23:58:30	-0.00872612	0.00100563			72.5	72.5
3640	White	EUR	Invasive Breast Carcinoma	Breast cancer	FEMALE	65.6975	1.896	1.908	1.903	No		Pembrolizumab	Anti-PD(L)1	WT	2	2	0	0	0.623564	0.000635851	1899-12-29 23:58:30	-0.00912243	0.000605061			12.7961	12.7961
3661	White	AMR	Invasive Breast Carcinoma	Breast cancer	FEMALE	68.4244	1.899	1.974	1.961	No		Pembrolizumab	Anti-PD(L)1	WT	2	2	0	0	0.689202	1.04365e-05	1899-12-29 23:58:30	-0.0101727	0.00181444			3.32237	3.32237
3743	White	EUR	Breast Invasive Ductal Carcinoma	Breast cancer	FEMALE	63.2142	1.912	1.867	1.858	Trastuzumab pneumonitis		Pembrolizumab	Anti-PD(L)1	WT	2	2	0	0	5.28389	0.00167758	1899-12-29 23:58:30	0.00238382	-0.000829153			31.0197	31.0197
3876	White	EUR	Breast Invasive Ductal Carcinoma	Breast cancer	FEMALE	68.0301	1.933	1.963	1.965	No		Pembrolizumab	Anti-PD(L)1	WT	2	2	0	0	0	0.00161256	1899-12-29 23:58:30	0.00216092	-0.00105553			6.21711	6.21711
3885	White	EUR	Breast Invasive Ductal Carcinoma	Breast cancer	FEMALE	68.6051	1.934	1.948	1.957	No		Pembrolizumab	Anti-PD(L)1	WT	2	2	0	0	2.10043	0.0014667	1899-12-29 23:58:30	0.00233743	-0.00132587			10.3618	10.3618
3896	White	EUR	Invasive Breast Carcinoma	Breast cancer	FEMALE	63.6797	1.935	1.948	1.943	No		Pembrolizumab	Anti-PD(L)1	WT	2	2	0	0	2.19888	0.00164885	1899-12-29 23:58:30	0.00281788	-0.000162846			11.5132	11.5132
3920	White	EUR	Breast Invasive Lobular Carcinoma	Breast cancer	FEMALE	70.1848	1.939	1.917	1.948	No		Atezolizumab	Anti-PD(L)1	WT	2	2	0	0	4.13521	0.00139851	1899-12-29 23:58:30	0.00340953	-0.000615759			12.3026	12.3026
3955	White	EUR	Breast Invasive Ductal Carcinoma	Breast cancer	FEMALE	60.2409	1.943	1.946	1.938	No		Pembrolizumab	Anti-PD(L)1	WT	2	2	0	0	2.78963	0.00166022	1899-12-29 23:58:30	0.00260575	-0.000469227			22.8618	22.8618
3966	White	EUR	Breast Invasive Ductal Carcinoma	Breast cancer	FEMALE	55.9316	1.945	1.962	1.957	No		Pembrolizumab	Anti-PD(L)1	WT	2	2	0	0	8.7299	0.00154056	1899-12-29 23:58:30	0.00146303	-0.000508501			32.7303	32.7303
3969	White	EUR	Invasive Breast Carcinoma	Breast cancer	FEMALE	53.41	1.945	1.986	1.986	No		Pembrolizumab	Anti-PD(L)1	WT	2	2	0	0	0.722022	0.00146288	1899-12-29 23:58:30	0.00281117	-0.00162798			2.69737	2.69737
3997	White	EUR	Breast Ductal Carcinoma In Situ	Breast cancer	FEMALE	62.2669	1.949	1.967	1.953	No		Pembrolizumab	Anti-PD(L)1	WT	2	2	0	0	1.3784	0.00118544	1899-12-29 23:58:30	0.00104085	-7.22192e-05			38.6842	38.6842
4002	White	EUR	Invasive Breast Carcinoma	Breast cancer	FEMALE	72.7885	1.949	1.972	1.94	No		Nivolumab	Anti-PD(L)1	WT	2	2	0	0	4.20085	0.000541581	1899-12-29 23:58:30	-0.0106419	0.000617569			41.9737	41.9737
4091	White	AMR	Invasive Breast Carcinoma	Breast cancer	FEMALE	42.5243	1.961	1.959	1.951	No		Pembrolizumab	Anti-PD(L)1	WT	2	2	0	0	2.72399	8.08173e-05	1899-12-29 23:58:30	-0.00245565	0.00135555			66.9079	66.9079
4112	White	EUR	Breast Invasive Ductal Carcinoma	Breast cancer	FEMALE	60.616	1.963	1.966	1.962	No		Pembrolizumab	Anti-PD(L)1	WT	2	2	0	0	1.3784	0.00124743	1899-12-29 23:58:30	-0.0054857	0.000202115			6.51316	6.51316
4142	White	EUR	Breast Invasive Ductal Carcinoma	Breast cancer	FEMALE	65.6756	1.967	1.982	1.976	No		Nivolumab	Anti-PD(L)1	WT	2	2	0	0	0	0.00158762	1899-12-29 23:58:30	0.00185926	-0.00105016			1.71053	1.71053
4157	White	EUR	Invasive Breast Carcinoma	Breast cancer	FEMALE	51.4798	1.968	1.997	1.99	No		Spartalizumab	Anti-PD(L)1	WT	2	2	0	0	1.83787	0.00181999	1899-12-29 23:58:30	0.00227379	-0.000722004			20.6579	20.6579
4217	White	EUR	Invasive Breast Carcinoma	Breast cancer	FEMALE	51.2772	1.973	1.996	1.989	No		Anti-PDL1	Anti-PD(L)1	WT	2	2	0	0	2.75681	0.00188968	1899-12-29 23:58:30	0.00339882	-0.00108007			7.59868	7.59868
4245	White	EUR	Breast Invasive Cancer, NOS	Breast cancer	FEMALE	58.1136	1.977	1.992	1.976	No		Anti-PD1	Anti-PD(L)1	WT	2	2	0	0	0.918937	0.00181265	1899-12-29 23:58:30	0.00264206	-0.000640151			4.04605	4.04605
4288	White	EUR	Breast Invasive Ductal Carcinoma	Breast cancer	FEMALE	53.1828	1.982	1.972	1.972	No		Pembrolizumab	Anti-PD(L)1	WT	2	2	0	0	2.75681	0.00195124	1899-12-29 23:58:30	0.00389996	-0.000497265			6.90789	6.90789
4290	White	EUR	Invasive Breast Carcinoma	Breast cancer	FEMALE	67.6605	1.982	1.995	1.987	Navelbine-induced pneumonitis		Pembrolizumab	Anti-PD(L)1	WT	2	2	0	0	3.44601	0.00182555	1899-12-29 23:58:30	0.00329219	-0.000446164			11.5132	11.5132
4296	White	EUR	Breast Invasive Ductal Carcinoma	Breast cancer	FEMALE	42.2998	1.983	1.996	1.989	No		Pembrolizumab	Anti-PD(L)1	WT	2	2	0	0	0	0.00134699	1899-12-29 23:58:30	-0.000769356	-0.000670662			0.953947	0.953947
4310	White	EUR	Breast Invasive Ductal Carcinoma	Breast cancer	FEMALE	54.2313	1.984	1.997	1.989	No		Pembrolizumab	Anti-PD(L)1	WT	2	2	0	0	9.61602	0.000919041	1899-12-29 23:58:30	-0.00109297	0.000429395			24.2105	24.2105
4327	White	EUR	Breast Invasive Ductal Carcinoma	Breast cancer	FEMALE	62.7433	1.985	1.997	1.987	No		Pembrolizumab	Anti-PD(L)1	WT	2	2	0	0	3.44601	0.00164684	1899-12-29 23:58:30	0.00182053	-0.00162549			15.7895	15.7895
4338	White	EUR	Invasive Breast Carcinoma	Breast cancer	FEMALE	56.9117	1.985	1.042	1.994	No		Pembrolizumab	Anti-PD(L)1	WT	2	2	0	0	26.4851	0.00207831	1899-12-29 23:58:30	0.00312873	-0.000896035			34.1447	34.1447
4339	White	AMR	Invasive Breast Carcinoma	Breast cancer	FEMALE	65.4401	1.985	1.987	1.984	No		Pembrolizumab	Anti-PD(L)1	WT	2	2	0	0	5.61208	0.000495014	1899-12-29 23:58:30	-0.00882635	0.00142615			25.8224	25.8224
4378	White	EUR	Breast Ductal Carcinoma In Situ	Breast cancer	FEMALE	54.9569	1.994	1.996	1.993	No		Pembrolizumab	Anti-PD(L)1	WT	2	2	0	0	0.918937	0.00159194	1899-12-29 23:58:30	0.00216084	-0.000776681			7.86184	7.86184
4393	White	EUR	Breast Invasive Ductal Carcinoma	Breast cancer	FEMALE	44.0849	1.997	1.984	1.982	No		Pembrolizumab	Anti-PD(L)1	WT	2	2	0	0	3.47883	0.00155886	1899-12-29 23:58:30	0.00283017	-0.0018722			14.5066	14.5066
4	White	EUR	Glioblastoma Multiforme	Sarcoma/other	FEMALE	61.8398	0.015	0.011	0.011	No		Pembrolizumab	Anti-PD(L)1	Mutant	2	2	0	0	12.9308	0.00149621	1899-12-29 23:59:05	0.00171495	-0.00109874			19.8684	19.8684
18	White	EUR	Glioblastoma	Sarcoma/other	MALE	51.9261	0.068	0.044	0.05	No		Nivolumab	Anti-PD(L)1	Mutant	2	2	0	0	7.35149	0.00149878	1899-12-29 23:58:30	0.00288742	-0.00044664			23.9474	23.9474
22	White	EUR	Glioblastoma Multiforme	Sarcoma/other	FEMALE	66.0561	0.079	0.06	0.059	No		Nivolumab	Anti-PD(L)1	Mutant	2	2	0	0	5.97309	0.00171019	1899-12-29 23:58:30	0.00236807	-0.000578313			13.2566	13.2566
38	White	EUR	Glioblastoma Multiforme	Sarcoma/other	MALE	52.6242	0.131	0.109	0.125	No		Pembrolizumab	Anti-PD(L)1	Mutant	2	2	0	0	6.20282	0.00206564	1899-12-29 23:58:30	0.00297405	-0.00160216			12.9934	12.9934
73	White	EUR	Glioblastoma	Sarcoma/other	MALE	58.0123	0.183	0.198	0.2	No		Pembrolizumab	Anti-PD(L)1	Mutant	2	2	0	0	2.06761	0.00144247	1899-12-29 23:58:30	0.00174809	-0.00068105			28.1908	28.1908
160	White	EUR	Glioblastoma Multiforme	Sarcoma/other	MALE	63.2663	0.333	0.316	0.318	No		Pembrolizumab	Anti-PD(L)1	Mutant	2	2	0	0	1.3784	0.00141668	1899-12-29 23:58:30	0.00143799	-0.0012961			2.89474	2.89474
164	White	EUR	Glioblastoma	Sarcoma/other	MALE	53.8946	0.343	0.361	0.362	No		Nivolumab	Anti-PD(L)1	Mutant	2	2	0	0	4.66032	0.00172568	1899-12-29 23:58:30	0.00296325	-0.000878698			5.03289	5.03289
201	White	EUR	Glioblastoma Multiforme	Sarcoma/other	FEMALE	41.1061	0.393	0.323	0.336	No		Pembrolizumab	Anti-PD(L)1	Mutant	2	2	0	0	4.82442	0.00149269	1899-12-29 23:58:30	0.00315132	-0.00135078			7.99342	7.99342
239	White	EUR	Glioblastoma	Sarcoma/other	FEMALE	43.5291	0.447	0.523	0.627	No		Nivolumab	Anti-PD(L)1	Mutant	2	2	0	0	1.3784	0.00175735	1899-12-29 23:58:30	0.000793219	-0.000624654			26.4474	26.4474
260	White	AMR	High-Grade Glioma, NOS	Sarcoma/other	FEMALE	41.8261	0.474	0.495	0.505	No		Nivolumab	Anti-PD(L)1	Mutant	2	2	0	0	4.85724	0.000573786	1899-12-29 23:58:30	0.000285409	0.00401755			14.2434	14.2434
337	White	EUR	Glioblastoma Multiforme	Sarcoma/other	MALE	68.512	0.577	0.569	0.58	No		Pembrolizumab	Anti-PD(L)1	HET	2	2	0	0	4.82442	0.00155112	1899-12-29 23:58:30	0.00243093	-9.93634e-05			6.44737	6.44737
363	Unknown	EUR	Glioblastoma Multiforme	Sarcoma/other	MALE	66.1355	0.613	0.634	0.615	No		Nivolumab	Anti-PD(L)1	HET	2	2	0	0	0.459468	0.00104054	1899-12-29 23:58:30	0.000110763	-5.1224e-05			4.44079	4.44079
385	White	EUR	Glioblastoma	Sarcoma/other	MALE	86.3819	0.637	0.643	0.643	No		Nivolumab	Anti-PD(L)1	HET	2	2	0	0	0	0.00203969	1899-12-29 23:58:30	0.00358209	-0.000779274			0.822368	0.822368
400	White	EUR	Glioblastoma	Sarcoma/other	FEMALE	57.4209	0.654	0.601	0.627	No		Durvalumab	Anti-PD(L)1	HET	2	2	0	0	3.70857	0.000898154	1899-12-29 23:58:30	0.00125627	-0.000835014			9.96711	9.96711
401	White	EUR	Glioblastoma	Sarcoma/other	FEMALE	73.963	0.654	0.884	0.88	No		Nivolumab	Anti-PD(L)1	HET	2	2	0	0	12.8323	0.00163146	1899-12-29 23:58:30	0.00226427	-0.000821479			14.5395	14.5395
418	White	EUR	Glioblastoma	Sarcoma/other	MALE	55.7728	0.676	0.672	0.689	No		Nivolumab+Ipilimumab	Doublet	HET	2	2	0	0	22.2514	0.00141677	1899-12-29 23:58:30	0.00114029	0.000215828			24.1776	24.1776
447	White	EUR	High-Grade Glioma, NOS	Sarcoma/other	MALE	25.6208	0.728	0.711	0.715	No		Nivolumab	Anti-PD(L)1	HET	2	2	0	0	0.918937	0.000877097	1899-12-29 23:58:30	-0.000518487	-0.000341007			4.34211	4.34211
463	White	AMR	Glioblastoma Multiforme	Sarcoma/other	MALE	32.0411	0.749	0.752	0.757	No		Pembrolizumab	Anti-PD(L)1	HET	2	2	0	0	0.689202	0.0010374	1899-12-29 23:58:30	0.00308668	0.0023314			4.47368	4.47368
493	White	EUR	Glioblastoma Multiforme	Sarcoma/other	MALE	31.4278	0.788	0.802	0.785	No		Pembrolizumab	Anti-PD(L)1	HET	2	2	0	0	17.6567	0.000905667	1899-12-29 23:58:30	0.000939557	0.00075025			19.7039	19.7039
544	White	EUR	Glioblastoma	Sarcoma/other	MALE	54.1711	0.842	0.685	0.674	No		Pembrolizumab	Anti-PD(L)1	HET	2	2	0	0	0	0.0016549	1899-12-29 23:58:30	0.00224248	-0.000446696			3.61842	3.61842
552	White	EUR	Glioblastoma	Sarcoma/other	MALE	63.2663	0.851	0.807	0.809	No		Pembrolizumab	Anti-PD(L)1	HET	2	2	0	0	13.5871	0.00137217	1899-12-29 23:58:30	0.00264414	-0.00106243			27.6974	27.6974
576	White	EUR	Glioblastoma	Sarcoma/other	MALE	54.5325	0.869	0.908	0.913	No		Nivolumab	Anti-PD(L)1	HET	2	2	0	0	6.07155	0.00132908	1899-12-29 23:58:30	0.000241668	-0.000494656			15.1645	15.1645
631	White	EUR	Glioblastoma Multiforme	Sarcoma/other	FEMALE	46.2752	0.908	0.917	0.921	No		Pembrolizumab	Anti-PD(L)1	HET	2	2	0	0	15.2281	0.00173278	1899-12-29 23:58:30	0.00283269	-0.000843476			95.1645	95.1645
644	White	EUR	Oligodendroglioma	Sarcoma/other	MALE	35.3566	0.918	0.911	0.912	No		Pembrolizumab	Anti-PD(L)1	HET	2	2	0	0	15.786	0.00169345	1899-12-29 23:58:30	0.00228997	-0.000478004			60.6908	60.6908
655	White	EUR	Glioblastoma	Sarcoma/other	FEMALE	42.3737	0.933	0.849	0.939	No		Pembrolizumab	Anti-PD(L)1	HET	2	2	0	0	3.44601	0.00158279	1899-12-29 23:58:30	0.00249035	-0.000918038			16.5789	16.5789
761	White	EUR	Glioblastoma Multiforme	Sarcoma/other	MALE	77.2129	0.989	0.999	0.995	ILD		Nivolumab	Anti-PD(L)1	HET	2	2	0	0	1.34559	0.00187841	1899-12-29 23:58:30	0.00309092	-0.000350607			4.60526	4.60526
794	White	EUR	Glioblastoma	Sarcoma/other	MALE	50.4257	0.994	1.002	0.997	No		Pembrolizumab	Anti-PD(L)1	HET	2	2	0	0	1.96915	0.00173201	1899-12-29 23:58:30	0.00340836	-0.00149523			6.01974	6.01974
975	White	EUR	Glioblastoma	Sarcoma/other	MALE	62.5955	1.033	1.011	1.006	No		Nivolumab	Anti-PD(L)1	WT	2	2	0	0	4.75878	0.00171689	1899-12-29 23:58:30	0.00205087	-0.000965744			12.4671	12.4671
1015	White	EUR	Glioblastoma Multiforme	Sarcoma/other	MALE	41.6235	1.048	0.047	1.013	No		Nivolumab	Anti-PD(L)1	Mutant	2	2	0	0	2.75681	0.000965496	1899-12-29 23:58:30	-0.00407129	0.000167549			6.94079	6.94079
1021	White	EUR	High-Grade Glioma, NOS	Sarcoma/other	MALE	57.3443	1.049	1.035	1.058	No		Pembrolizumab	Anti-PD(L)1	WT	2	2	0	0	9.12373	0.00152487	1899-12-29 23:58:30	0.000413449	0.000514972			11.4803	11.4803
1025	White	EUR	Glioblastoma	Sarcoma/other	MALE	51.9562	1.05	1.053	1.052	No		Pembrolizumab	Anti-PD(L)1	WT	2	2	0	0	8.50016	0.00112421	1899-12-29 23:58:30	0.000675561	-0.00111078			15.0658	15.0658
1066	White	EUR	Glioblastoma	Sarcoma/other	FEMALE	61.0951	1.064	1.063	1.061	No		Pembrolizumab	Anti-PD(L)1	WT	2	2	0	0	4.6275	0.00177353	1899-12-29 23:58:30	0.0040355	-0.00124178			13.1579	13.1579
1068	White	EUR	Glioblastoma Multiforme	Sarcoma/other	MALE	32.961	1.065	1.147	1.156	No		Pembrolizumab	Anti-PD(L)1	WT	2	2	0	0	4.92287	0.00134699	1899-12-29 23:58:30	0.00109965	-0.000138103			12.7632	12.7632
1093	White	EUR	Glioblastoma Multiforme	Sarcoma/other	MALE	63.2663	1.073	0.985	0.991	No		Pembrolizumab	Anti-PD(L)1	HET	2	2	0	0	1.3784	0.00141668	1899-12-29 23:58:30	0.00143799	-0.0012961			2.89474	2.89474
1214	White	EUR	Glioblastoma	Sarcoma/other	MALE	40.512	1.121	1.133	1.147	No		Pembrolizumab	Anti-PD(L)1	WT	2	2	0	0	0	0.00160727	1899-12-29 23:58:30	-0.000489253	0.000596083			3.65132	3.65132
1242	White	EUR	Glioblastoma	Sarcoma/other	MALE	55.7728	1.139	1.132	1.179	No		Nivolumab+Ipilimumab	Doublet	WT	2	2	0	0	22.2514	0.00141677	1899-12-29 23:58:30	0.00114029	0.000215828			24.1776	24.1776
1254	White	AMR	Glioblastoma	Sarcoma/other	FEMALE	70.3326	1.146	1.126	1.141	No		Pembrolizumab	Anti-PD(L)1	WT	2	2	0	0	14.4733	0.00046485	1899-12-29 23:58:30	-0.00867552	0.00176609			20.1974	20.1974
1309	White	EUR	Glioblastoma	Sarcoma/other	FEMALE	67.2444	1.169	1.253	1.254	No		Nivolumab	Anti-PD(L)1	WT	2	2	0	0	14.4404	0.00142735	1899-12-29 23:58:30	0.00103862	-0.00046918			18.4868	18.4868
1310	White	EUR	Glioblastoma Multiforme	Sarcoma/other	MALE	55.1677	1.169	0.998	1.002	No		Pembrolizumab	Anti-PD(L)1	HET	2	2	0	0	0.689202	0.0021313	1899-12-29 23:58:30	0.00343268	-0.00186688			106.25	106.25
1315	White	AMR	High-Grade Glioma, NOS	Sarcoma/other	MALE	47.1129	1.172	1.112	1.142	No		Nivolumab	Anti-PD(L)1	WT	2	2	0	0	2.55989	0.000407548	1899-12-29 23:58:30	0.00273073	0.00693663			14.4079	14.4079
1330	White	EUR	Glioblastoma	Sarcoma/other	FEMALE	42.3737	1.18	0.287	1.206	No		Pembrolizumab	Anti-PD(L)1	Mutant	2	2	0	0	3.44601	0.00158279	1899-12-29 23:58:30	0.00249035	-0.000918038			16.5789	16.5789
1341	White	EUR	Glioblastoma Multiforme	Sarcoma/other	MALE	66.8446	1.184	1.071	1.116	No		Pembrolizumab	Anti-PD(L)1	WT	2	2	0	0	2.88809	0.000336096	1899-12-29 23:58:30	-0.00636408	0.00042046			6.11842	6.11842
1386	White	EUR	Glioblastoma	Sarcoma/other	FEMALE	65.8809	1.207	1.039	0.987	No		Cemiplimab	Anti-PD(L)1	HET	2	2	0	0	0.590745	0.00127994	1899-12-29 23:58:30	-0.000854601	2.20518e-07			1.80921	1.80921
1423	White	EUR	Glioblastoma	Sarcoma/other	MALE	53.6537	1.224	1.236	1.222	No		Nivolumab	Anti-PD(L)1	WT	2	2	0	0	8.7299	0.00100344	1899-12-29 23:58:30	0.00182369	-0.00120394			10.6579	10.6579
1438	White	EUR	Glioblastoma	Sarcoma/other	FEMALE	60.9802	1.228	1.249	1.25	No		Pembrolizumab	Anti-PD(L)1	WT	2	2	0	0	2.03479	0.00142258	1899-12-29 23:58:30	0.00128276	-0.0005343			7.56579	7.56579
1452	White	EUR	Glioblastoma Multiforme	Sarcoma/other	FEMALE	72.9938	1.235	1.252	1.26	No		Pembrolizumab	Anti-PD(L)1	WT	2	2	0	0	0	0.00131428	1899-12-29 23:58:30	0.00166754	1.58349e-05			2.10526	2.10526
1478	White	EUR	Glioblastoma Multiforme	Sarcoma/other	FEMALE	38.5298	1.243	1.187	1.184	No		Pembrolizumab	Anti-PD(L)1	WT	2	2	0	0	7.58123	0.00149973	1899-12-29 23:58:30	0.00179794	-0.000663994			17.7961	17.7961
1487	White	EUR	Primary CNS Lymphoma	Sarcoma/other	MALE	71.3566	1.246	1.231	1.203	No		Pembrolizumab	Anti-PD(L)1	WT	2	2	0	0	5.05415	0.00185523	1899-12-29 23:58:30	0.00309329	-0.00132334			6.64474	6.64474
1570	White	EUR	Glioblastoma	Sarcoma/other	FEMALE	72.5996	1.284	1.306	1.293	No		Nivolumab	Anti-PD(L)1	WT	2	2	0	0	14.7358	0.00140921	1899-12-29 23:58:30	0.00217936	-0.000658797			18.9145	18.9145
1622	White	EUR	Glioblastoma Multiforme	Sarcoma/other	MALE	46.2642	1.317	1.334	1.34	No		Nivolumab	Anti-PD(L)1	WT	2	2	0	0	7.35149	0.000575479	1899-12-29 23:58:30	-0.00481735	-3.43016e-05			38.8816	38.8816
1648	White	EUR	Glioblastoma Multiforme	Sarcoma/other	FEMALE	64.4435	1.33	1.358	1.35	No		Pembrolizumab	Anti-PD(L)1	WT	2	2	0	0	15.6219	0.000443014	1899-12-29 23:58:30	-0.00714488	0.000609759			41.0855	41.0855
1651	White	AMR	Glioblastoma Multiforme	Sarcoma/other	FEMALE	52.2519	1.332	1.328	1.328	No		Pembrolizumab	Anti-PD(L)1	WT	2	2	0	0	2.16606	0.000330747	1899-12-29 23:58:30	-0.00740024	0.00149771			3.71711	3.71711
1725	White	EUR	Glioblastoma Multiforme	Sarcoma/other	MALE	62.7625	1.365	1.335	1.329	No		Nivolumab	Anti-PD(L)1	WT	2	2	0	0	2.75681	0.00107965	1899-12-29 23:58:30	0.00162711	-0.000763751			5.23026	5.23026
1741	White	EUR	Glioblastoma	Sarcoma/other	FEMALE	65.8809	1.372	1.508	1.526	No		Cemiplimab	Anti-PD(L)1	WT	2	2	0	0	0.590745	0.00127994	1899-12-29 23:58:30	-0.000854601	2.20518e-07			1.80921	1.80921
1752	White	EUR	Glioblastoma	Sarcoma/other	MALE	66.3025	1.378	1.401	1.392	No		Nivolumab	Anti-PD(L)1	WT	2	2	0	0	5.02133	0.00137443	1899-12-29 23:58:30	0.00220505	-0.000522435			12.0066	12.0066
1834	White	EUR	Glioblastoma	Sarcoma/other	MALE	63.1129	1.413	1.429	1.43	No		Pembrolizumab	Anti-PD(L)1	WT	2	2	0	0	8.59862	0.00158308	1899-12-29 23:58:30	0.00136207	-0.000849104			11.2829	11.2829
1849	White	EUR	Glioblastoma Multiforme	Sarcoma/other	MALE	65.9192	1.419	1.475	1.427	No		Nivolumab	Anti-PD(L)1	WT	2	2	0	0	9.64883	0.0017116	1899-12-29 23:58:30	0.00366154	-0.000712003			18.5855	18.5855
1860	White	EUR	Glioblastoma Multiforme	Sarcoma/other	FEMALE	43.7837	1.424	1.439	1.44	No		Pembrolizumab	Anti-PD(L)1	WT	2	2	0	0	1.47686	0.00138653	1899-12-29 23:58:30	0.001833	5.57781e-05			2.89474	2.89474
1869	White	EUR	Oligoastrocytoma	Sarcoma/other	FEMALE	58.2724	1.427	1.382	1.379	No		Nivolumab	Anti-PD(L)1	WT	2	2	0	0	3.21628	0.00187138	1899-12-29 23:58:30	0.00392328	-0.000496099			5.49342	5.49342
1872	White	EUR	Glioblastoma	Sarcoma/other	MALE	64.9665	1.428	1.412	1.408	No		Pembrolizumab	Anti-PD(L)1	WT	2	2	0	0	37.9061	0.000414578	1899-12-29 23:58:30	-0.00984866	0.000984909			38.9145	38.9145
1949	White	EUR	Glioblastoma Multiforme	Sarcoma/other	FEMALE	69.1636	1.464	1.443	1.44	No		Pembrolizumab	Anti-PD(L)1	WT	2	2	0	0	4.82442	0.00172552	1899-12-29 23:58:30	0.00339026	-0.000836698			17.6316	17.6316
2001	White	EUR	Glioblastoma	Sarcoma/other	MALE	37.0431	1.484	1.873	1.866	No		Nivolumab	Anti-PD(L)1	WT	2	2	0	0	1.3784	0.00137065	1899-12-29 23:58:30	-0.000198203	-0.000994137			1.84211	1.84211
2126	White	EUR	Glioblastoma	Sarcoma/other	MALE	48.3559	1.522	1.534	1.533	No		Nivolumab	Anti-PD(L)1	WT	2	2	0	0	1.3784	0.000415445	1899-12-29 23:58:30	-0.00385887	0.000261525			12.6645	12.6645
2152	White	EUR	Anaplastic Astrocytoma	Sarcoma/other	MALE	54.2834	1.529	1.625	1.64	No		Nivolumab	Anti-PD(L)1	WT	2	2	0	0	1.93633	0.00165019	1899-12-29 23:58:30	0.00347087	-0.00137001			6.21711	6.21711
2159	White	EUR	Glioblastoma	Sarcoma/other	FEMALE	60.0849	1.531	1.513	1.502	No		Pembrolizumab	Anti-PD(L)1	WT	2	2	0	0	4.82442	0.00166321	1899-12-29 23:58:30	0.00311172	-0.000481611			10.1316	10.1316
2189	White	EUR	Glioblastoma	Sarcoma/other	MALE	50.8446	1.541	1.524	1.533	No		Pembrolizumab	Anti-PD(L)1	WT	2	2	0	0	2.2317	0.000350268	1899-12-29 23:58:30	-0.0078071	0.0012601			4.30921	4.30921
2208	White	EUR	Glioblastoma	Sarcoma/other	MALE	67.1239	1.549	1.621	1.628	No		Pembrolizumab	Anti-PD(L)1	WT	2	2	0	0	3.64293	0.00140996	1899-12-29 23:58:30	0.00201567	-0.00173465			6.21711	6.21711
2231	White	EUR	Glioblastoma	Sarcoma/other	FEMALE	66.371	1.555	1.694	1.704	No		Nivolumab	Anti-PD(L)1	WT	2	2	0	0	0.689202	0.00159064	1899-12-29 23:58:30	0.00325976	-0.00104402			3.78289	3.78289
2239	White	EUR	Glioblastoma	Sarcoma/other	FEMALE	33.6235	1.557	1.383	1.458	No		Pembrolizumab	Anti-PD(L)1	WT	2	2	0	0	23.2688	0.000828623	1899-12-29 23:58:30	-0.00335283	-0.00036804			31.1513	31.1513
2243	White	EUR	Glioblastoma	Sarcoma/other	FEMALE	63.2799	1.559	1.587	1.579	No		Nivolumab	Anti-PD(L)1	WT	2	2	0	0	3.21628	0.00135024	1899-12-29 23:58:30	0.00171401	-0.00079769			5.46053	5.46053
2270	Unknown - Declined	EUR	Glioblastoma Multiforme	Sarcoma/other	MALE	62.0726	1.571	1.575	1.568	No		Pembrolizumab	Anti-PD(L)1	WT	2	2	0	0	1.3784	0.00158596	1899-12-29 23:58:30	0.00199028	-0.00117105			4.14474	4.14474
2272	White	EUR	Glioblastoma	Sarcoma/other	FEMALE	51.8576	1.571	1.656	1.651	No		Pembrolizumab	Anti-PD(L)1	WT	2	2	0	0	5.97309	0.00181592	1899-12-29 23:58:30	0.00197154	-0.000794621			16.6447	16.6447
2284	White	EUR	Diffuse Glioma	Sarcoma/other	MALE	60.9856	1.573	1.605	1.601	No		Pembrolizumab	Anti-PD(L)1	WT	2	2	0	0	2.49426	0.00194656	1899-12-29 23:58:30	0.000960543	5.78027e-05			6.90789	6.90789
2287	White	AMR	Primary CNS Lymphoma	Sarcoma/other	FEMALE	80.7611	1.573	1.659	1.657	No		Pembrolizumab	Anti-PD(L)1	WT	2	2	0	0	1.27995	-0.000638111	1899-12-29 23:58:30	-0.00907774	0.00143996			16.7105	16.7105
2298	White	EUR	Glioblastoma	Sarcoma/other	MALE	70.3792	1.576	1.691	1.685	No		Pembrolizumab	Anti-PD(L)1	WT	2	2	0	0	0.754841	0.00065097	1899-12-29 23:58:30	-0.00996038	0.000489956			2.96053	2.96053
2464	White	EUR	Glioblastoma	Sarcoma/other	MALE	56.1752	1.628	1.619	1.625	No		Nivolumab	Anti-PD(L)1	WT	2	2	0	0	12.5697	0.00118994	1899-12-29 23:58:30	-0.00135846	0.000222247			12.9934	12.9934
2593	White	EUR	High-Grade Glioma, NOS	Sarcoma/other	FEMALE	28.4928	1.663	1.901	1.897	No		Pembrolizumab	Anti-PD(L)1	WT	2	2	0	0	0	0.0015226	1899-12-29 23:58:30	0.000584	-0.000371647			34.7039	34.7039
2635	White	EUR	Glioblastoma	Sarcoma/other	MALE	63.2088	1.674	1.658	1.652	No		Pembrolizumab	Anti-PD(L)1	WT	2	2	0	0	2.13325	0.00156494	1899-12-29 23:58:30	0.00106934	-0.000968047			6.11842	6.11842
2666	White	EUR	Glioblastoma Multiforme	Sarcoma/other	MALE	57.5305	1.684	1.704	1.698	No		Nivolumab	Anti-PD(L)1	WT	2	2	0	0	1.31277	0.0016567	1899-12-29 23:58:30	0.00371065	-0.00112007			6.57895	6.57895
2725	White	EUR	Glioblastoma Multiforme	Sarcoma/other	MALE	60.9692	1.7	1.928	1.992	No		Pembrolizumab	Anti-PD(L)1	WT	2	2	0	0	8.33607	0.00151592	1899-12-29 23:58:30	0.00247709	-0.00120742			13.0263	13.0263
2739	White	EUR	Glioblastoma	Sarcoma/other	FEMALE	62.2861	1.703	1.751	1.755	No		Nivolumab	Anti-PD(L)1	WT	2	2	0	0	3.21628	0.00075227	1899-12-29 23:58:30	-0.00345729	-5.44162e-05			11.7105	11.7105
2751	White	EUR	Glioblastoma	Sarcoma/other	MALE	26.2067	1.706	1.711	1.708	No		Pembrolizumab	Anti-PD(L)1	WT	2	2	0	0	14.0138	0.00116889	1899-12-29 23:58:30	0.00167172	-0.00145095			18.6513	18.6513
2798	White	AMR	Glioblastoma Multiforme	Sarcoma/other	MALE	62.5517	1.718	1.743	1.742	No		Pembrolizumab	Anti-PD(L)1	WT	2	2	0	0	6.43256	0.00051293	1899-12-29 23:58:30	-0.0103235	0.00163103			10.0987	10.0987
2821	White	EUR	Glioblastoma Multiforme	Sarcoma/other	FEMALE	60.4819	1.725	1.738	1.745	No		Pembrolizumab	Anti-PD(L)1	WT	2	2	0	0	7.12176	0.000780836	1899-12-29 23:58:30	0.000944046	-0.000322823			12.4671	12.4671
2827	White	EUR	Glioblastoma	Sarcoma/other	MALE	42.987	1.726	1.739	1.735	No		Pembrolizumab	Anti-PD(L)1	WT	2	2	0	0	4.82442	0.00104054	1899-12-29 23:58:30	-0.00398643	4.21119e-05			29.8684	29.8684
2905	White	EUR	High-Grade Glioma, NOS	Sarcoma/other	MALE	59.3457	1.743	1.746	1.751	No		Pembrolizumab	Anti-PD(L)1	WT	2	2	0	0	0	0.000773438	1899-12-29 23:58:30	-0.00858614	0.00138471			1.77632	1.77632
2976	White	EUR	Glioblastoma Multiforme	Sarcoma/other	MALE	57.4483	1.759	1.776	1.774	No		Pembrolizumab	Anti-PD(L)1	WT	2	2	0	0	0.886117	0.00040281	1899-12-29 23:58:30	-0.00828808	0.000661093			2.79605	2.79605
3169	White	EUR	Anaplastic Meningioma	Sarcoma/other	FEMALE	74.1684	1.806	1.831	1.813	No		Nivolumab	Anti-PD(L)1	WT	2	2	0	0	7.81096	0.00151683	1899-12-29 23:58:30	-0.00171815	-0.000336172			66.5461	66.5461
3172	White	EUR	Glioblastoma Multiforme	Sarcoma/other	MALE	59.1431	1.806	1.826	1.792	No		Pembrolizumab	Anti-PD(L)1	WT	2	2	0	0	3.44601	0.000373932	1899-12-29 23:58:30	-0.00845538	0.0010152			8.98026	8.98026
3220	White	EUR	Glioblastoma	Sarcoma/other	MALE	54.9569	1.819	1.812	1.817	No		Pembrolizumab	Anti-PD(L)1	WT	2	2	0	0	4.13521	0.00137144	1899-12-29 23:58:30	0.00182508	-0.00102736			5.85526	5.85526
3276	White	EUR	High-Grade Glioma, NOS	Sarcoma/other	MALE	39.7426	1.831	1.844	1.84	No		Pembrolizumab	Anti-PD(L)1	WT	2	2	0	0	3.15064	0.00177132	1899-12-29 23:58:30	0.00273185	-0.00100718			5	5
3278	White	EUR	High-Grade Glioma, NOS	Sarcoma/other	FEMALE	76.293	1.832	1.839	1.839	No		Pembrolizumab	Anti-PD(L)1	WT	2	2	0	0	43.6495	0.000854326	1899-12-29 23:58:30	-0.00620076	0.000424576			56.5132	56.5132
3291	White	EUR	Diffuse Glioma	Sarcoma/other	MALE	48.8843	1.835	1.848	1.841	No		Nivolumab	Anti-PD(L)1	WT	2	2	0	0	5.54644	0.0011126	1899-12-29 23:58:30	-0.00208394	-0.000568178			18.9803	18.9803
3341	White	EUR	Glioblastoma	Sarcoma/other	MALE	54.7324	1.844	1.847	1.855	No		Nivolumab	Anti-PD(L)1	WT	2	2	0	0	5.05415	0.00172139	1899-12-29 23:58:30	0.00270618	-0.000583281			13.9803	13.9803
3383	White	EUR	Glioblastoma	Sarcoma/other	MALE	63.7262	1.853	1.933	1.941	No		Pembrolizumab	Anti-PD(L)1	WT	2	2	0	0	4.72596	0.00183829	1899-12-29 23:58:30	0.00354369	-0.00115941			11.3487	11.3487
3399	White	EUR	Glioblastoma	Sarcoma/other	MALE	53.4894	1.856	1.89	1.886	No		Pembrolizumab	Anti-PD(L)1	WT	2	2	0	0	4.82442	-9.36996e-06	1899-12-29 23:58:30	-0.00732362	0.00117215			7.07237	7.07237
3628	White	EUR	Glioblastoma	Sarcoma/other	MALE	25.1088	1.894	1.909	1.909	No		Nivolumab	Anti-PD(L)1	WT	2	2	0	0	8.27043	0.00150255	1899-12-29 23:58:30	0.00152589	-0.00100672			15.1974	15.1974
3679	White	EUR	Anaplastic Astrocytoma	Sarcoma/other	FEMALE	27.1431	1.903	1.997	1.991	No		Nivolumab	Anti-PD(L)1	WT	2	2	0	0	4.43059	0.00111894	1899-12-29 23:58:30	0.000975896	-0.000228586			18.3882	18.3882
3712	White	EUR	Glioblastoma	Sarcoma/other	MALE	65.0212	1.908	1.926	1.919	No		Pembrolizumab	Anti-PD(L)1	WT	2	2	0	0	0.689202	0.000954871	1899-12-29 23:58:30	0.00162742	-0.000929678			1.67763	1.67763
3812	White	EUR	Glioblastoma	Sarcoma/other	MALE	70.5708	1.922	1.909	1.896	No		Pembrolizumab	Anti-PD(L)1	WT	2	2	0	0	8.53298	0.00200567	1899-12-29 23:58:30	0.00325697	-0.000925841			12.1053	12.1053
3846	White	EUR	Anaplastic Astrocytoma	Sarcoma/other	FEMALE	29.6591	1.928	1.958	1.955	No		Pembrolizumab	Anti-PD(L)1	WT	2	2	0	0	0	0.00113933	1899-12-29 23:58:30	-0.00490081	0.00145147			44.9013	44.9013
3895	White	EUR	Glioblastoma Multiforme	Sarcoma/other	MALE	58.3573	1.935	1.958	1.949	No		Pembrolizumab	Anti-PD(L)1	WT	2	2	0	0	2.06761	0.00138106	1899-12-29 23:58:30	-0.00343773	0.00132532			4.17763	4.17763
3901	White	EUR	High-Grade Glioma, NOS	Sarcoma/other	FEMALE	54.7324	1.936	1.976	1.971	No		Pembrolizumab	Anti-PD(L)1	WT	2	2	0	0	3.67575	0.00112668	1899-12-29 23:58:30	-0.00213207	0.000109546			5.13158	5.13158
3911	Unknown	AMR	Glioblastoma Multiforme	Sarcoma/other	MALE	54.9979	1.938	1.997	1.988	No		Pembrolizumab	Anti-PD(L)1	WT	2	2	0	0	3.34755	-5.35238e-05	1899-12-29 23:58:30	-0.00471655	0.00197713			13.0921	13.0921
3916	White	EUR	Glioblastoma	Sarcoma/other	MALE	68.0548	1.938	1.986	1.981	No		Nivolumab	Anti-PD(L)1	WT	2	2	0	0	0.689202	0.00108366	1899-12-29 23:58:30	0.00237019	0.000388443			4.375	4.375
4040	White	EUR	Glioblastoma Multiforme	Sarcoma/other	FEMALE	63.2799	1.955	1.965	1.971	No		Pembrolizumab	Anti-PD(L)1	WT	2	2	0	0	0	0.00112527	1899-12-29 23:58:30	-0.00301059	0.000255098			8.15789	8.15789
4067	White	EUR	Glioblastoma Multiforme	Sarcoma/other	FEMALE	69.9986	1.958	1.981	1.98	No		Pembrolizumab	Anti-PD(L)1	WT	2	2	0	0	2.72399	0.00168922	1899-12-29 23:58:30	0.00168615	-0.000721481			3.65132	3.65132
4106	White	EUR	Glioblastoma Multiforme	Sarcoma/other	MALE	60.1232	1.962	1.984	1.972	No		Nivolumab	Anti-PD(L)1	WT	2	2	0	0	4.59468	0.00158209	1899-12-29 23:58:30	0.00079813	-0.000652659			13.3882	13.3882
4146	White	EUR	Glioblastoma	Sarcoma/other	MALE	45.4648	1.967	1.975	1.969	No		Pembrolizumab	Anti-PD(L)1	WT	2	2	0	0	3.44601	0.00132152	1899-12-29 23:58:30	1.45818e-05	-0.000365278			14.0461	14.0461
4190	White	EUR	Glioblastoma Multiforme	Sarcoma/other	MALE	70.8501	1.971	1.994	1.987	No		Nivolumab+Ipilimumab	Doublet	WT	2	2	0	0	23.958	0.000757151	1899-12-29 23:58:30	-0.00409093	0.000546682			30.8224	30.8224
4205	White	EUR	Glioblastoma Multiforme	Sarcoma/other	FEMALE	58.6749	1.972	1.995	1.98	No		Nivolumab	Anti-PD(L)1	WT	2	2	0	0	4.59468	0.00155956	1899-12-29 23:58:30	0.0013658	-0.00036941			16.0197	16.0197
4230	White	EUR	Glioblastoma	Sarcoma/other	MALE	62.8966	1.975	1.98	1.975	No		Pembrolizumab	Anti-PD(L)1	WT	2	2	0	0	0.918937	0.0016806	1899-12-29 23:58:30	0.00373684	-0.00177839			1.77632	1.77632
4298	White	EUR	Glioblastoma	Sarcoma/other	FEMALE	41.4894	1.983	1.065	1.993	No		Pembrolizumab	Anti-PD(L)1	WT	2	2	0	0	2.16606	0.00140694	1899-12-29 23:58:30	0.0018006	-0.00132948			4.80263	4.80263
4301	White	EUR	Glioblastoma Multiforme	Sarcoma/other	FEMALE	50.7598	1.983	1.987	1.984	No		Nivolumab	Anti-PD(L)1	WT	2	2	0	0	7.38431	0.00143568	1899-12-29 23:58:30	-0.000185428	-0.00122542			14.6382	14.6382
4333	White	EUR	Glioblastoma	Sarcoma/other	FEMALE	23.3347	1.985	1.99	1.984	No		Pembrolizumab	Anti-PD(L)1	WT	2	2	0	0	32.2284	0.000808968	1899-12-29 23:58:30	-0.00503209	-6.28573e-05			47.3684	47.3684
4335	White	EUR	Glioblastoma Multiforme	Sarcoma/other	MALE	57.681	1.985	1.995	1.983	No		Pembrolizumab	Anti-PD(L)1	WT	2	2	0	0	6.89202	0.00173623	1899-12-29 23:58:30	0.00200026	-0.000493565			9.60526	9.60526
4336	White	EUR	Glioblastoma Multiforme	Sarcoma/other	MALE	73.2567	1.985	1.057	1.992	No		Nivolumab	Anti-PD(L)1	WT	2	2	0	0	4.13521	0.00193191	1899-12-29 23:58:30	0.00376319	-0.00136612			8.71711	8.71711
12	White	EUR	Colon Adenocarcinoma	Gastrointestinal cancer	FEMALE	66.2368	0.048	0.05	0.05	No		Durvalumab	Anti-PD(L)1	Mutant	2	2	0	0	11.5523	0.00103425	1899-12-29 23:58:30	0.00270838	-0.000758555			54.9013	54.9013
226	White	EUR	Colon Adenocarcinoma	Gastrointestinal cancer	MALE	32.9911	0.416	0.454	0.46	No		Pembrolizumab	Anti-PD(L)1	Mutant	2	2	0	0	9.09091	0.000625527	1899-12-29 23:58:30	-0.00574043	0.000232961			13.2237	13.2237
286	White	EUR	Colon Adenocarcinoma	Gastrointestinal cancer	FEMALE	52.6023	0.501	0.536	0.546	No		Nivolumab+Ipilimumab	Doublet	HET	2	2	0	0	9.87857	0.00145986	1899-12-29 23:58:30	0.00136319	-0.000707141			38.7829	38.7829
516	White	EUR	Colon Adenocarcinoma	Gastrointestinal cancer	FEMALE	49.5031	0.812	0.778	0.774	No		Nivolumab	Anti-PD(L)1	HET	2	2	0	0	0	0.00105358	1899-12-29 23:58:30	-3.81322e-05	-0.000396399			1.18421	1.18421
571	White	EUR	Colon Adenocarcinoma	Gastrointestinal cancer	FEMALE	56.7474	0.867	0.901	0.909	No		Nivolumab+Ipilimumab	Doublet	HET	2	2	0	0	1.11585	0.00140921	1899-12-29 23:58:30	0.00117325	-0.0012489			2.53289	2.53289
776	White	EUR	Colon Adenocarcinoma	Gastrointestinal cancer	MALE	67.2005	0.991	1.002	0.998	No		Nivolumab	Anti-PD(L)1	HET	2	2	0	0	6.46538	0.00188193	1899-12-29 23:58:30	0.00355744	-0.000880032			29.6382	29.6382
875	White	AMR	Colorectal Adenocarcinoma	Gastrointestinal cancer	FEMALE	50.3053	1.01	1.011	0.992	No		Pembrolizumab	Anti-PD(L)1	HET	2	2	0	0	4.7916	1.83742e-05	1899-12-29 23:58:30	0.0026447	0.00899164			44.4079	44.4079
962	White	EUR	Colon Adenocarcinoma	Gastrointestinal cancer	MALE	70.5106	1.028	1	1.001	No		Pembrolizumab	Anti-PD(L)1	HET	2	2	0	0	1.3784	0.00137292	1899-12-29 23:58:30	0.00127883	3.2757e-05			9.90132	9.90132
1047	White	EUR	Colon Adenocarcinoma	Gastrointestinal cancer	MALE	63.5784	1.058	1.012	1.035	No		Pembrolizumab	Anti-PD(L)1	WT	2	2	0	0	0.689202	0.000497066	1899-12-29 23:58:30	-0.00169027	8.13172e-05			8.88158	8.88158
1135	White	EUR	Colon Adenocarcinoma	Gastrointestinal cancer	MALE	46.4476	1.088	1.121	1.128	No		Pembrolizumab	Anti-PD(L)1	WT	2	2	0	0	4.13521	0.000973358	1899-12-29 23:58:30	-0.00113122	0.000293825			8.42105	8.42105
1182	White	EUR	Colon Adenocarcinoma	Gastrointestinal cancer	FEMALE	89.5277	1.107	1.162	1.167	No		Pembrolizumab	Anti-PD(L)1	WT	2	2	0	0	23.7611	0.00125877	1899-12-29 23:58:30	0.00134978	-0.00150827			37.3026	37.3026
1191	White	EUR	High-Grade Neuroendocrine Carcinoma of the Colon and Rectum	Gastrointestinal cancer	FEMALE	57.9877	1.11	0.998	0.994	No		Pembrolizumab	Anti-PD(L)1	HET	2	2	0	0	1.41122	0.00181718	1899-12-29 23:58:30	0.00257579	-0.00112874			4.60526	4.60526
1259	White	EUR	Colorectal Adenocarcinoma	Gastrointestinal cancer	MALE	47.8439	1.148	1.153	1.139	No		Nivolumab+Ipilimumab	Doublet	WT	2	2	0	0	3.67575	0.00155587	1899-12-29 23:58:30	0.00223019	-0.00062273			16.3816	16.3816
1859	White	EUR	Colon Adenocarcinoma	Gastrointestinal cancer	FEMALE	65.629	1.424	1.438	1.441	No		Spartalizumab	Anti-PD(L)1	WT	2	2	0	0	10.3052	0.00110572	1899-12-29 23:58:30	0.0021297	-0.00155606			16.3158	16.3158
1976	White	EUR	Colorectal Adenocarcinoma	Gastrointestinal cancer	FEMALE	42.0534	1.476	1.457	1.452	No		Spartalizumab	Anti-PD(L)1	WT	2	2	0	0	6.66229	0.000740931	1899-12-29 23:58:30	0.000354121	-1.4206e-05			13.2895	13.2895
2012	White	EUR	Colon Adenocarcinoma	Gastrointestinal cancer	MALE	36.679	1.488	1.474	1.473	No		Pembrolizumab	Anti-PD(L)1	WT	2	2	0	0	3.44601	0.00108339	1899-12-29 23:58:30	-0.00269978	3.32174e-05			17.4013	17.4013
2259	White	EUR	Rectal Adenocarcinoma	Gastrointestinal cancer	MALE	69.7385	1.565	1.603	1.601	No		Atezolizumab	Anti-PD(L)1	WT	2	2	0	0	4.59468	0.00102321	1899-12-29 23:58:30	-0.00272135	-0.00015544			14.8684	14.8684
2371	White	EUR	Colorectal Adenocarcinoma	Gastrointestinal cancer	FEMALE	91.4004	1.599	1.622	1.599	No		Pembrolizumab	Anti-PD(L)1	WT	2	2	0	0	2.75681	0.0015666	1899-12-29 23:58:30	0.00225905	-0.000483363			6.54605	6.54605
2408	White	EUR	Colon Adenocarcinoma	Gastrointestinal cancer	MALE	69.3169	1.609	1.74	1.729	Oxaliplatin pneumonitis		Pembrolizumab	Anti-PD(L)1	WT	2	2	0	0	1.83787	0.00156942	1899-12-29 23:58:30	0.00182839	-6.03567e-05			2.59868	2.59868
2501	White	EUR	Rectal Adenocarcinoma	Gastrointestinal cancer	MALE	34.7406	1.638	1.683	1.677	No		Pembrolizumab	Anti-PD(L)1	WT	2	2	0	0	2.06761	0.00160501	1899-12-29 23:58:30	0.00178887	-0.000792319			9.67105	9.67105
2669	White	EUR	Rectal Adenocarcinoma	Gastrointestinal cancer	FEMALE	45.8809	1.684	1.894	1.88	No		Nivolumab+Ipilimumab	Anti-PD(L)1	WT	2	2	0	0	1.3784	0.00139182	1899-12-29 23:58:30	0.000974376	-0.000252628			12.8947	12.8947
2797	White	AMR	Colorectal Adenocarcinoma	Gastrointestinal cancer	MALE	40.1834	1.718	1.707	1.715	No		Atezolizumab	Anti-PD(L)1	WT	2	2	0	0	0	-0.000520192	1899-12-29 23:58:30	-0.00147209	0.00383178			4.60526	4.60526
2808	White	EUR	Mucinous Adenocarcinoma of the Colon and Rectum	Gastrointestinal cancer	MALE	70.4559	1.722	1.719	1.715	No		Pembrolizumab	Anti-PD(L)1	WT	2	2	0	0	2.75681	0.00107053	1899-12-29 23:58:30	0.000997839	-6.09388e-05			36.9408	36.9408
2891	White	EUR	Rectal Adenocarcinoma	Gastrointestinal cancer	MALE	44.7337	1.739	1.751	1.754	No		Nivolumab	Anti-PD(L)1	WT	2	2	0	0	25.7302	0.00134798	1899-12-29 23:58:30	0.00216204	-0.00040779			31.4803	31.4803
2955	White	EUR	Colon Adenocarcinoma	Gastrointestinal cancer	FEMALE	49.5031	1.754	1.758	1.77	No		Nivolumab	Anti-PD(L)1	WT	2	2	0	0	0	0.00105358	1899-12-29 23:58:30	-3.81322e-05	-0.000396399			1.18421	1.18421
2987	White	EUR	Colon Adenocarcinoma	Gastrointestinal cancer	FEMALE	43.1814	1.762	1.765	1.762	No		Pembrolizumab	Anti-PD(L)1	WT	2	2	0	0	0	0.000352374	1899-12-29 23:58:30	-0.00733309	0.0011303			2.46711	2.46711
3268	White	EUR	Colorectal Adenocarcinoma	Gastrointestinal cancer	FEMALE	56.449	1.829	1.84	1.835	No		Pembrolizumab	Anti-PD(L)1	WT	2	2	0	0	0.689202	-0.00119662	1899-12-29 23:58:30	-0.000879181	0.00104476			1.875	1.875
3297	White	EUR	Rectal Adenocarcinoma	Gastrointestinal cancer	FEMALE	71.3402	1.835	1.842	1.832	No		Nivolumab+Ipilimumab	Doublet	WT	2	2	0	0	23.4329	0.00170328	1899-12-29 23:58:30	0.00248884	-0.000358602			44.5724	44.5724
3518	White	EUR	Colon Adenocarcinoma	Gastrointestinal cancer	FEMALE	74.9076	1.878	1.892	1.885	No		Pembrolizumab	Anti-PD(L)1	WT	2	2	0	0	0.689202	0.00147498	1899-12-29 23:58:30	0.00169949	-0.00117907			57.7961	57.7961
3533	White	EUR	Colon Adenocarcinoma	Gastrointestinal cancer	MALE	57.744	1.881	1.918	1.905	No		Spartalizumab	Anti-PD(L)1	WT	2	2	0	0	0.918937	0.00134911	1899-12-29 23:58:30	0.00223843	-0.000226652			7.53289	7.53289
3545	White	EUR	Colon Adenocarcinoma	Gastrointestinal cancer	FEMALE	69.681	1.883	1.904	1.893	No		Atezolizumab	Anti-PD(L)1	WT	2	2	0	0	0	0.00177495	1899-12-29 23:58:30	0.00296128	-0.00102206			8.88158	8.88158
3556	White	EUR	Colon Adenocarcinoma	Gastrointestinal cancer	FEMALE	43.0746	1.885	1.907	1.899	No		Nivolumab+Ipilimumab	Doublet	WT	2	2	0	0	0.525107	0.00148405	1899-12-29 23:58:30	0.00107605	-0.00162952			18.3882	18.3882
3692	White	EUR	Colon Adenocarcinoma	Gastrointestinal cancer	FEMALE	60.3422	1.905	1.905	1.903	No		Atezolizumab	Anti-PD(L)1	WT	2	2	0	0	6.20282	0.00185901	1899-12-29 23:58:30	0.00101292	-0.000914331			17.3355	17.3355
3886	White	EUR	Colon Adenocarcinoma	Gastrointestinal cancer	FEMALE	76.8843	1.934	1.919	1.916	No		Nivolumab+Ipilimumab	Doublet	WT	2	2	0	0	3.21628	0.000453435	1899-12-29 23:58:30	-0.00916712	0.00125119			18.8816	18.8816
3900	White	EUR	Colon Adenocarcinoma	Gastrointestinal cancer	MALE	65.3607	1.936	1.957	1.941	No		Nivolumab	Anti-PD(L)1	WT	2	2	0	0	2.75681	0.00146213	1899-12-29 23:58:30	0.00264749	-0.00034218			15.3947	15.3947
3975	White	EUR	Colon Adenocarcinoma	Gastrointestinal cancer	FEMALE	69.9192	1.946	1.965	1.952	No		Anti-PD1	Anti-PD(L)1	WT	2	2	0	0	5.74335	0.00130726	1899-12-29 23:58:30	0.000712687	-0.000583281			11.3158	11.3158
3982	White	EUR	Colon Adenocarcinoma	Gastrointestinal cancer	FEMALE	35.7509	1.947	1.971	1.959	No		Pembrolizumab	Anti-PD(L)1	WT	2	2	0	0	7.35149	0.00123307	1899-12-29 23:58:30	0.000912926	-0.000217559			20.2961	20.2961
4289	White	EUR	Colon Adenocarcinoma	Gastrointestinal cancer	FEMALE	81.1937	1.982	1.993	1.99	No		Nivolumab	Anti-PD(L)1	WT	2	2	0	0	56.8428	0.00131471	1899-12-29 23:58:30	0.00166541	-0.000733231			56.9737	56.9737
4374	White	EUR	Rectal Adenocarcinoma	Gastrointestinal cancer	MALE	57.8426	1.992	1.997	1.994	No		Pembrolizumab	Anti-PD(L)1	WT	2	2	0	0	1.3784	0.00150888	1899-12-29 23:58:30	0.00318226	-0.000332204			1.80921	1.80921
24	White	EUR	Poorly Differentiated Carcinoma, NOS	Sarcoma/other	MALE	65.0021	0.086	0.083	0.084	No		Pembrolizumab	Anti-PD(L)1	Mutant	2	2	0	0	2.42862	0.00166321	1899-12-29 23:58:30	0.00303351	-0.00115912			6.77632	6.77632
40	White	EUR	Cancer of Unknown Primary, NOS	Sarcoma/other	FEMALE	60.8542	0.132	0.117	0.121	No		Pembrolizumab	Anti-PD(L)1	Mutant	2	2	0	0	0.689202	0.00140014	1899-12-29 23:58:30	-0.00366901	0.000637291			2.43421	2.43421
255	White	EUR	Cancer of Unknown Primary	Sarcoma/other	MALE	58.5791	0.46	0.441	0.445	No		Nivolumab	Anti-PD(L)1	Mutant	2	2	0	0	0	0.00157628	1899-12-29 23:58:30	0.00125258	0.000331187			0.394737	0.394737
256	White	EUR	Adenocarcinoma, NOS	Sarcoma/other	FEMALE	67.0472	0.465	0.441	0.444	No		Atezolizumab	Anti-PD(L)1	Mutant	2	2	0	0	0.623564	0.00161559	1899-12-29 23:58:30	0.00227991	-0.00105783			3.25658	3.25658
374	White	EUR	Adenocarcinoma, NOS	Sarcoma/other	FEMALE	49.8125	0.629	0.623	0.626	No		Pembrolizumab	Anti-PD(L)1	HET	2	2	0	0	5.54644	0.00118493	1899-12-29 23:58:30	-0.000989012	-3.97673e-05			25.5592	25.5592
387	White	EUR	Squamous Cell Carcinoma, NOS	Sarcoma/other	FEMALE	48.679	0.638	0.712	0.733	No		Pembrolizumab	Anti-PD(L)1	HET	2	2	0	0	2.52708	0.00110833	1899-12-29 23:58:30	-0.00162217	-0.00087673			3.38816	3.38816
510	White	EUR	Adenocarcinoma, NOS	Sarcoma/other	MALE	71.1951	0.805	0.744	0.761	No		Pembrolizumab	Anti-PD(L)1	HET	2	2	0	0	2.75681	0.000630454	1899-12-29 23:58:30	-0.00796987	0.00121766			3.84868	3.84868
592	White	EUR	Adenocarcinoma, NOS	Sarcoma/other	FEMALE	80.0164	0.881	0.963	0.98	No		Pembrolizumab	Anti-PD(L)1	HET	2	2	0	0	0.689202	0.00140241	1899-12-29 23:58:30	0.00221232	-0.000901285			2.36842	2.36842
638	White	EUR	Squamous Cell Carcinoma, NOS	Sarcoma/other	MALE	80.0821	0.914	0.973	0.979	No		Pembrolizumab	Anti-PD(L)1	HET	2	2	0	0	32.491	0.0015347	1899-12-29 23:58:30	0.00313798	-0.000553897			43.9474	43.9474
663	White	EUR	Adenocarcinoma, NOS	Sarcoma/other	MALE	63.9398	0.939	0.994	1.021	No		Pembrolizumab	Anti-PD(L)1	HET	2	2	0	0	2.00197	0.00169732	1899-12-29 23:58:30	0.0028923	-0.000700161			2.5	2.5
722	White	EUR	Squamous Cell Carcinoma, NOS	Sarcoma/other	MALE	64.5421	0.973	0.973	0.989	No		Pembrolizumab	Anti-PD(L)1	HET	2	2	0	0	0	0.0016549	1899-12-29 23:58:30	0.00332009	-0.00126579			59.4408	59.4408
886	White	EUR	Adenocarcinoma, NOS	Sarcoma/other	FEMALE	62.6995	1.012	0.988	1.019	No		Pembrolizumab	Anti-PD(L)1	HET	2	2	0	0	0	0.00154982	1899-12-29 23:58:30	0.00232907	-0.000799225			0.328947	0.328947
909	White	EUR	Squamous Cell Carcinoma, NOS	Sarcoma/other	MALE	69.1307	1.017	1.018	1.016	No		Nivolumab	Anti-PD(L)1	WT	2	2	0	0	9.64883	0.000259622	1899-12-29 23:58:30	-0.00939643	0.00106155			70.0329	70.0329
1196	White	EUR	Adenocarcinoma, NOS	Sarcoma/other	FEMALE	32.1478	1.113	1.031	1.039	No		Pembrolizumab	Anti-PD(L)1	WT	2	2	0	0	0.722022	0.00178493	1899-12-29 23:58:30	0.00231399	-0.00148602			1.05263	1.05263
1208	White	EUR	Adenocarcinoma, NOS	Sarcoma/other	FEMALE	68.8515	1.119	1.105	1.103	No		Pembrolizumab	Anti-PD(L)1	WT	2	2	0	0	1.96915	0.00167682	1899-12-29 23:58:30	0.00307038	-0.000839896			13.6184	13.6184
1294	White	EUR	Adenocarcinoma, NOS	Sarcoma/other	FEMALE	61.8508	1.162	1.079	1.114	No		Pembrolizumab	Anti-PD(L)1	WT	2	2	0	0	3.67575	0.00140241	1899-12-29 23:58:30	-0.00181378	-0.00053832			5.39474	5.39474
1305	White	EUR	Cancer of Unknown Primary	Sarcoma/other	MALE	73.3552	1.168	1.034	1.051	No		Pembrolizumab	Anti-PD(L)1	WT	2	2	0	0	1.27995	0.00133966	1899-12-29 23:58:30	0.000615172	-0.000896681			4.17763	4.17763
1405	White	EUR	Adenocarcinoma, NOS	Sarcoma/other	MALE	71.7892	1.214	1.204	1.182	No		Pembrolizumab	Anti-PD(L)1	WT	2	2	0	0	0.918937	0.00107664	1899-12-29 23:58:30	0.000535909	-0.000348049			2.00658	2.00658
1443	White	EUR	High-Grade Neuroepithelial Tumor	Sarcoma/other	FEMALE	32.3039	1.231	1.259	1.266	No		Pembrolizumab	Anti-PD(L)1	WT	2	2	0	0	1.50968	0.00117535	1899-12-29 23:58:30	0.000423913	-0.000327784			15.0987	15.0987
1571	White	EUR	Adenocarcinoma, NOS	Sarcoma/other	MALE	71.551	1.285	1.287	1.281	No		Pembrolizumab	Anti-PD(L)1	WT	2	2	0	0	8.20479	0.00180912	1899-12-29 23:58:30	0.00291229	-0.00103251			19.8684	19.8684
1645	White	EUR	Adenocarcinoma, NOS	Sarcoma/other	FEMALE	56.3614	1.329	1.343	1.349	No		Pembrolizumab	Anti-PD(L)1	WT	2	2	0	0	4.16803	0.00050228	1899-12-29 23:58:30	-0.000650234	0.000348292			7.59868	7.59868
1681	White	EUR	Neuroendocrine Carcinoma, NOS	Sarcoma/other	MALE	52.8186	1.344	1.455	1.441	No		Atezolizumab	Anti-PD(L)1	WT	2	2	0	0	7.35149	0.0016292	1899-12-29 23:58:30	0.00198942	-0.000125398			17.9934	17.9934
1783	White	EUR	Cancer of Unknown Primary	Sarcoma/other	FEMALE	67.1951	1.393	1.506	1.512	No		Pembrolizumab	Anti-PD(L)1	WT	2	2	0	0	6.95766	0.00188547	1899-12-29 23:58:30	0.00226259	-0.00119979			10.1316	10.1316
1899	White	EUR	Adenocarcinoma, NOS	Sarcoma/other	FEMALE	76.616	1.441	1.512	1.516	No		Pembrolizumab	Anti-PD(L)1	WT	2	2	0	0	2.3958	0.00151429	1899-12-29 23:58:30	0.00163189	-0.0010233			64.0132	64.0132
1900	White	EUR	Neuroendocrine Carcinoma, NOS	Sarcoma/other	MALE	64.8652	1.441	1.434	1.437	No		Nivolumab+Ipilimumab	Doublet	WT	2	2	0	0	0.426649	0.00135856	1899-12-29 23:58:30	0.00224974	-0.0006258			2.5	2.5
1961	White	EUR	Adenocarcinoma, NOS	Sarcoma/other	MALE	38.0835	1.47	1.479	1.473	No		Pembrolizumab	Anti-PD(L)1	WT	2	2	0	0	2.72399	0.00117939	1899-12-29 23:58:30	-8.52466e-05	-0.000442552			21.8421	21.8421
2172	White	EUR	Undifferentiated Malignant Neoplasm	Sarcoma/other	FEMALE	89.6674	1.536	1.558	1.554	No		Pembrolizumab	Anti-PD(L)1	WT	2	2	0	0	4.69314	0.00205254	1899-12-29 23:58:30	0.0044167	-0.00081534			6.08553	6.08553
2257	White	EUR	Cancer of Unknown Primary	Sarcoma/other	MALE	65.0951	1.565	1.576	1.584	No		Pembrolizumab	Anti-PD(L)1	WT	2	2	0	0	0.689202	0.00159705	1899-12-29 23:58:30	0.00313349	-0.000944327			4.86842	4.86842
2346	White	EUR	Poorly Differentiated Carcinoma, NOS	Sarcoma/other	FEMALE	63.0007	1.59	1.565	1.584	No		Pembrolizumab	Anti-PD(L)1	WT	2	2	0	0	12.6354	-0.00120515	1899-12-29 23:58:30	-0.0028983	0.000639546			67.6974	67.6974
2389	White	EUR	Cancer of Unknown Primary	Sarcoma/other	MALE	70.0151	1.603	1.611	1.612	No		Pembrolizumab	Anti-PD(L)1	WT	2	2	0	0	1.60814	0.00181184	1899-12-29 23:58:30	0.00237154	-8.4246e-05			12.0395	12.0395
2412	White	EUR	Cancer of Unknown Primary, NOS	Sarcoma/other	FEMALE	58.5133	1.61	1.613	1.618	No		Atezolizumab	Anti-PD(L)1	WT	2	2	0	0	15.6219	0.00106661	1899-12-29 23:58:30	0.000774727	-0.000992677			69.0132	69.0132
2428	White	EUR	Poorly Differentiated Carcinoma, NOS	Sarcoma/other	MALE	36.9774	1.616	1.626	1.627	No		Pembrolizumab	Anti-PD(L)1	WT	2	2	0	0	30.5546	0.000810917	1899-12-29 23:58:30	-0.000234289	-0.000277732			76.6447	76.6447
2441	White	EUR	Adenocarcinoma, NOS	Sarcoma/other	FEMALE	71.6523	1.62	1.611	1.628	No		Nivolumab	Anti-PD(L)1	WT	2	2	0	0	1.41122	0.00107764	1899-12-29 23:58:30	-0.00142468	-0.000714245			35.3947	35.3947
2522	White	EUR	Squamous Cell Carcinoma, NOS	Sarcoma/other	MALE	80.0821	1.645	1.72	1.73	No		Pembrolizumab	Anti-PD(L)1	WT	2	2	0	0	32.491	0.0015347	1899-12-29 23:58:30	0.00313798	-0.000553897			43.9474	43.9474
2525	White	EUR	Poorly Differentiated Carcinoma, NOS	Sarcoma/other	FEMALE	72.0958	1.647	1.654	1.67	No		Pembrolizumab	Anti-PD(L)1	WT	2	2	0	0	0.656383	0.00159905	1899-12-29 23:58:30	0.0032729	-0.00167483			1.71053	1.71053
2587	White	EUR	Cancer of Unknown Primary, NOS	Sarcoma/other	FEMALE	66.1684	1.661	1.656	1.606	No		Nivolumab+Ipilimumab	Anti-PD(L)1	WT	2	2	0	0	0	0.000977462	1899-12-29 23:58:30	-0.00605471	0.000697574			2.33553	2.33553
2604	White	AMR	Adenocarcinoma, NOS	Sarcoma/other	FEMALE	46.8309	1.667	1.95	1.938	No		Spartalizumab	Anti-PD(L)1	WT	2	2	0	0	9.18937	0.000474195	1899-12-29 23:58:30	0.000166849	0.00539305			48.2895	48.2895
2618	White	EUR	Squamous Cell Carcinoma, NOS	Sarcoma/other	FEMALE	85.8836	1.67	1.708	1.713	No		Pembrolizumab	Anti-PD(L)1	WT	2	2	0	0	4.82442	0.000612869	1899-12-29 23:58:30	-0.00908332	0.000974166			19.1447	19.1447
2630	White	EUR	Neuroendocrine Carcinoma, NOS	Sarcoma/other	MALE	37.18	1.672	1.653	1.658	No		Atezolizumab	Anti-PD(L)1	WT	2	2	0	0	0.886117	0.000778971	1899-12-29 23:58:30	-0.00163462	0.000501807			7.79605	7.79605
2641	White	EUR	Cancer of Unknown Primary	Sarcoma/other	MALE	43.8522	1.676	1.683	1.66	No		Nivolumab	Anti-PD(L)1	WT	2	2	0	0	0	0.00145609	1899-12-29 23:58:30	0.00179647	-0.000744675			0.592105	0.592105
2647	White	EUR	Squamous Cell Carcinoma, NOS	Sarcoma/other	MALE	90.3299	1.677	1.641	1.676	No		Cemiplimab	Anti-PD(L)1	WT	2	2	0	0	1.3784	6.72004e-05	1899-12-29 23:58:30	-0.0080232	0.000289589			2.99342	2.99342
2676	White	EUR	Neuroendocrine Carcinoma, NOS	Sarcoma/other	FEMALE	62.3792	1.686	1.753	1.746	No		Pembrolizumab	Anti-PD(L)1	WT	2	2	0	0	0	0.0016567	1899-12-29 23:58:30	0.00224629	-0.000835357			0.0657895	0.0657895
2691	White	EUR	Adenocarcinoma, NOS	Sarcoma/other	FEMALE	62.924	1.692	1.649	1.643	No		Pembrolizumab	Anti-PD(L)1	WT	2	2	0	0	2.03479	0.00101459	1899-12-29 23:58:30	-0.0054114	0.000689472			4.40789	4.40789
2696	White	EUR	Poorly Differentiated Carcinoma, NOS	Sarcoma/other	MALE	59.0773	1.693	1.712	1.712	No		Pembrolizumab	Anti-PD(L)1	WT	2	2	0	0	9.4191	0.00096621	1899-12-29 23:58:30	-0.00270425	-0.000409018			17.0066	17.0066
2704	White	EUR	Squamous Cell Carcinoma, NOS	Sarcoma/other	MALE	72.6598	1.695	1.72	1.733	No		Nivolumab	Anti-PD(L)1	WT	2	2	0	0	0	2.23789e-05	1899-12-29 23:58:30	-0.00991924	0.000594244			0.822368	0.822368
2705	Unknown - Declined	AMR	Cancer of Unknown Primary, NOS	Sarcoma/other	MALE	23.9452	1.696	1.782	1.774	No		Nivolumab	Anti-PD(L)1	WT	2	2	0	0	10.1083	0.000541581	1899-12-29 23:58:30	0.00242962	0.0060672			14.5066	14.5066
2861	White	EUR	Poorly Differentiated Carcinoma, NOS	Sarcoma/other	FEMALE	42.2752	1.733	1.733	1.736	No		Pembrolizumab	Anti-PD(L)1	WT	2	2	0	0	4.59468	0.0015068	1899-12-29 23:58:30	0.00276683	-0.000413321			13.5197	13.5197
2913	White	EUR	Cancer of Unknown Primary	Sarcoma/other	FEMALE	49.2457	1.746	1.783	1.786	No		Nivolumab+Ipilimumab	Anti-PD(L)1	WT	2	2	0	0	22.0545	0.00121644	1899-12-29 23:58:30	-0.00232102	-0.000784645			61.2171	61.2171
2935	Unknown - Declined	EUR	Squamous Cell Carcinoma, NOS	Sarcoma/other	MALE	59.3457	1.751	1.757	1.753	No		Nivolumab	Anti-PD(L)1	WT	2	2	0	0	5.28389	0.000657201	1899-12-29 23:58:30	-0.00432272	5.1813e-06			11.0197	11.0197
2954	White	EUR	Cancer of Unknown Primary	Sarcoma/other	FEMALE	66.0835	1.754	1.763	1.764	No		Atezolizumab	Anti-PD(L)1	WT	2	2	0	0	1.44404	0.00159705	1899-12-29 23:58:30	0.000768035	-0.00103472			14.8026	14.8026
3036	White	EUR	Poorly Differentiated Carcinoma, NOS	Sarcoma/other	MALE	85.4456	1.773	1.775	1.792	No		Nivolumab+Ipilimumab	Anti-PD(L)1	WT	2	2	0	0	7.12176	0.00157198	1899-12-29 23:58:30	0.00149188	-0.000296336			16.0197	16.0197
3159	White	EUR	Neuroendocrine Tumor, NOS	Sarcoma/other	MALE	53.9028	1.802	1.814	1.813	No		Pembrolizumab	Anti-PD(L)1	WT	2	2	0	0	0	0.000560632	1899-12-29 23:58:30	-0.00186127	0.000160079			0.986842	0.986842
3163	White	EUR	Squamous Cell Carcinoma, NOS	Sarcoma/other	MALE	57.5469	1.804	1.809	1.802	No		Pembrolizumab	Anti-PD(L)1	WT	2	2	0	0	7.12176	0.0010403	1899-12-29 23:58:30	-0.0043148	0.000346688			28.9474	28.9474
3196	White	EUR	Poorly Differentiated Carcinoma, NOS	Sarcoma/other	FEMALE	71.2608	1.813	1.937	1.942	No		Pembrolizumab	Anti-PD(L)1	WT	2	2	0	0	7.67968	0.00170026	1899-12-29 23:58:30	0.00262235	-0.00076853			11.7105	11.7105
3388	White	EUR	Squamous Cell Carcinoma, NOS	Sarcoma/other	MALE	75.1348	1.853	1.879	1.88	No		Nivolumab+Ipilimumab	Doublet	WT	2	2	0	0	0.459468	0.000765795	1899-12-29 23:58:30	-0.00610275	0.000627458			1.15132	1.15132
3404	White	EUR	Neuroendocrine Tumor, NOS	Sarcoma/other	MALE	65.3744	1.857	1.856	1.856	No		Nivolumab	Anti-PD(L)1	WT	2	2	0	0	2.65835	0.00187564	1899-12-29 23:58:30	0.00191847	-0.00128957			27.4342	27.4342
3446	White	EUR	Cancer of Unknown Primary	Sarcoma/other	MALE	62.7515	1.865	1.881	1.874	No		Pembrolizumab	Anti-PD(L)1	WT	2	2	0	0	0	0.00174259	1899-12-29 23:58:30	0.00301731	-0.00137168			0.592105	0.592105
3517	White	EUR	Cancer of Unknown Primary	Sarcoma/other	FEMALE	52.5311	1.878	1.892	1.885	No		Atezolizumab	Anti-PD(L)1	WT	2	2	0	0	2.29734	0.00154906	1899-12-29 23:58:30	0.00149335	-0.000645751			4.07895	4.07895
3586	White	EUR	Adenocarcinoma, NOS	Sarcoma/other	FEMALE	78.1766	1.889	1.874	1.855	No		Pembrolizumab	Anti-PD(L)1	WT	2	2	0	0	0	0.00167304	1899-12-29 23:58:30	0.00294413	-0.00122818			2.76316	2.76316
3606	White	EUR	Adenocarcinoma, NOS	Sarcoma/other	FEMALE	63.4634	1.892	1.943	1.934	No		Durvalumab	Anti-PD(L)1	WT	2	2	0	0	0.886117	0.000559535	1899-12-29 23:58:30	-0.0037564	0.00112073			7.00658	7.00658
3664	White	EUR	Poorly Differentiated Carcinoma, NOS	Sarcoma/other	MALE	64.4928	1.899	1.908	1.899	No		Pembrolizumab	Anti-PD(L)1	WT	2	2	0	0	0.656383	0.00166321	1899-12-29 23:58:30	0.00257655	-0.000829153			2.63158	2.63158
3803	White	EUR	Poorly Differentiated Carcinoma, NOS	Sarcoma/other	FEMALE	66.8309	1.92	1.924	1.912	No		Pembrolizumab	Anti-PD(L)1	WT	2	2	0	0	3.70857	0.00175031	1899-12-29 23:58:30	0.00230423	-0.000322135			5.32895	5.32895
3864	White	EUR	Squamous Cell Carcinoma, NOS	Sarcoma/other	FEMALE	70.3326	1.93	1.93	1.924	No		Cemiplimab	Anti-PD(L)1	WT	2	2	0	0	10.7975	0.00130488	1899-12-29 23:58:30	-0.000117312	-0.000453755			63.2895	63.2895
3892	White	EUR	Adenocarcinoma, NOS	Sarcoma/other	FEMALE	69.4127	1.935	1.915	1.919	No		Pembrolizumab	Anti-PD(L)1	WT	2	2	0	0	0.623564	0.00148274	1899-12-29 23:58:30	0.000294094	-8.9168e-05			1.28289	1.28289
3987	White	EUR	Adenocarcinoma, NOS	Sarcoma/other	MALE	64.9336	1.948	1.971	1.973	No		Pembrolizumab	Anti-PD(L)1	WT	2	2	0	0	3.51165	0.00152638	1899-12-29 23:58:30	0.00176038	-0.000939654			6.61184	6.61184
4132	White	EUR	Cancer of Unknown Primary	Sarcoma/other	MALE	76.2683	1.966	1.981	1.974	No		Nivolumab+Ipilimumab	Doublet	WT	2	2	0	0	69.8064	0.000443019	1899-12-29 23:58:30	-0.00659419	0.00107616			71.8092	71.8092
4152	Unknown	EAS	Cancer of Unknown Primary	Sarcoma/other	FEMALE	69.0048	1.968	1.986	1.984	No		Nivolumab+Ipilimumab	Doublet	WT	2	2	0	0	2.06761	-0.00216124	1899-12-29 23:58:30	-0.00118085	-0.00623757			3.94737	3.94737
4202	White	EUR	Cancer of Unknown Primary	Sarcoma/other	FEMALE	64.9747	1.972	1.995	1.987	No		Pembrolizumab	Anti-PD(L)1	WT	2	2	0	0	10.338	0.00189832	1899-12-29 23:58:30	0.00336646	3.10688e-05			23.9145	23.9145
90	White	EUR	Uterine Leiomyosarcoma	Sarcoma/other	FEMALE	61.0212	0.209	0.052	0.072	No		Nivolumab+Ipilimumab	Doublet	Mutant	2	2	0	0	0	0.00186645	1899-12-29 23:58:30	0.00111094	-0.000934708			83.1908	83.1908
188	White	EUR	Uterine Serous Carcinoma/Uterine Papillary Serous Carcinoma	Sarcoma/other	FEMALE	68.1643	0.38	0.237	0.257	No		Pembrolizumab	Anti-PD(L)1	Mutant	2	2	0	0	1.3784	0.00112723	1899-12-29 23:58:30	-0.00170094	0.000288752			30.6579	30.6579
328	White	EUR	Endometrial Carcinoma	Sarcoma/other	FEMALE	66.5079	0.561	0.582	0.592	No		Pembrolizumab	Anti-PD(L)1	HET	2	2	0	0	23.8924	0.00101913	1899-12-29 23:58:30	-0.00199869	-0.00122665			60.9868	60.9868
353	White	EUR	Uterine Serous Carcinoma/Uterine Papillary Serous Carcinoma	Sarcoma/other	FEMALE	68.2847	0.599	0.651	0.671	Mirvetuximab pneumonitis		Pembrolizumab	Anti-PD(L)1	HET	2	2	0	0	2.65835	0.0013253	1899-12-29 23:58:30	-0.000823876	-0.000892077			46.2829	46.2829
367	Unknown	EUR	Uterine Endometrioid Carcinoma	Sarcoma/other	FEMALE	74.5763	0.618	0.609	0.617	No		Pembrolizumab	Anti-PD(L)1	HET	2	2	0	0	5.90745	0.00171084	1899-12-29 23:58:30	0.00269665	-0.00064038			13.5197	13.5197
371	White	EUR	Endometrial Carcinoma	Sarcoma/other	FEMALE	53.7604	0.625	0.742	0.778	No		Pembrolizumab	Anti-PD(L)1	HET	2	2	0	0	23.6954	0.00158384	1899-12-29 23:58:30	0.00162686	-0.00137168			54.0132	54.0132
407	White	AMR	Uterine Serous Carcinoma/Uterine Papillary Serous Carcinoma	Sarcoma/other	FEMALE	53.3279	0.665	0.662	0.671	No		Pembrolizumab	Anti-PD(L)1	HET	2	2	0	0	2.49426	-0.000306769	1899-12-29 23:58:30	-0.000319092	0.00457006			11.25	11.25
412	White	EUR	Uterine Carcinosarcoma/Uterine Malignant Mixed Mullerian Tumor	Sarcoma/other	FEMALE	58.3682	0.669	0.639	0.667	No		Pembrolizumab	Anti-PD(L)1	HET	2	2	0	0	1.60814	0.00137374	1899-12-29 23:58:30	0.000239492	-0.000188712			15.9211	15.9211
530	White	EUR	Endometrioid Ovarian Cancer	Sarcoma/other	FEMALE	44.2546	0.827	0.916	0.942	No		Nivolumab+Ipilimumab	Doublet	HET	2	2	0	0	2.78963	0.00157927	1899-12-29 23:58:30	0.00129509	-0.00138945			5.19737	5.19737
591	White	AMR	Uterine Leiomyosarcoma	Sarcoma/other	FEMALE	67.1951	0.879	0.829	0.839	No		Nivolumab	Anti-PD(L)1	HET	2	2	0	0	1.3784	0.000547024	1899-12-29 23:58:30	-0.0116139	0.0018106			4.24342	4.24342
648	White	EUR	Uterine Endometrioid Carcinoma	Sarcoma/other	FEMALE	58.2204	0.925	0.903	0.9	No		Pembrolizumab	Anti-PD(L)1	HET	2	2	0	0	21.1355	0.00162693	1899-12-29 23:58:30	0.00253912	-8.41901e-05			40.7566	40.7566
654	White	EUR	Uterine Endometrioid Carcinoma	Sarcoma/other	FEMALE	72.0684	0.932	0.482	0.607	No		Pembrolizumab	Anti-PD(L)1	Mutant	2	2	0	0	22.0545	0.00119678	1899-12-29 23:58:30	-0.00419525	-0.000232446			30.1645	30.1645
1295	White	EUR	Endometrial Carcinoma	Sarcoma/other	FEMALE	53.7604	1.162	1.379	1.388	No		Pembrolizumab	Anti-PD(L)1	WT	2	2	0	0	23.6954	0.00158384	1899-12-29 23:58:30	0.00162686	-0.00137168			54.0132	54.0132
1319	White	EUR	Uterine Endometrioid Carcinoma	Sarcoma/other	FEMALE	70.8638	1.173	1.157	1.15	No		Pembrolizumab	Anti-PD(L)1	WT	2	2	0	0	0	0.00120434	1899-12-29 23:58:30	0.000929126	-0.00100872			4.07895	4.07895
1339	White	EUR	Uterine Sarcoma, Other	Sarcoma/other	FEMALE	55.6194	1.183	1.194	1.194	No		Nivolumab	Anti-PD(L)1	WT	2	2	0	0	2.29734	0.00152546	1899-12-29 23:58:30	0.00194565	-0.000946644			44.4408	44.4408
1446	White	EUR	Uterine Endometrioid Carcinoma	Sarcoma/other	FEMALE	65.7084	1.232	1.092	1.089	No		Avelumab	Anti-PD(L)1	WT	2	2	0	0	0	0.00110909	1899-12-29 23:58:30	-0.00183203	-0.000580647			2.92763	2.92763
1533	White	EUR	Uterine Mixed Endometrial Carcinoma	Sarcoma/other	FEMALE	56.0657	1.268	1.286	1.29	No		Atezolizumab	Anti-PD(L)1	WT	2	2	0	0	0	0.00152786	1899-12-29 23:58:30	0.000799194	-0.000737895			0.888158	0.888158
1727	White	EUR	Uterine Endometrioid Carcinoma	Sarcoma/other	FEMALE	81.2813	1.365	1.371	1.372	Radiation pneumonitis		Pembrolizumab	Anti-PD(L)1	WT	2	2	0	0	28.7496	0.00182467	1899-12-29 23:58:30	0.00359704	-0.000883364			30.6579	30.6579
1796	White	EUR	Uterine Endometrioid Carcinoma	Sarcoma/other	FEMALE	70.0041	1.4	1.408	1.409	No		Pembrolizumab	Anti-PD(L)1	WT	2	2	0	0	3.90548	0.00165019	1899-12-29 23:58:30	0.00311327	-0.00078656			9.93421	9.93421
1800	White	EUR	Uterine Serous Carcinoma/Uterine Papillary Serous Carcinoma	Sarcoma/other	FEMALE	69.0294	1.401	1.41	1.421	No		Pembrolizumab	Anti-PD(L)1	WT	2	2	0	0	4.13521	0.000257563	1899-12-29 23:58:30	-0.00949671	0.000841104			17.2368	17.2368
1870	White	EUR	Uterine Carcinosarcoma/Uterine Malignant Mixed Mullerian Tumor	Sarcoma/other	FEMALE	83.1157	1.427	1.451	1.454	No		Pembrolizumab	Anti-PD(L)1	WT	2	2	0	0	1.3784	0.00128372	1899-12-29 23:58:30	-0.00102163	-0.000468873			57.6316	57.6316
1971	White	EUR	Uterine Serous Carcinoma/Uterine Papillary Serous Carcinoma	Sarcoma/other	FEMALE	62.5243	1.473	1.486	1.485	No		Avelumab	Anti-PD(L)1	WT	2	2	0	0	1.83787	0.00138804	1899-12-29 23:58:30	-0.00102945	-0.00111461			32.3684	32.3684
2004	White	EUR	Uterine Endometrioid Carcinoma	Sarcoma/other	FEMALE	71.0363	1.484	1.563	1.568	No		Pembrolizumab	Anti-PD(L)1	WT	2	2	0	0	16.1142	0.00135856	1899-12-29 23:58:30	0.00149838	-0.000287927			32.6974	32.6974
2132	White	EUR	Uterine Endometrioid Carcinoma	Sarcoma/other	FEMALE	77.3224	1.523	1.535	1.548	No		Pembrolizumab	Anti-PD(L)1	WT	2	2	0	0	4.82442	0.00116201	1899-12-29 23:58:30	-0.00122163	-0.000249789			32.8618	32.8618
2490	White	EUR	Uterine Leiomyosarcoma	Sarcoma/other	FEMALE	74.4695	1.636	1.648	1.642	No		Nivolumab+Ipilimumab	Doublet	WT	2	2	0	0	0.689202	0.00192417	1899-12-29 23:58:30	0.00329177	-0.000511035			26.7434	26.7434
2612	White	EUR	Uterine Carcinosarcoma/Uterine Malignant Mixed Mullerian Tumor	Sarcoma/other	FEMALE	69.5633	1.668	1.713	1.708	No		Pembrolizumab	Anti-PD(L)1	WT	2	2	0	0	0	0.00130564	1899-12-29 23:58:30	-0.00245845	6.23007e-05			1.34868	1.34868
2619	White	EUR	Uterine Serous Carcinoma/Uterine Papillary Serous Carcinoma	Sarcoma/other	FEMALE	80.794	1.67	1.671	1.715	No		Pembrolizumab	Anti-PD(L)1	WT	2	2	0	0	2.06761	0.00128294	1899-12-29 23:58:30	0.00105299	-0.00034854			10.4934	10.4934
2718	White	EUR	Uterine Carcinosarcoma/Uterine Malignant Mixed Mullerian Tumor	Sarcoma/other	FEMALE	73.3415	1.698	1.76	1.741	No		Pembrolizumab	Anti-PD(L)1	WT	2	2	0	0	0	0.00158233	1899-12-29 23:58:30	0.00188831	3.30639e-05			0.953947	0.953947
2892	White	EUR	Uterine Endometrioid Carcinoma	Sarcoma/other	FEMALE	71.8166	1.739	1.772	1.774	No		Nivolumab	Anti-PD(L)1	WT	2	2	0	0	0.918937	0.00159518	1899-12-29 23:58:30	0.00318602	-0.000348702			1.67763	1.67763
3015	White	EUR	Uterine Carcinosarcoma/Uterine Malignant Mixed Mullerian Tumor	Sarcoma/other	FEMALE	76.1259	1.768	1.752	1.765	No		Pembrolizumab	Anti-PD(L)1	WT	2	2	0	0	0	7.99349e-05	1899-12-29 23:58:30	-0.00622405	0.000498596			1.34868	1.34868
3064	White	EUR	Uterine Leiomyosarcoma	Sarcoma/other	FEMALE	53.4812	1.78	1.854	1.866	No		Nivolumab+Ipilimumab	Doublet	WT	2	2	0	0	0.722022	0.00202421	1899-12-29 23:58:30	0.00220011	-0.00136266			11.3487	11.3487
3213	White	EUR	Uterine Endometrioid Carcinoma	Sarcoma/other	FEMALE	62.5572	1.817	1.815	1.778	No		Pembrolizumab	Anti-PD(L)1	WT	2	2	0	0	1.60814	0.00157099	1899-12-29 23:58:30	0.00431279	-0.00153437			2.53289	2.53289
3450	White	EUR	Uterine Myxoid Leiomyosarcoma	Sarcoma/other	FEMALE	51.8193	1.865	1.924	1.924	No		Pembrolizumab	Anti-PD(L)1	WT	2	2	0	0	1.83787	0.000684872	1899-12-29 23:58:30	-0.00794234	0.000649154			9.76974	9.76974
3474	White	EUR	Endometrial Carcinoma	Sarcoma/other	FEMALE	63.3511	1.87	1.911	1.909	No		Pembrolizumab	Anti-PD(L)1	WT	2	2	0	0	34.4929	0.000507487	1899-12-29 23:58:30	-0.00542593	0.000182095			35	35
3496	White	EUR	Uterine Serous Carcinoma/Uterine Papillary Serous Carcinoma	Sarcoma/other	FEMALE	60.4983	1.874	1.873	1.87	No		Anti-PD1	Anti-PD(L)1	WT	2	2	0	0	0.689202	0.00138804	1899-12-29 23:58:30	-0.00203947	-0.000875962			2.07237	2.07237
3507	White	EUR	Uterine Dedifferentiated Carcinoma	Sarcoma/other	FEMALE	76.3368	1.875	1.893	1.895	No		Pembrolizumab	Anti-PD(L)1	WT	2	2	0	0	24.3518	0.00153319	1899-12-29 23:58:30	0.00206595	-0.000585206			58.4211	58.4211
3594	White	EUR	Uterine Carcinosarcoma/Uterine Malignant Mixed Mullerian Tumor	Sarcoma/other	FEMALE	78.3135	1.889	1.895	1.891	ADC pneumonitis		Pembrolizumab	Anti-PD(L)1	WT	2	2	0	0	0.689202	0.00165566	1899-12-29 23:58:30	0.00203299	2.08628e-05			16.875	16.875
3695	White	EUR	Uterine Leiomyosarcoma	Sarcoma/other	FEMALE	60.4134	1.905	1.965	1.962	No		Nivolumab	Anti-PD(L)1	WT	2	2	0	0	1.3784	0.000652978	1899-12-29 23:58:30	-0.00903058	0.00140836			2.86184	2.86184
3702	White	EUR	Uterine Clear Cell Carcinoma	Sarcoma/other	FEMALE	61.3963	1.906	1.88	1.913	No		Nivolumab	Anti-PD(L)1	WT	2	2	0	0	7.12176	0.00180297	1899-12-29 23:58:30	0.00223656	-0.00144743			17.1053	17.1053
3703	Unknown	EUR	Uterine Endometrioid Carcinoma	Sarcoma/other	FEMALE	68.616	1.907	1.471	1.914	No		Pembrolizumab	Anti-PD(L)1	WT	2	2	0	0	1.60814	0.0019851	1899-12-29 23:58:30	0.00355522	-0.000487843			21.0855	21.0855
3931	White	EUR	Uterine Leiomyosarcoma	Sarcoma/other	FEMALE	76.4381	1.939	1.96	1.952	No		Nivolumab	Anti-PD(L)1	WT	2	2	0	0	0	0.00095705	1899-12-29 23:58:30	-0.00504802	0.000281702			1.44737	1.44737
3953	White	AMR	Uterine Endometrioid Carcinoma	Sarcoma/other	FEMALE	70.976	1.942	1.931	1.922	No		Pembrolizumab	Anti-PD(L)1	WT	2	2	0	0	8.43453	0.000743955	1899-12-29 23:58:30	-0.00972576	0.00168859			35.2303	35.2303
3965	White	EUR	Uterine Leiomyosarcoma	Sarcoma/other	FEMALE	56.6188	1.944	1.957	1.967	No		Pembrolizumab	Anti-PD(L)1	WT	2	2	0	0	72.0709	0.000147217	1899-12-29 23:58:30	-0.00825323	0.000263879			73.5855	73.5855
3967	White	EUR	Endometrial Carcinoma	Sarcoma/other	FEMALE	56.7173	1.945	1.967	1.962	No		Nivolumab	Anti-PD(L)1	WT	2	2	0	0	1.3784	0.00175735	1899-12-29 23:58:30	0.00229588	-0.00127943			6.34868	6.34868
3996	White	AMR	Uterine Serous Carcinoma/Uterine Papillary Serous Carcinoma	Sarcoma/other	FEMALE	54.5407	1.948	1.972	1.965	No		Pembrolizumab	Anti-PD(L)1	WT	2	2	0	0	2.75681	0.000714215	1899-12-29 23:58:30	-0.00671765	0.00149971			9.53947	9.53947
4027	White	AMR	Uterine Serous Carcinoma/Uterine Papillary Serous Carcinoma	Sarcoma/other	FEMALE	71.0198	1.952	1.96	1.955	No		Avelumab	Anti-PD(L)1	WT	2	2	0	0	27.5681	0.000432315	1899-12-29 23:58:30	-0.0109507	0.00169175			44.4408	44.4408
4287	White	EUR	Uterine Leiomyosarcoma	Sarcoma/other	FEMALE	51.0253	1.981	1.088	1.991	No		Nivolumab	Anti-PD(L)1	WT	2	2	0	0	0	0.00166866	1899-12-29 23:58:30	0.00269561	-0.00154415			3.15789	3.15789
19	White	EUR	Esophageal Adenocarcinoma	Gastrointestinal cancer	MALE	81.6947	0.074	0.037	0.042	No		Pembrolizumab	Anti-PD(L)1	Mutant	2	2	0	0	0	0.00177565	1899-12-29 23:58:30	0.00308945	-0.000432754			1.34868	1.34868
21	White	EUR	Esophageal Squamous Cell Carcinoma	Gastrointestinal cancer	MALE	65.3333	0.078	0.078	0.079	No		Pembrolizumab	Anti-PD(L)1	Mutant	2	2	0	0	0	0.00172445	1899-12-29 23:58:30	0.000418253	0.000250613			4.21053	4.21053
32	White	EUR	Esophageal Adenocarcinoma	Gastrointestinal cancer	MALE	75.9316	0.105	0.083	0.092	No		Pembrolizumab	Anti-PD(L)1	Mutant	2	2	0	0	0	0.00220147	1899-12-29 23:58:30	0.00268325	0.000218107			0.0328947	0.0328947
35	White	EUR	Esophageal Adenocarcinoma	Gastrointestinal cancer	MALE	74.9377	0.118	0.158	0.165	No		Nivolumab	Anti-PD(L)1	Mutant	2	2	0	0	26.6492	0.00164205	1899-12-29 23:58:30	0.00337428	-0.00135787			31.6776	31.6776
44	White	EUR	Adenocarcinoma of the Gastroesophageal Junction	Gastrointestinal cancer	FEMALE	76.4627	0.139	0.125	0.125	No		Pembrolizumab	Anti-PD(L)1	Mutant	2	2	0	0	26.1897	0.00121644	1899-12-29 23:58:30	0.0025447	-0.00100411			36.875	36.875
50	White	EUR	Esophageal Squamous Cell Carcinoma	Gastrointestinal cancer	MALE	69.1828	0.145	0.105	0.115	No		Pembrolizumab	Anti-PD(L)1	Mutant	2	2	0	0	0	0.00149993	1899-12-29 23:58:30	0.00238549	-0.000162078			0.855263	0.855263
110	White	EUR	Esophageal Adenocarcinoma	Gastrointestinal cancer	MALE	81.0979	0.247	0.246	0.258	No		Pembrolizumab	Anti-PD(L)1	Mutant	2	2	0	0	0	0.00106524	1899-12-29 23:58:30	-0.0009289	-0.000687189			4.34211	4.34211
208	White	EUR	Esophagogastric Adenocarcinoma	Gastrointestinal cancer	MALE	65.5661	0.403	0.412	0.409	No		Pembrolizumab	Anti-PD(L)1	Mutant	2	2	0	0	17.9521	0.00166775	1899-12-29 23:58:30	0.00180228	-0.000303658			31.7763	31.7763
271	White	EUR	Esophageal Squamous Cell Carcinoma	Gastrointestinal cancer	FEMALE	74.5161	0.489	0.327	0.35	No		Pembrolizumab	Anti-PD(L)1	Mutant	2	2	0	0	3.44601	0.00106902	1899-12-29 23:58:30	0.00124867	-0.00085908			17.1711	17.1711
282	White	EUR	Esophagogastric Adenocarcinoma	Gastrointestinal cancer	MALE	27.165	0.499	0.535	0.546	No		Pembrolizumab	Anti-PD(L)1	Mutant	2	2	0	0	0.722022	0.00189227	1899-12-29 23:58:30	0.0019654	-0.000741672			3.05921	3.05921
294	White	EUR	Esophageal Adenocarcinoma	Gastrointestinal cancer	FEMALE	61.911	0.51	0.506	0.503	No		Pembrolizumab	Anti-PD(L)1	HET	2	2	0	0	2.03479	0.00101308	1899-12-29 23:58:30	0.00111571	-0.000471865			7.86184	7.86184
326	White	EUR	Esophageal Poorly Differentiated Carcinoma	Gastrointestinal cancer	FEMALE	60.0164	0.559	0.542	0.539	No		Pembrolizumab	Anti-PD(L)1	HET	2	2	0	0	1.3784	0.00153772	1899-12-29 23:58:30	0.00267934	-0.0010279			4.53947	4.53947
388	White	EUR	Esophageal Adenocarcinoma	Gastrointestinal cancer	MALE	58.3299	0.64	0.622	0.626	No		Pembrolizumab	Anti-PD(L)1	HET	2	2	0	0	0.590745	0.00144664	1899-12-29 23:58:30	0.00174004	0.000167338			1.80921	1.80921
394	White	EUR	Adenocarcinoma of the Gastroesophageal Junction	Gastrointestinal cancer	MALE	75.0062	0.646	0.49	0.5	No		Pembrolizumab	Anti-PD(L)1	Mutant	2	2	0	0	0	0.00147951	1899-12-29 23:58:30	0.00380275	-0.00199862			1.74342	1.74342
406	White	EUR	Esophageal Adenocarcinoma	Gastrointestinal cancer	MALE	57.1335	0.663	0.644	0.659	No		Pembrolizumab	Anti-PD(L)1	HET	2	2	0	0	6.89202	0.00186733	1899-12-29 23:58:30	0.0025123	-0.00117524			12.5329	12.5329
411	White	EUR	Esophageal Squamous Cell Carcinoma	Gastrointestinal cancer	FEMALE	68.3587	0.669	0.656	0.664	No		Pembrolizumab	Anti-PD(L)1	HET	2	2	0	0	15.0968	0.000591475	1899-12-29 23:58:30	-0.00731803	0.000377306			20.6579	20.6579
501	White	EUR	Esophageal Adenocarcinoma	Gastrointestinal cancer	MALE	44.9555	0.798	0.842	0.852	No		Nivolumab	Anti-PD(L)1	HET	2	2	0	0	11.257	0.000760781	1899-12-29 23:58:30	-0.00105384	-0.000698164			77.8618	77.8618
547	White	EUR	Esophageal Adenocarcinoma	Gastrointestinal cancer	FEMALE	73.692	0.845	0.773	0.764	No		Pembrolizumab	Anti-PD(L)1	HET	2	2	0	0	0.689202	0.000666352	1899-12-29 23:58:30	-0.00575516	6.55357e-05			9.57237	9.57237
572	White	EUR	Esophageal Adenocarcinoma	Gastrointestinal cancer	MALE	63.9973	0.867	0.834	0.86	No		Atezolizumab	Anti-PD(L)1	HET	2	2	0	0	3.47883	0.00146893	1899-12-29 23:58:30	0.00227768	-0.000773135			8.22368	8.22368
658	White	EUR	Esophagogastric Adenocarcinoma	Gastrointestinal cancer	MALE	67.0883	0.934	0.959	0.986	No		Pembrolizumab	Anti-PD(L)1	HET	2	2	0	0	2.06761	0.00165868	1899-12-29 23:58:30	0.00264079	-0.00151211			9.63816	9.63816
666	White	EUR	Esophageal Adenocarcinoma	Gastrointestinal cancer	MALE	52.3833	0.94	0.963	0.974	No		Pembrolizumab	Anti-PD(L)1	HET	2	2	0	0	1.60814	0.00127313	1899-12-29 23:58:30	0.000521154	-4.9505e-05			8.71711	8.71711
814	White	EUR	Esophagogastric Adenocarcinoma	Gastrointestinal cancer	MALE	92.5859	0.999	0.933	0.917	Radiation pneumonitis		Pembrolizumab	Anti-PD(L)1	HET	2	2	0	0	0.689202	0.000686501	1899-12-29 23:58:30	-0.00530247	-0.000154481			1.38158	1.38158
843	White	EUR	Esophagogastric Adenocarcinoma	Gastrointestinal cancer	MALE	67.0883	1.004	1.002	1.002	No		Pembrolizumab	Anti-PD(L)1	WT	2	2	0	0	2.06761	0.00165868	1899-12-29 23:58:30	0.00264079	-0.00151211			9.63816	9.63816
849	White	EUR	Esophageal Adenocarcinoma	Gastrointestinal cancer	MALE	61.462	1.005	1.002	1.014	No		Pembrolizumab	Anti-PD(L)1	WT	2	2	0	0	1.31277	0.00140014	1899-12-29 23:58:30	0.00157435	-0.00101102			4.44079	4.44079
894	White	EUR	Adenocarcinoma of the Gastroesophageal Junction	Gastrointestinal cancer	MALE	56.4189	1.014	1.001	0.996	No		Pembrolizumab	Anti-PD(L)1	HET	2	2	0	0	1.3784	0.00087625	1899-12-29 23:58:30	-0.0116754	0.0014883			2.63158	2.63158
926	White	EUR	Adenocarcinoma of the Gastroesophageal Junction	Gastrointestinal cancer	MALE	74.475	1.021	1.033	1.013	No		Nivolumab	Anti-PD(L)1	WT	2	2	0	0	87.299	0.00167007	1899-12-29 23:58:30	0.00237298	-0.000156173			91.2171	91.2171
934	White	EUR	Esophagogastric Adenocarcinoma	Gastrointestinal cancer	MALE	62.4914	1.023	1.047	1.048	No		Pembrolizumab	Anti-PD(L)1	WT	2	2	0	0	0.689202	0.00160576	1899-12-29 23:58:30	0.00052093	-0.000244417			10.2303	10.2303
979	White	EUR	Stomach Adenocarcinoma	Gastrointestinal cancer	MALE	62.7762	1.034	1.104	1.207	No		Nivolumab	Anti-PD(L)1	WT	2	2	0	0	11.0272	0.00170253	1899-12-29 23:58:30	0.00287821	-0.00136478			19.7368	19.7368
1030	White	EUR	Esophageal Adenocarcinoma	Gastrointestinal cancer	MALE	72.8214	1.052	1.088	1.094	No		Pembrolizumab	Anti-PD(L)1	WT	2	2	0	0	0	0.00164317	1899-12-29 23:58:30	0.00273755	-0.000163164			1.15132	1.15132
1042	White	EUR	Esophageal Adenocarcinoma	Gastrointestinal cancer	MALE	65.6975	1.056	1.09	1.082	No		Pembrolizumab	Anti-PD(L)1	WT	2	2	0	0	1.27995	0.00127238	1899-12-29 23:58:30	0.00031821	0.000203222			3.28947	3.28947
1053	White	EUR	Esophageal Squamous Cell Carcinoma	Gastrointestinal cancer	FEMALE	57.1828	1.059	1.04	1.032	No		Pembrolizumab	Anti-PD(L)1	WT	2	2	0	0	1.3784	0.000862056	1899-12-29 23:58:30	-0.00564547	-0.000279519			5.06579	5.06579
1074	White	EUR	Stomach Adenocarcinoma	Gastrointestinal cancer	MALE	63.54	1.067	1.025	1.045	No		Nivolumab	Anti-PD(L)1	WT	2	2	0	0	11.1585	0.00153488	1899-12-29 23:58:30	0.00182438	-0.000983217			85.7895	85.7895
1110	White	SAS	Adenocarcinoma of the Gastroesophageal Junction	Gastrointestinal cancer	MALE	73.4949	1.078	1.129	1.159	No		Pembrolizumab	Anti-PD(L)1	WT	2	2	0	0	6.20282	0.000221295	1899-12-29 23:58:30	-0.00622659	0.00015288			7.33553	7.33553
1119	White	EUR	Esophageal Squamous Cell Carcinoma	Gastrointestinal cancer	FEMALE	65.7714	1.081	1.134	1.14	No		Pembrolizumab	Anti-PD(L)1	WT	2	2	0	0	4.82442	0.000955626	1899-12-29 23:58:30	-0.00242549	0.000665684			23.6842	23.6842
1120	White	EUR	Esophagogastric Adenocarcinoma	Gastrointestinal cancer	FEMALE	83.6304	1.081	0.998	1.002	No		Pembrolizumab	Anti-PD(L)1	HET	2	2	0	0	0	0.00152714	1899-12-29 23:58:30	0.0030782	-0.000981092			0.0657895	0.0657895
1159	White	EUR	Esophagogastric Adenocarcinoma	Gastrointestinal cancer	MALE	57.1554	1.096	1.094	1.113	No		Pembrolizumab	Anti-PD(L)1	WT	2	2	0	0	7.81096	0.00135363	1899-12-29 23:58:30	0.00238476	-0.00106111			17.3355	17.3355
1206	White	EUR	Esophageal Adenocarcinoma	Gastrointestinal cancer	MALE	69.8261	1.118	1.118	1.133	ILD		Nivolumab	Anti-PD(L)1	WT	2	2	0	0	0.918937	0.00149388	1899-12-29 23:58:30	0.00199724	-0.000465496			4.27632	4.27632
1267	White	EUR	Esophagogastric Adenocarcinoma	Gastrointestinal cancer	MALE	69.7303	1.151	1.151	1.15	No		Pembrolizumab	Anti-PD(L)1	WT	2	2	0	0	0.689202	0.00181668	1899-12-29 23:58:30	0.00199277	-0.000881334			5.92105	5.92105
1290	White	EUR	Esophageal Adenocarcinoma	Gastrointestinal cancer	MALE	64.5585	1.161	1.12	1.13	No		Pembrolizumab	Anti-PD(L)1	WT	2	2	0	0	2.06761	0.00090422	1899-12-29 23:58:30	-0.00144676	0.000547585			5.32895	5.32895
1299	White	EUR	Stomach Adenocarcinoma	Gastrointestinal cancer	MALE	71.8823	1.164	1.018	1.04	No		Pembrolizumab	Anti-PD(L)1	WT	2	2	0	0	0	-5.75077e-05	1899-12-29 23:58:30	-0.0111815	0.00133769			1.38158	1.38158
1313	Unknown	EUR	Esophageal Adenocarcinoma	Gastrointestinal cancer	MALE	61.2211	1.172	1.241	1.25	No		Nivolumab	Anti-PD(L)1	WT	2	2	0	0	10.3709	0.00183784	1899-12-29 23:58:30	0.00359494	-0.00111385			20.6579	20.6579
1324	White	EUR	Stomach Adenocarcinoma	Gastrointestinal cancer	MALE	84.9117	1.175	1.201	1.212	No		Nivolumab+Ipilimumab	Doublet	WT	2	2	0	0	2.72399	0.00148374	1899-12-29 23:58:30	0.00261347	-0.00131746			61.3158	61.3158
1344	White	EUR	Stomach Adenocarcinoma	Gastrointestinal cancer	MALE	79.0719	1.185	1.196	1.194	No		Pembrolizumab	Anti-PD(L)1	WT	2	2	0	0	11.979	0.001794	1899-12-29 23:58:30	0.00272012	-0.0006258			14.1776	14.1776
1358	White	EUR	Adenocarcinoma of the Gastroesophageal Junction	Gastrointestinal cancer	MALE	35.2827	1.19	1.288	1.29	No		Nivolumab	Anti-PD(L)1	WT	2	2	0	0	6.66229	0.00152563	1899-12-29 23:58:30	-0.000366297	-0.000282862			20.8224	20.8224
1444	White	EUR	Papillary Stomach Adenocarcinoma	Gastrointestinal cancer	MALE	37.0157	1.231	1.301	1.32	No		Pembrolizumab	Anti-PD(L)1	WT	2	2	0	0	1.3784	0.00135755	1899-12-29 23:58:30	0.000515374	-0.000260991			2.07237	2.07237
1449	White	EUR	Stomach Adenocarcinoma	Gastrointestinal cancer	FEMALE	37.2868	1.234	1.258	1.268	No		Pembrolizumab	Anti-PD(L)1	WT	2	2	0	0	0	0.00159304	1899-12-29 23:58:30	0.00378944	-0.000942225			0.723684	0.723684
1510	White	EUR	Esophagogastric Adenocarcinoma	Gastrointestinal cancer	MALE	64.8077	1.258	1.254	1.25	No		Nivolumab	Anti-PD(L)1	WT	2	2	0	0	9.5832	0.00157099	1899-12-29 23:58:30	0.00149503	-0.00130722			29.8684	29.8684
1598	White	EUR	Esophageal Adenocarcinoma	Gastrointestinal cancer	MALE	59.1704	1.303	1.333	1.351	No		Pembrolizumab	Anti-PD(L)1	WT	2	2	0	0	0	0.00164473	1899-12-29 23:58:30	0.00252669	-0.000509101			0.460526	0.460526
1788	White	EUR	Stomach Adenocarcinoma	Gastrointestinal cancer	MALE	64.846	1.394	1.438	1.444	No		Pembrolizumab	Anti-PD(L)1	WT	2	2	0	0	2.98654	-0.000409278	1899-12-29 23:58:30	-0.00279307	0.000181174			3.71711	3.71711
1831	White	EUR	Esophageal Squamous Cell Carcinoma	Gastrointestinal cancer	MALE	63.0856	1.412	1.398	1.413	No		Pembrolizumab	Anti-PD(L)1	WT	2	2	0	0	5.4808	0.00138247	1899-12-29 23:58:30	-2.04265e-05	-0.000312733			14.4737	14.4737
1880	White	EUR	Esophageal Squamous Cell Carcinoma	Gastrointestinal cancer	FEMALE	61.9904	1.433	1.429	1.441	No		Nivolumab	Anti-PD(L)1	WT	2	2	0	0	3.67575	0.000792868	1899-12-29 23:58:30	0.000396961	-0.000546703			15.8224	15.8224
1911	White	EUR	Stomach Adenocarcinoma	Gastrointestinal cancer	MALE	68.2738	1.445	1.562	1.637	No		Pembrolizumab	Anti-PD(L)1	WT	2	2	0	0	22.5139	0.00139636	1899-12-29 23:58:30	-2.18413e-05	-0.000683352			47.0724	47.0724
1926	White	EUR	Esophageal Adenocarcinoma	Gastrointestinal cancer	MALE	68.4052	1.453	1.465	1.463	No		Pembrolizumab	Anti-PD(L)1	WT	2	2	0	0	4.39777	0.000678185	1899-12-29 23:58:30	-0.0104855	0.000641588			5.52632	5.52632
1936	White	EUR	Esophageal Adenocarcinoma	Gastrointestinal cancer	MALE	81.7194	1.458	1.049	1.476	ILD		Pembrolizumab	Anti-PD(L)1	WT	2	2	0	0	0	0.00122504	1899-12-29 23:58:30	-0.00267315	-0.00150665			0.953947	0.953947
1941	White	EUR	Esophageal Squamous Cell Carcinoma	Gastrointestinal cancer	FEMALE	52.3614	1.461	1.782	1.826	No		Nivolumab	Anti-PD(L)1	WT	2	2	0	0	0	0.00169345	1899-12-29 23:58:30	0.00233466	-0.000803062			65.5592	65.5592
1969	White	EUR	Esophageal Adenocarcinoma	Gastrointestinal cancer	MALE	80.5695	1.473	1.468	1.485	No		Pembrolizumab	Anti-PD(L)1	WT	2	2	0	0	0.623564	0.00107263	1899-12-29 23:58:30	0.00137965	-0.000562154			8.19079	8.19079
2009	White	EUR	Esophageal Adenocarcinoma	Gastrointestinal cancer	MALE	65.1691	1.487	1.53	1.533	No		Pembrolizumab	Anti-PD(L)1	WT	2	2	0	0	0.689202	0.00131774	1899-12-29 23:58:30	0.0021598	-0.000827618			3.94737	3.94737
2149	White	AMR	Esophageal Adenocarcinoma	Gastrointestinal cancer	MALE	73.9083	1.528	1.527	1.526	No		Pembrolizumab	Anti-PD(L)1	WT	2	2	0	0	11.8805	0.000300578	1899-12-29 23:58:30	-0.0103514	0.00199707			23.5855	23.5855
2169	Unknown	EUR	Signet Ring Cell Carcinoma of the Stomach	Gastrointestinal cancer	FEMALE	63.5756	1.535	1.541	1.541	No		Pembrolizumab	Anti-PD(L)1	WT	2	2	0	0	0	0.000740727	1899-12-29 23:58:30	-0.00586645	-0.000511912			0.328947	0.328947
2171	White	EUR	Stomach Adenocarcinoma	Gastrointestinal cancer	MALE	57.8289	1.536	1.489	1.49	No		Nivolumab	Anti-PD(L)1	WT	2	2	0	0	1.64096	0.00190188	1899-12-29 23:58:30	0.00230955	-0.000961144			1.34868	1.34868
2174	White	EUR	Esophageal Poorly Differentiated Carcinoma	Gastrointestinal cancer	MALE	65.3251	1.537	1.542	1.547	No		Pembrolizumab	Anti-PD(L)1	WT	2	2	0	0	0	0.00169933	1899-12-29 23:58:30	0.00303241	-0.00122286			0.789474	0.789474
2256	White	EUR	Esophagogastric Adenocarcinoma	Gastrointestinal cancer	MALE	74.883	1.564	1.58	1.582	No		Nivolumab	Anti-PD(L)1	WT	2	2	0	0	7.38431	0.00188245	1899-12-29 23:58:30	0.00114197	-0.00031325			25.1316	25.1316
2260	White	EUR	Esophageal Adenocarcinoma	Gastrointestinal cancer	FEMALE	50.2888	1.566	1.599	1.599	No		Nivolumab	Anti-PD(L)1	WT	2	2	0	0	5.25107	0.00168665	1899-12-29 23:58:30	0.00363349	-0.00135634			12.5	12.5
2317	White	AMR	Esophageal Squamous Cell Carcinoma	Gastrointestinal cancer	FEMALE	84.6352	1.584	1.561	1.558	No		Pembrolizumab	Anti-PD(L)1	WT	2	2	0	0	7.58123	-8.95784e-05	1899-12-29 23:58:30	0.000340379	0.0057733			19.5395	19.5395
2420	White	EUR	Esophageal Adenocarcinoma	Gastrointestinal cancer	MALE	78.8282	1.614	1.598	1.561	No		Pembrolizumab	Anti-PD(L)1	WT	2	2	0	0	0	0.00129506	1899-12-29 23:58:30	0.00217042	2.43927e-05			1.34868	1.34868
2437	White	EUR	Adenocarcinoma of the Gastroesophageal Junction	Gastrointestinal cancer	MALE	61.6591	1.619	1.602	1.598	No		Nivolumab	Anti-PD(L)1	WT	2	2	0	0	1.11585	0.00124441	1899-12-29 23:58:30	0.0017911	-0.000427511			2.69737	2.69737
2509	White	EUR	Esophagogastric Adenocarcinoma	Gastrointestinal cancer	MALE	71.2471	1.64	1.66	1.629	No		Pembrolizumab	Anti-PD(L)1	WT	2	2	0	0	0	0.00175696	1899-12-29 23:58:30	0.0040614	-9.11732e-05			0.230263	0.230263
2552	White	EUR	Signet Ring Cell Carcinoma of the Stomach	Gastrointestinal cancer	MALE	54.4257	1.654	1.638	1.632	No		Pembrolizumab	Anti-PD(L)1	WT	2	2	0	0	1.64096	0.00126028	1899-12-29 23:58:30	0.000477692	-0.00138703			21.4803	21.4803
2567	White	EUR	Esophageal Adenocarcinoma	Gastrointestinal cancer	MALE	66.6229	1.657	1.672	1.669	No		Pembrolizumab	Anti-PD(L)1	WT	2	2	0	0	0	0.00170555	1899-12-29 23:58:30	0.00175088	-0.000488978			1.44737	1.44737
2677	White	EUR	Esophagogastric Adenocarcinoma	Gastrointestinal cancer	MALE	74.1218	1.687	1.732	1.662	No		Nivolumab	Anti-PD(L)1	WT	2	2	0	0	8.76272	0.0016903	1899-12-29 23:58:30	0.00413309	-0.00147617			34.8026	34.8026
2712	White	EUR	Esophageal Adenocarcinoma	Gastrointestinal cancer	MALE	62.7105	1.697	1.699	1.684	No		Nivolumab	Anti-PD(L)1	WT	2	2	0	0	1.57532	0.00136843	1899-12-29 23:58:30	0.00185017	-0.000656436			4.96711	4.96711
2746	White	EUR	Adenocarcinoma of the Gastroesophageal Junction	Gastrointestinal cancer	MALE	59.7399	1.705	1.58	1.534	No		Pembrolizumab	Anti-PD(L)1	WT	2	2	0	0	4.82442	0.00170479	1899-12-29 23:58:30	0.000650646	-0.000834524			40.4934	40.4934
2771	White	EUR	Esophageal Adenocarcinoma	Gastrointestinal cancer	MALE	71.7207	1.711	1.756	1.767	No		Pembrolizumab	Anti-PD(L)1	WT	2	2	0	0	0	0.00156494	1899-12-29 23:58:30	-0.00152832	-0.00050939			1.05263	1.05263
2820	White	AMR	Esophageal Adenocarcinoma	Gastrointestinal cancer	MALE	71.0965	1.725	1.746	1.731	No		Pembrolizumab	Anti-PD(L)1	WT	2	2	0	0	1.44404	0.000464321	1899-12-29 23:58:30	-0.007413	0.00138701			1.67763	1.67763
3019	White	EUR	Esophagogastric Adenocarcinoma	Gastrointestinal cancer	FEMALE	63.8631	1.77	0.647	1.139	No		Pembrolizumab	Anti-PD(L)1	HET	2	2	0	0	6.13718	0.00154604	1899-12-29 23:58:30	0.00258828	-0.00155048			11.5461	11.5461
3024	White	AMR	Diffuse Type Stomach Adenocarcinoma	Gastrointestinal cancer	MALE	35.7262	1.771	1.766	1.782	No		Pembrolizumab	Anti-PD(L)1	WT	2	2	0	0	1.34559	-0.00139695	1899-12-29 23:58:30	-0.000347247	0.00262017			2.30263	2.30263
3145	White	EUR	Stomach Adenocarcinoma	Gastrointestinal cancer	MALE	92.9884	1.799	1.741	1.796	No		Pembrolizumab	Anti-PD(L)1	WT	2	2	0	0	1.44404	0.000480922	1899-12-29 23:58:30	-0.00737492	0.00123467			10.3947	10.3947
3171	White	AMR	Esophageal Adenocarcinoma	Gastrointestinal cancer	MALE	47.165	1.806	1.781	1.77	No		Nivolumab	Anti-PD(L)1	WT	2	2	0	0	7.74532	0.000284929	1899-12-29 23:58:30	-0.0113905	0.00162106			15.8224	15.8224
3205	White	EUR	Esophagogastric Adenocarcinoma	Gastrointestinal cancer	FEMALE	64.1752	1.816	1.833	1.82	No		Pembrolizumab	Anti-PD(L)1	WT	2	2	0	0	0	0.000587729	1899-12-29 23:58:30	-0.0086721	0.00133368			0.625	0.625
3226	White	EUR	Esophageal Adenocarcinoma	Gastrointestinal cancer	MALE	59.8138	1.82	1.835	1.835	No		Pembrolizumab	Anti-PD(L)1	WT	2	2	0	0	0.689202	0.00140052	1899-12-29 23:58:30	-0.00243684	0.000373097			12.9276	12.9276
3321	White	EUR	Esophageal Adenocarcinoma	Gastrointestinal cancer	MALE	61.1061	1.84	1.838	1.839	No		Nivolumab	Anti-PD(L)1	WT	2	2	0	0	11.2898	0.00162315	1899-12-29 23:58:30	0.00151123	-0.000823781			44.1447	44.1447
3325	White	EUR	Poorly Differentiated Carcinoma of the Stomach	Gastrointestinal cancer	MALE	72.7721	1.84	1.919	1.906	No		Nivolumab	Anti-PD(L)1	WT	2	2	0	0	3.67575	0.000804432	1899-12-29 23:58:30	-0.00086354	0.00059309			29.5066	29.5066
3329	White	EUR	Esophageal Adenocarcinoma	Gastrointestinal cancer	MALE	66.4942	1.841	1.828	1.828	No		Nivolumab	Anti-PD(L)1	WT	2	2	0	0	10.699	0.00137595	1899-12-29 23:58:30	0.00128889	-0.000190931			88.8487	88.8487
3334	White	EUR	Esophagogastric Adenocarcinoma	Gastrointestinal cancer	MALE	59.8823	1.842	1.841	1.841	No		Pembrolizumab	Anti-PD(L)1	WT	2	2	0	0	21.3653	0.00160803	1899-12-29 23:58:30	0.00207601	-0.000223161			30.8224	30.8224
3393	White	EUR	Esophageal Poorly Differentiated Carcinoma	Gastrointestinal cancer	MALE	70.8857	1.855	1.873	1.866	No		Pembrolizumab	Anti-PD(L)1	WT	2	2	0	0	11.7164	0.000517164	1899-12-29 23:58:30	-0.00636835	0.00102711			15.8553	15.8553
3451	White	EUR	Esophageal Adenocarcinoma	Gastrointestinal cancer	MALE	70.7844	1.866	1.903	1.9	No		Pembrolizumab	Anti-PD(L)1	WT	2	2	0	0	0	0.00116488	1899-12-29 23:58:30	0.00240714	-0.00181567			1.11842	1.11842
3475	White	EUR	Esophagogastric Adenocarcinoma	Gastrointestinal cancer	MALE	46.9432	1.87	1.894	1.88	No		Pembrolizumab	Anti-PD(L)1	WT	2	2	0	0	1.3784	0.00159896	1899-12-29 23:58:30	0.00336031	-0.000226921			2.66447	2.66447
3529	White	EUR	Esophageal Adenocarcinoma	Gastrointestinal cancer	MALE	67.5702	1.88	1.895	1.891	No		Nivolumab	Anti-PD(L)1	WT	2	2	0	0	11.5523	0.00151382	1899-12-29 23:58:30	0.00258071	-0.00134689			84.8026	84.8026
3534	White	EUR	Diffuse Type Stomach Adenocarcinoma	Gastrointestinal cancer	FEMALE	55.8658	1.881	1.902	1.903	No		Pembrolizumab	Anti-PD(L)1	WT	2	2	0	0	1.3784	0.000996449	1899-12-29 23:58:30	-0.000172059	-0.000492124			4.07895	4.07895
3579	White	EUR	Esophageal Adenocarcinoma	Gastrointestinal cancer	FEMALE	64.2053	1.888	1.924	1.912	No		Pembrolizumab	Anti-PD(L)1	WT	2	2	0	0	1.64096	0.00149766	1899-12-29 23:58:30	0.00186373	-0.000335043			4.04605	4.04605
3633	White	EUR	Stomach Adenocarcinoma	Gastrointestinal cancer	MALE	47.1431	1.894	1.906	1.9	No		Pembrolizumab	Anti-PD(L)1	WT	2	2	0	0	20.4463	0.00141245	1899-12-29 23:58:30	0.000533887	-0.0001197			44.3092	44.3092
3711	White	EUR	Esophagogastric Adenocarcinoma	Gastrointestinal cancer	FEMALE	78.1081	1.908	1.922	1.934	No		Pembrolizumab	Anti-PD(L)1	WT	2	2	0	0	0.689202	0.0008067	1899-12-29 23:58:30	-0.0013557	0.0002434			3.28947	3.28947
3742	White	EUR	Stomach Adenocarcinoma	Gastrointestinal cancer	MALE	87.1951	1.911	1.897	1.893	No		Pembrolizumab	Anti-PD(L)1	WT	2	2	0	0	8.95963	0.001224	1899-12-29 23:58:30	0.000161269	-0.000997974			26.3816	26.3816
3760	White	EUR	Stomach Adenocarcinoma	Gastrointestinal cancer	MALE	80.4983	1.914	1.908	1.904	No		Pembrolizumab	Anti-PD(L)1	WT	2	2	0	0	0	0.000577112	1899-12-29 23:58:30	-0.00933471	0.00126653			3.09211	3.09211
3787	White	EUR	Adenocarcinoma of the Gastroesophageal Junction	Gastrointestinal cancer	MALE	49.7577	1.919	1.937	1.922	No		Pembrolizumab	Anti-PD(L)1	WT	2	2	0	0	0	0.00148374	1899-12-29 23:58:30	-0.00176486	9.92906e-05			1.11842	1.11842
3790	White	EUR	Esophageal Adenocarcinoma	Gastrointestinal cancer	MALE	45.6099	1.919	1.939	1.915	No		Nivolumab	Anti-PD(L)1	WT	2	2	0	0	2.29734	0.00164205	1899-12-29 23:58:30	0.00220003	-0.000104909			17.4013	17.4013
3879	White	EUR	Esophageal Adenocarcinoma	Gastrointestinal cancer	MALE	43.5838	1.933	1.955	1.948	No		Pembrolizumab	Anti-PD(L)1	WT	2	2	0	0	1.3784	0.0017441	1899-12-29 23:58:30	0.00199724	-0.000655727			7.33553	7.33553
3976	White	EUR	Esophageal Poorly Differentiated Carcinoma	Gastrointestinal cancer	MALE	61.974	1.946	1.991	1.988	No		Pembrolizumab	Anti-PD(L)1	WT	2	2	0	0	17.4598	0.000573861	1899-12-29 23:58:30	-0.00813923	0.000751168			19.1118	19.1118
4047	White	EUR	Adenocarcinoma of the Gastroesophageal Junction	Gastrointestinal cancer	MALE	58.2888	1.956	1.991	1.984	No		Pembrolizumab	Anti-PD(L)1	WT	2	2	0	0	0	0.00128294	1899-12-29 23:58:30	0.000593355	-0.000744675			0.460526	0.460526
4048	White	EUR	Esophageal Adenocarcinoma	Gastrointestinal cancer	MALE	49.2621	1.956	1.983	1.972	No		Pembrolizumab	Anti-PD(L)1	WT	2	2	0	0	1.14867	0.00133134	1899-12-29 23:58:30	0.00232795	-0.000869823			37.7632	37.7632
4097	White	EUR	Stomach Adenocarcinoma	Gastrointestinal cancer	FEMALE	57.9849	1.961	1.997	1.951	No		Pembrolizumab	Anti-PD(L)1	WT	2	2	0	0	0	0.00124071	1899-12-29 23:58:30	-0.00190176	0.000337912			1.18421	1.18421
4145	White	EUR	Esophageal Adenocarcinoma	Gastrointestinal cancer	MALE	66.3326	1.967	1.977	1.976	No		Pembrolizumab	Anti-PD(L)1	WT	2	2	0	0	1.83787	0.00163676	1899-12-29 23:58:30	0.00230114	-0.000750114			3.19079	3.19079
4167	White	EUR	Esophageal Adenocarcinoma	Gastrointestinal cancer	MALE	66.2533	1.969	1.992	1.985	No		Pembrolizumab	Anti-PD(L)1	WT	2	2	0	0	0.689202	0.00164734	1899-12-29 23:58:30	0.00106488	-0.000671842			1.67763	1.67763
4225	White	EUR	Esophageal Adenocarcinoma	Gastrointestinal cancer	MALE	51.5893	1.974	1.988	1.98	No		Pembrolizumab	Anti-PD(L)1	WT	2	2	0	0	0	0.00177565	1899-12-29 23:58:30	0.00274914	-0.000762011			0.953947	0.953947
4265	White	EUR	Esophageal Adenocarcinoma	Gastrointestinal cancer	FEMALE	76.6379	1.979	1.989	1.983	No		Nivolumab	Anti-PD(L)1	WT	2	2	0	0	17.4598	0.000357729	1899-12-29 23:58:30	-0.0110553	0.00136092			21.9079	21.9079
4361	White	EUR	Signet Ring Cell Carcinoma of the Stomach	Gastrointestinal cancer	FEMALE	67.3785	1.988	1.985	1.979	No		Pembrolizumab	Anti-PD(L)1	WT	2	2	0	0	2.06761	0.000785533	1899-12-29 23:58:30	-0.0043701	8.71712e-05			3.19079	3.19079
4376	White	EUR	Esophagogastric Adenocarcinoma	Gastrointestinal cancer	MALE	63.0007	1.993	1.994	1.986	No		Nivolumab	Anti-PD(L)1	Mutant	2	2	0	0	0	0.00169572	1899-12-29 23:58:30	0.00289106	-0.000508239			0	0
81	White	EUR	Bladder Urothelial Carcinoma	Genitourinary cancer	MALE	56.1205	0.204	0.154	0.171	No		Atezolizumab	Anti-PD(L)1	Mutant	2	2	0	0	2.06761	0.00156796	1899-12-29 23:58:30	0.00208271	-0.00161417			16.1842	16.1842
220	White	EUR	Bladder Urothelial Carcinoma	Genitourinary cancer	MALE	73.0486	0.41	0.477	0.497	No		Pembrolizumab	Anti-PD(L)1	Mutant	2	2	0	0	3.01936	0.0016171	1899-12-29 23:58:30	0.00207154	-0.00093198			58.3224	58.3224
275	White	EUR	Bladder Urothelial Carcinoma	Genitourinary cancer	MALE	74.6393	0.495	0.488	0.484	No		Pembrolizumab	Anti-PD(L)1	Mutant	2	2	0	0	0.689202	0.00176298	1899-12-29 23:58:30	0.00235874	-0.000936708			12.9276	12.9276
293	White	EUR	Renal Clear Cell Carcinoma	Genitourinary cancer	FEMALE	69.8864	0.508	0.345	0.366	No		Pembrolizumab	Anti-PD(L)1	Mutant	2	2	0	0	3.47883	0.00197836	1899-12-29 23:58:30	0.00311793	-0.000823355			8.84868	8.84868
324	White	EUR	Renal Cell Carcinoma	Genitourinary cancer	MALE	60.5476	0.556	0.587	0.592	No		Avelumab	Anti-PD(L)1	HET	2	2	0	0	34.2304	0.00190023	1899-12-29 23:58:30	0.00285128	-0.00132478			94.3421	94.3421
330	White	EUR	Bladder Urothelial Carcinoma	Genitourinary cancer	MALE	64.5175	0.567	0.856	0.847	No		Pembrolizumab	Anti-PD(L)1	HET	2	2	0	0	0	0.00146591	1899-12-29 23:58:30	0.00219444	-6.24736e-05			20.1645	20.1645
350	White	EUR	Bladder Urothelial Carcinoma	Genitourinary cancer	MALE	68.6899	0.591	0.58	0.573	No		Pembrolizumab	Anti-PD(L)1	HET	2	2	0	0	0	0.00176603	1899-12-29 23:58:30	0.00131347	-0.00076853			0.559211	0.559211
417	White	EUR	Chromophobe Renal Cell Carcinoma	Genitourinary cancer	MALE	52.9144	0.675	0.643	0.64	No		Atezolizumab	Anti-PD(L)1	HET	2	2	0	0	10.338	0.000917204	1899-12-29 23:58:30	-0.0049782	-0.000481859			45.3289	45.3289
425	White	EUR	Bladder Urothelial Carcinoma	Genitourinary cancer	MALE	65.525	0.683	0.69	0.69	No		Pembrolizumab	Anti-PD(L)1	HET	2	2	0	0	4.7916	0.00162693	1899-12-29 23:58:30	0.00129336	-0.000187862			13.0592	13.0592
496	White	EUR	Bladder Urothelial Carcinoma	Genitourinary cancer	MALE	75.8029	0.796	1.067	1.109	No		Pembrolizumab	Anti-PD(L)1	HET	2	2	0	0	0.623564	0.00184238	1899-12-29 23:58:30	0.00361282	-0.000281327			2.99342	2.99342
526	White	EUR	Bladder Urothelial Carcinoma	Genitourinary cancer	MALE	67.551	0.823	0.821	0.822	No		Pembrolizumab	Anti-PD(L)1	HET	2	2	0	0	79.1926	0.000788825	1899-12-29 23:58:30	-0.00682569	0.000343847			80.5263	80.5263
537	White	EUR	Bladder Urothelial Carcinoma	Genitourinary cancer	FEMALE	75.6851	0.834	0.982	1.003	No		Pembrolizumab	Anti-PD(L)1	HET	2	2	0	0	0.722022	0.00168589	1899-12-29 23:58:30	0.00322065	-0.00121284			11.7763	11.7763
549	White	EUR	Bladder Urothelial Carcinoma	Genitourinary cancer	MALE	59.217	0.848	0.816	0.733	No		Avelumab	Anti-PD(L)1	HET	2	2	0	0	9.4191	0.00185137	1899-12-29 23:58:30	0.00256548	-0.00100237			26.5132	26.5132
560	White	EUR	Bladder Urothelial Carcinoma	Genitourinary cancer	MALE	74.6393	0.856	0.9	0.926	No		Pembrolizumab	Anti-PD(L)1	HET	2	2	0	0	0.689202	0.00176298	1899-12-29 23:58:30	0.00235874	-0.000936708			12.9276	12.9276
577	White	EUR	Renal Clear Cell Carcinoma	Genitourinary cancer	MALE	65.5277	0.869	0.909	0.931	No		Avelumab	Anti-PD(L)1	HET	2	2	0	0	0.426649	0.000815931	1899-12-29 23:58:30	-0.000607712	-0.00051885			2.63158	2.63158
632	White	EUR	Bladder Urothelial Carcinoma	Genitourinary cancer	MALE	48.2765	0.91	0.922	0.925	No		Pembrolizumab	Anti-PD(L)1	HET	2	2	0	0	2.03479	0.00165717	1899-12-29 23:58:30	0.00321004	-0.000648821			55.9211	55.9211
671	White	EUR	Small Cell Bladder Cancer	Genitourinary cancer	MALE	77.5551	0.943	1.015	1.032	No		Atezolizumab	Anti-PD(L)1	HET	2	2	0	0	2.75681	0.00148254	1899-12-29 23:58:30	0.0015872	-0.00033535			27.3355	27.3355
643	White	EUR	Translocation-Associated Renal Cell Carcinoma	Genitourinary cancer	FEMALE	78.6366	0.917	0.932	0.93	No		Nivolumab+Ipilimumab	Doublet	HET	2	2	0	0	1.87069	0.00110002	1899-12-29 23:58:30	-0.000603773	-0.000108209			8.91447	8.91447
693	White	EUR	Bladder Urothelial Carcinoma	Genitourinary cancer	MALE	60.3422	0.962	0.95	0.944	No		Pembrolizumab	Anti-PD(L)1	HET	2	2	0	0	4.13521	0.000579229	1899-12-29 23:58:30	-0.00708899	0.000177859			13.2566	13.2566
718	White	EUR	Bladder Squamous Cell Carcinoma	Genitourinary cancer	MALE	68.2902	0.973	0.862	0.853	No		Pembrolizumab	Anti-PD(L)1	HET	2	2	0	0	2.75681	0.00185826	1899-12-29 23:58:30	0.00171736	-0.000997207			6.08553	6.08553
697	White	EUR	Collecting Duct Renal Cell Carcinoma	Genitourinary cancer	MALE	62.5873	0.964	0.945	0.952	No		Atezolizumab	Anti-PD(L)1	HET	2	2	0	0	0.689202	0.00182467	1899-12-29 23:58:30	0.00319692	-0.00154344			5.32895	5.32895
726	White	EUR	Bladder Urothelial Carcinoma	Genitourinary cancer	MALE	74.7269	0.975	0.973	0.968	No		Pembrolizumab	Anti-PD(L)1	HET	2	2	0	0	0	0.00127994	1899-12-29 23:58:30	0.00217377	-0.00112919			0.953947	0.953947
751	White	EUR	Collecting Duct Renal Cell Carcinoma	Genitourinary cancer	MALE	59.1567	0.987	1.01	1.027	No		Pembrolizumab	Anti-PD(L)1	HET	2	2	0	0	3.67575	0.00185599	1899-12-29 23:58:30	0.0027905	-0.0013149			10.2303	10.2303
813	White	EUR	Bladder Urothelial Carcinoma	Genitourinary cancer	FEMALE	69.1006	0.999	1.053	1.042	No		Durvalumab	Anti-PD(L)1	HET	2	2	0	0	1.44404	0.0018024	1899-12-29 23:58:30	0.00119098	-0.000700001			3.05921	3.05921
869	White	AMR	Bladder Urothelial Carcinoma	Genitourinary cancer	MALE	88.3066	1.009	1.009	1.013	No		Pembrolizumab	Anti-PD(L)1	WT	2	2	0	0	0	0.000585406	1899-12-29 23:58:30	-0.0127424	0.0032621			0.493421	0.493421
872	White	EUR	Renal Clear Cell Carcinoma	Genitourinary cancer	MALE	65.6509	1.009	0.997	0.997	No		Pembrolizumab	Anti-PD(L)1	HET	2	2	0	0	8.99245	0.0006206	1899-12-29 23:58:30	-0.00961986	0.000914279			39.7368	39.7368
961	White	EUR	Bladder Urothelial Carcinoma	Genitourinary cancer	FEMALE	67.5209	1.028	1.034	1.046	No		Pembrolizumab	Anti-PD(L)1	WT	2	2	0	0	3.44601	0.00148329	1899-12-29 23:58:30	0.00199668	-0.000304886			5.23026	5.23026
1004	White	EUR	Bladder Urothelial Carcinoma	Genitourinary cancer	MALE	71.5483	1.044	1.113	1.122	No		Pembrolizumab	Anti-PD(L)1	WT	2	2	0	0	1.47686	0.00164734	1899-12-29 23:58:30	0.00279106	-0.000757787			9.83553	9.83553
1072	White	EUR	Renal Clear Cell Carcinoma	Genitourinary cancer	FEMALE	54.6749	1.065	1.024	1.046	No		Nivolumab+Ipilimumab	Doublet	WT	2	2	0	0	53.4624	0.00158611	1899-12-29 23:58:30	0.00356701	-0.000816107			34.3092	34.3092
1111	White	EUR	Bladder Urothelial Carcinoma	Genitourinary cancer	MALE	70.8638	1.079	1.084	1.078	No		Pembrolizumab	Anti-PD(L)1	WT	2	2	0	0	0	0.00173806	1899-12-29 23:58:30	0.00208662	-0.000423291			8.91447	8.91447
1145	White	EUR	Renal Clear Cell Carcinoma	Genitourinary cancer	MALE	72.616	1.09	1.234	1.262	No		Atezolizumab	Anti-PD(L)1	WT	2	2	0	0	0.754841	0.00143461	1899-12-29 23:58:30	0.00341441	-0.000704155			0.888158	0.888158
1301	White	EUR	Bladder Urothelial Carcinoma	Genitourinary cancer	MALE	79.9316	1.165	1.146	1.146	No		Durvalumab	Anti-PD(L)1	WT	2	2	0	0	0.918937	0.00153924	1899-12-29 23:58:30	0.00113191	0.000281845			7.17105	7.17105
1314	White	EUR	Bladder Urothelial Carcinoma	Genitourinary cancer	MALE	49.3196	1.172	1.156	1.153	No		Pembrolizumab	Anti-PD(L)1	WT	2	2	0	0	14.703	0.00168892	1899-12-29 23:58:30	0.00259833	-0.00131567			60.0658	60.0658
1378	White	EUR	Bladder Urothelial Carcinoma	Genitourinary cancer	MALE	64.5175	1.203	1.224	1.232	No		Pembrolizumab	Anti-PD(L)1	WT	2	2	0	0	0	0.00146591	1899-12-29 23:58:30	0.00219444	-6.24736e-05			20.1645	20.1645
1430	White	EUR	Bladder Adenocarcinoma	Genitourinary cancer	MALE	49.1389	1.226	1.249	1.257	No		Pembrolizumab	Anti-PD(L)1	WT	2	2	0	0	4.29931	0.00153924	1899-12-29 23:58:30	0.00303575	-0.000461199			16.5132	16.5132
1500	Unknown - Declined	EUR	Bladder Urothelial Carcinoma	Genitourinary cancer	MALE	62.4559	1.251	1.233	1.216	No		Pembrolizumab	Anti-PD(L)1	WT	2	2	0	0	3.67575	0.000289919	1899-12-29 23:58:30	-0.00438966	0.000257213			55.4605	55.4605
1558	White	EUR	Renal Clear Cell Carcinoma	Genitourinary cancer	MALE	57.7139	1.278	1.343	1.346	No		Nivolumab+Ipilimumab	Anti-PD(L)1	WT	2	2	0	0	0.853298	0.00172823	1899-12-29 23:58:30	0.00240225	-0.000831455			13.0263	13.0263
1579	White	EUR	Bladder Urothelial Carcinoma	Genitourinary cancer	MALE	75.4798	1.291	1.315	1.315	? ILD		Atezolizumab	Anti-PD(L)1	WT	2	2	0	0	19.9541	0.00093171	1899-12-29 23:58:30	-0.00516097	0.000559084			29.1118	29.1118
1586	White	EUR	Bladder Urothelial Carcinoma	Genitourinary cancer	MALE	78.412	1.296	1.292	1.296	No		Atezolizumab	Anti-PD(L)1	WT	2	2	0	0	1.3784	0.00121602	1899-12-29 23:58:30	0.00204884	-0.000221919			2.5	2.5
1592	White	EUR	Bladder Urothelial Carcinoma	Genitourinary cancer	MALE	68.9938	1.3	1.311	1.281	No		Pembrolizumab	Anti-PD(L)1	WT	2	2	0	0	35.9698	0.00174108	1899-12-29 23:58:30	0.00296033	-0.000219861			38.4868	38.4868
1680	White	EUR	Bladder Urothelial Carcinoma	Genitourinary cancer	MALE	85.1034	1.344	1.357	1.358	No		Pembrolizumab	Anti-PD(L)1	WT	2	2	0	0	2.95372	0.00105257	1899-12-29 23:58:30	0.00221126	-0.000432661			5.98684	5.98684
1706	White	EUR	Plasmacytoid/Signet Ring Cell Bladder Carcinoma	Genitourinary cancer	MALE	72.4079	1.356	1.349	1.358	No		Pembrolizumab	Anti-PD(L)1	WT	2	2	0	0	3.61011	0.0013064	1899-12-29 23:58:30	0.00269051	-0.000528497			5.85526	5.85526
1728	White	EUR	Bladder Urothelial Carcinoma	Genitourinary cancer	MALE	42.5106	1.367	1.368	1.353	No		Atezolizumab	Anti-PD(L)1	WT	2	2	0	0	22.0545	0.00153211	1899-12-29 23:58:30	0.0017675	-0.000966047			97.2697	97.2697
1769	White	AMR	Chromophobe Renal Cell Carcinoma	Genitourinary cancer	FEMALE	35.0335	1.387	1.406	1.404	No		Nivolumab+Ipilimumab	Anti-PD(L)1	WT	2	2	0	0	1.3784	-0.00116109	1899-12-29 23:58:30	-0.0130385	0.00135325			17.0724	17.0724
1804	White	EUR	Renal Clear Cell Carcinoma	Genitourinary cancer	FEMALE	60.2519	1.403	1.414	1.419	No		Nivolumab	Anti-PD(L)1	WT	2	2	0	0	0	0.0017284	1899-12-29 23:58:30	0.00231861	-0.000230538			0.526316	0.526316
1818	White	EUR	Bladder Adenocarcinoma	Genitourinary cancer	FEMALE	80.4134	1.409	1.403	1.408	No		Pembrolizumab	Anti-PD(L)1	WT	2	2	0	0	23.1047	0.00148254	1899-12-29 23:58:30	0.000328647	0.000239563			25.3618	25.3618
1833	White	EUR	Bladder Urothelial Carcinoma	Genitourinary cancer	MALE	66.4504	1.413	1.413	1.421	No		Pembrolizumab	Anti-PD(L)1	WT	2	2	0	0	8.27043	0.000845255	1899-12-29 23:58:30	-0.00333998	2.83062e-05			30.625	30.625
1929	White	EUR	Renal Clear Cell Carcinoma	Genitourinary cancer	MALE	51.1595	1.453	1.681	1.695	No		Nivolumab	Anti-PD(L)1	WT	2	2	0	0	0.492287	0.000796879	1899-12-29 23:58:30	-0.00200395	0.000392016			0.592105	0.592105
1935	White	EUR	Bladder Urothelial Carcinoma	Genitourinary cancer	MALE	67.4031	1.458	1.467	1.464	No		Pembrolizumab	Anti-PD(L)1	WT	2	2	0	0	10.7975	0.000492443	1899-12-29 23:58:30	-0.00859172	0.000686786			14.0132	14.0132
1939	White	EUR	Bladder Adenocarcinoma	Genitourinary cancer	MALE	79.3128	1.46	1.564	1.559	ILD		Atezolizumab	Anti-PD(L)1	WT	2	2	0	0	1.31277	0.000929168	1899-12-29 23:58:30	-0.00210204	4.26561e-05			12.3684	12.3684
1960	White	EUR	Renal Clear Cell Carcinoma	Genitourinary cancer	MALE	69.0541	1.469	0.481	0.898	No		Nivolumab	Anti-PD(L)1	Mutant	2	2	0	0	2.33016	0.000833873	1899-12-29 23:58:30	-0.00161301	0.0006541			20.2632	20.2632
1994	White	EUR	Bladder Urothelial Carcinoma	Genitourinary cancer	MALE	70.6502	1.482	1.46	1.466	No		Pembrolizumab	Anti-PD(L)1	WT	2	2	0	0	0	0.00152638	1899-12-29 23:58:30	-0.000335125	-0.00053126			1.97368	1.97368
2022	White	EUR	Renal Clear Cell Carcinoma	Genitourinary cancer	MALE	55.7864	1.49	1.493	1.51	No		Pembrolizumab	Anti-PD(L)1	WT	2	2	0	0	13.3246	0.0013203	1899-12-29 23:58:30	0.000214279	-0.000341953			97.6316	97.6316
2029	White	EUR	Bladder Urothelial Carcinoma	Genitourinary cancer	MALE	77.1745	1.492	1.257	1.338	No		Pembrolizumab	Anti-PD(L)1	WT	2	2	0	0	1.41122	0.00141601	1899-12-29 23:58:30	-0.00144955	0.000571374			4.73684	4.73684
2045	White	AMR	Renal Clear Cell Carcinoma	Genitourinary cancer	FEMALE	73.9302	1.5	1.518	1.536	No		Nivolumab	Anti-PD(L)1	WT	2	2	0	0	6.59665	0.00105759	1899-12-29 23:58:30	-0.00254628	0.00147421			33.6184	33.6184
2106	White	EUR	Bladder Urothelial Carcinoma	Genitourinary cancer	MALE	70.0698	1.516	1.557	1.55	No		Pembrolizumab	Anti-PD(L)1	WT	2	2	0	0	0.656383	0.00139409	1899-12-29 23:58:30	0.00242236	-0.000680283			3.48684	3.48684
2180	White	EUR	Renal Clear Cell Carcinoma	Genitourinary cancer	MALE	57.9493	1.538	1.501	1.488	No		Pembrolizumab	Anti-PD(L)1	WT	2	2	0	0	1.60814	0.00131547	1899-12-29 23:58:30	-0.00163334	-0.000111815			42.9934	42.9934
2226	White	EUR	Bladder Urothelial Carcinoma	Genitourinary cancer	FEMALE	67.9808	1.554	1.563	1.561	No		Pembrolizumab	Anti-PD(L)1	WT	2	2	0	0	7.77814	0.00149477	1899-12-29 23:58:30	0.00207881	-0.00112721			39.2105	39.2105
2230	White	EUR	Bladder Urothelial Carcinoma	Genitourinary cancer	MALE	74.2286	1.555	1.585	1.589	No		Pembrolizumab	Anti-PD(L)1	WT	2	2	0	0	3.41319	0.00156947	1899-12-29 23:58:30	0.00311954	-0.000723256			6.44737	6.44737
2236	White	EUR	Bladder Urothelial Carcinoma	Genitourinary cancer	MALE	87.5975	1.556	1.57	1.57	No		Atezolizumab	Anti-PD(L)1	WT	2	2	0	0	1.41122	0.000232389	1899-12-29 23:58:30	-0.0068376	0.000344923			57.0066	57.0066
2313	White	EUR	Bladder Urothelial Carcinoma	Genitourinary cancer	FEMALE	77.0595	1.583	1.588	1.589	No		Pembrolizumab	Anti-PD(L)1	WT	2	2	0	0	33.213	0.000599564	1899-12-29 23:58:30	-0.00133559	-0.000272503			38.6842	38.6842
2324	White	EUR	Renal Clear Cell Carcinoma	Genitourinary cancer	FEMALE	42.6639	1.585	1.586	1.584	No		Nivolumab	Anti-PD(L)1	WT	2	2	0	0	1.83787	0.00111073	1899-12-29 23:58:30	0.0013908	-0.000176723			29.8684	29.8684
2340	White	EUR	Renal Clear Cell Carcinoma	Genitourinary cancer	FEMALE	26.9843	1.589	1.603	1.601	No		Nivolumab+Ipilimumab	Doublet	WT	2	2	0	0	2.06761	0.000545397	1899-12-29 23:58:30	0.00011857	-0.0015508			3.78289	3.78289
2424	White	EUR	Bladder Urothelial Carcinoma	Genitourinary cancer	MALE	71.8467	1.616	1.589	1.576	No		Atezolizumab	Anti-PD(L)1	WT	2	2	0	0	0	0.00101078	1899-12-29 23:58:30	-0.00205318	-0.00112437			5.16447	5.16447
2436	White	EUR	Renal Clear Cell Carcinoma	Genitourinary cancer	MALE	68.0794	1.618	1.594	1.618	No		Pembrolizumab	Anti-PD(L)1	WT	2	2	0	0	8.99245	0.000799887	1899-12-29 23:58:30	-0.00217055	-0.000526733			0	0
2469	White	AMR	Bladder Adenocarcinoma	Genitourinary cancer	MALE	51.1786	1.631	1.629	1.66	No		Nivolumab+Ipilimumab	Anti-PD(L)1	WT	2	2	0	0	5.74335	0.000487681	1899-12-29 23:58:30	-0.0112229	0.00178297			11.1184	11.1184
2527	White	EUR	Bladder Urothelial Carcinoma	Genitourinary cancer	FEMALE	76.3012	1.648	1.654	1.65	No		Pembrolizumab	Anti-PD(L)1	WT	2	2	0	0	55.6285	0.000487454	1899-12-29 23:58:30	-0.00573709	0.000789614			59.1776	59.1776
2530	White	EUR	Bladder Urothelial Carcinoma	Genitourinary cancer	MALE	69.7659	1.649	1.623	1.647	No		Pembrolizumab	Anti-PD(L)1	WT	2	2	0	0	1.3784	0.000794874	1899-12-29 23:58:30	-0.00305305	0.000537906			5.82237	5.82237
2531	White	EUR	Bladder Urothelial Carcinoma	Genitourinary cancer	MALE	88.8433	1.649	1.656	1.655	No		Pembrolizumab	Anti-PD(L)1	WT	2	2	0	0	29.2091	0.000757562	1899-12-29 23:58:30	-0.00902187	0.00099642			30.0658	30.0658
2548	White	EUR	Collecting Duct Renal Cell Carcinoma	Genitourinary cancer	FEMALE	62.8063	1.654	1.642	1.656	No		Atezolizumab	Anti-PD(L)1	WT	2	2	0	0	6.23564	0.000873086	1899-12-29 23:58:30	-0.00237759	9.4771e-05			18.9803	18.9803
2605	White	EUR	Bladder Adenocarcinoma	Genitourinary cancer	MALE	61.3826	1.667	0.738	1.692	No		Pembrolizumab	Anti-PD(L)1	HET	2	2	0	0	9.94421	0.00137519	1899-12-29 23:58:30	0.00252906	-0.000878264			16.9737	16.9737
2615	White	EUR	Bladder Urothelial Carcinoma	Genitourinary cancer	MALE	57.9877	1.67	1.692	1.691	No		Pembrolizumab	Anti-PD(L)1	WT	2	2	0	0	3.44601	0.00143869	1899-12-29 23:58:30	0.00277039	-0.000421219			9.01316	9.01316
2672	White	EUR	Bladder Urothelial Carcinoma	Genitourinary cancer	MALE	55.3621	1.686	1.674	1.686	No		Nivolumab	Anti-PD(L)1	WT	2	2	0	0	22.9734	0.00138848	1899-12-29 23:58:30	0.00119214	-0.000984268			78.5197	78.5197
2692	White	EUR	Bladder Urothelial Carcinoma	Genitourinary cancer	MALE	51.3812	1.692	1.703	1.707	No		Pembrolizumab	Anti-PD(L)1	WT	2	2	0	0	0.689202	0.000957314	1899-12-29 23:58:30	-0.00254349	-0.00088862			1.80921	1.80921
2811	White	EUR	Bladder Urothelial Carcinoma	Genitourinary cancer	MALE	76.2108	1.723	1.702	1.703	No		Atezolizumab	Anti-PD(L)1	WT	2	2	0	0	0	0.00168892	1899-12-29 23:58:30	0.00223131	-0.000461122			7.86184	7.86184
2814	White	EUR	Bladder Urothelial Carcinoma	Genitourinary cancer	MALE	64.9363	1.724	1.778	1.795	No		Pembrolizumab	Anti-PD(L)1	WT	2	2	0	0	1.3784	0.00158502	1899-12-29 23:58:30	0.00207533	0.000927752			5.55921	5.55921
2826	White	EUR	Bladder Urothelial Carcinoma	Genitourinary cancer	MALE	82.7953	1.726	1.869	1.856	No		Avelumab	Anti-PD(L)1	WT	2	2	0	0	32.852	0.000594348	1899-12-29 23:58:30	-0.00900511	0.000798132			53.6184	53.6184
2855	White	EUR	Renal Cell Carcinoma	Genitourinary cancer	MALE	62.2615	1.731	1.698	1.678	No		Nivolumab+Ipilimumab	Doublet	WT	2	2	0	0	2.00197	0.00112345	1899-12-29 23:58:30	-0.00219421	0.000167607			5.55921	5.55921
2884	White	EUR	Bladder Urothelial Carcinoma	Genitourinary cancer	MALE	69.87	1.739	1.742	1.741	No		Pembrolizumab	Anti-PD(L)1	WT	2	2	0	0	0	0.00132832	1899-12-29 23:58:30	-5.90466e-05	0.000202			1.57895	1.57895
2885	White	EUR	Bladder Urothelial Carcinoma	Genitourinary cancer	FEMALE	95.6879	1.739	1.774	1.77	No		Pembrolizumab	Anti-PD(L)1	WT	2	2	0	0	0.656383	0.00086869	1899-12-29 23:58:30	-0.00616165	0.000784319			2.26974	2.26974
3011	White	EUR	Renal Cell Carcinoma	Genitourinary cancer	FEMALE	61.6646	1.767	1.81	1.816	No		Nivolumab+Ipilimumab	Anti-PD(L)1	WT	2	2	0	0	4.13521	0.00144701	1899-12-29 23:58:30	0.00191344	-0.00117754			19.3092	19.3092
3029	White	EUR	Renal Clear Cell Carcinoma	Genitourinary cancer	MALE	60.8898	1.771	1.763	1.765	Radiation pneumonitis		Nivolumab	Anti-PD(L)1	WT	2	2	0	0	3.085	0.000961325	1899-12-29 23:58:30	0.00242387	-0.00161597			59.5066	59.5066
3058	White	EUR	Bladder Adenocarcinoma	Genitourinary cancer	MALE	62.4367	1.78	1.775	1.767	No		Pembrolizumab	Anti-PD(L)1	WT	2	2	0	0	2.75681	0.000948823	1899-12-29 23:58:30	-0.00571474	0.00120514			14.5066	14.5066
3074	White	AMR	Bladder Urothelial Carcinoma	Genitourinary cancer	MALE	72.4627	1.783	1.805	1.813	No		Nivolumab	Anti-PD(L)1	WT	2	2	0	0	3.01936	4.59671e-05	1899-12-29 23:58:30	-0.0102118	0.00189961			62.6645	62.6645
3130	White	EUR	Bladder Urothelial Carcinoma	Genitourinary cancer	MALE	70.6995	1.797	1.801	1.79	No		Pembrolizumab	Anti-PD(L)1	WT	2	2	0	0	1.34559	0.00192402	1899-12-29 23:58:30	0.00262291	-0.000968047			8.71711	8.71711
3170	White	AMR	Bladder Urothelial Carcinoma	Genitourinary cancer	FEMALE	69.1526	1.806	1.819	1.809	No		Pembrolizumab	Anti-PD(L)1	WT	2	2	0	0	1.3784	0.000467194	1899-12-29 23:58:30	-0.0103738	0.00143689			20.6579	20.6579
3242	White	EUR	Bladder Urothelial Carcinoma	Genitourinary cancer	MALE	76.3997	1.824	1.108	1.454	No		Pembrolizumab	Anti-PD(L)1	WT	2	2	0	0	0	3.85952e-06	1899-12-29 23:58:30	-0.00839061	0.000786544			10.3289	10.3289
3255	White	EUR	Bladder Urothelial Carcinoma	Genitourinary cancer	MALE	72.9829	1.827	1.872	1.865	No		Pembrolizumab	Anti-PD(L)1	WT	2	2	0	0	1.60814	0.00139787	1899-12-29 23:58:30	0.000527299	-0.000790784			2.13816	2.13816
3265	White	EUR	Bladder Urothelial Carcinoma	Genitourinary cancer	MALE	77.9329	1.828	1.85	1.843	No		Pembrolizumab	Anti-PD(L)1	WT	2	2	0	0	3.47883	0.0014582	1899-12-29 23:58:30	0.00152491	-0.00116741			4.67105	4.67105
3406	White	EUR	Translocation-Associated Renal Cell Carcinoma	Genitourinary cancer	FEMALE	37.588	1.857	1.862	1.866	No		Nivolumab	Anti-PD(L)1	WT	2	2	0	0	1.08303	0.0018554	1899-12-29 23:58:30	0.00192251	-0.000231544			1.51316	1.51316
3418	White	EUR	Renal Clear Cell Carcinoma	Genitourinary cancer	FEMALE	67.2444	1.859	1.853	1.859	No		Nivolumab+Ipilimumab	Doublet	WT	2	2	0	0	6.20282	0.00204649	1899-12-29 23:58:30	0.00195478	-0.00122588			23.4868	23.4868
3694	White	EUR	Renal Clear Cell Carcinoma	Genitourinary cancer	FEMALE	62.5352	1.905	1.89	1.902	No		Pembrolizumab	Anti-PD(L)1	WT	2	2	0	0	4.82442	0.00191792	1899-12-29 23:58:30	0.00223217	-0.000522528			24.1447	24.1447
3748	White	EUR	Renal Clear Cell Carcinoma	Genitourinary cancer	MALE	75.5099	1.912	1.935	1.929	No		Nivolumab	Anti-PD(L)1	WT	2	2	0	0	0.918937	0.00139485	1899-12-29 23:58:30	0.00115426	-0.000431425			48.8487	48.8487
3825	White	EUR	Renal Cell Carcinoma	Genitourinary cancer	MALE	56.5065	1.924	1.924	1.924	No		Pembrolizumab	Anti-PD(L)1	WT	2	2	0	0	7.12176	0.00153319	1899-12-29 23:58:30	0.00148665	-0.00086215			56.3158	56.3158
3935	White	EUR	Renal Clear Cell Carcinoma	Genitourinary cancer	MALE	72.7666	1.94	1.964	1.961	No		Nivolumab	Anti-PD(L)1	WT	2	2	0	0	10.1083	0.000319515	1899-12-29 23:58:30	-0.00905527	0.000318412			33.8487	33.8487
3978	White	EUR	Renal Clear Cell Carcinoma	Genitourinary cancer	MALE	85.8097	1.946	1.965	1.932	No		Pembrolizumab	Anti-PD(L)1	WT	2	2	0	0	0.820479	0.00135251	1899-12-29 23:58:30	0.00152296	-0.00151211			1.31579	1.31579
4022	White	EUR	Renal Cell Carcinoma	Genitourinary cancer	MALE	67.1786	1.951	1.948	1.874	No		Nivolumab+Ipilimumab	Doublet	WT	2	2	0	0	2.92091	0.000714472	1899-12-29 23:58:30	-0.011195	0.0011944			26.8421	26.8421
4073	White	EUR	Renal Clear Cell Carcinoma	Genitourinary cancer	MALE	70.5435	1.958	1.98	1.965	No		Nivolumab+Ipilimumab	Doublet	WT	2	2	0	0	1.34559	0.00150184	1899-12-29 23:58:30	0.00314003	-0.000802685			1.94079	1.94079
4151	White	EUR	Sarcomatoid Renal Cell Carcinoma	Genitourinary cancer	FEMALE	51.0691	1.967	1.965	1.954	No		Nivolumab+Ipilimumab	Doublet	WT	2	2	0	0	7.84378	0.0013767	1899-12-29 23:58:30	0.00209947	-0.000896681			55.7566	55.7566
145	White	EUR	Head and Neck Squamous Cell Carcinoma	Sarcoma/Other	MALE	53.8864	0.313	0.289	0.298	No		Nivolumab	Anti-PD(L)1	Mutant	2	2	0	0	1.87069	0.0013132	1899-12-29 23:58:30	0.00114532	-0.00140391			13.3553	13.3553
340	White	AMR	Head and Neck Squamous Cell Carcinoma	Sarcoma/Other	MALE	52.9966	0.581	0.593	0.61	Radiation pneumonitis		Pembrolizumab	Anti-PD(L)1	HET	2	2	0	0	24.319	0.000252801	1899-12-29 23:58:30	-0.00195735	0.00197558			27.6645	27.6645
646	White	EUR	Larynx Squamous Cell Carcinoma	Sarcoma/Other	MALE	59.3402	0.922	0.922	0.898	No		Nivolumab	Anti-PD(L)1	HET	2	2	0	0	39.5799	0.00126255	1899-12-29 23:58:30	0.00224863	-0.000971116			57.8618	57.8618
665	White	AMR	Oral Cavity Squamous Cell Carcinoma	Sarcoma/Other	FEMALE	43.3155	0.939	0.976	0.971	No		Nivolumab	Anti-PD(L)1	HET	2	2	0	0	0.39383	0.000535169	1899-12-29 23:58:30	0.00161038	0.00469156			79.5724	79.5724
885	White	EUR	Oropharynx Squamous Cell Carcinoma	Sarcoma/Other	MALE	52.4025	1.011	1.004	1.024	No		Durvalumab+Tremilimumab	Doublet	WT	2	2	0	0	1.93633	0.00133995	1899-12-29 23:58:30	0.00172477	-0.00106006			18.8158	18.8158
1353	White	EUR	Oropharynx Squamous Cell Carcinoma	Sarcoma/Other	MALE	59.603	1.187	1.138	1.156	No		Nivolumab+Ipilimumab	Doublet	WT	2	2	0	0	5.97309	0.00175383	1899-12-29 23:58:30	0.00124304	-0.000552975			12.5329	12.5329
1421	White	EUR	Nasopharyngeal Carcinoma	Sarcoma/Other	MALE	42.245	1.223	1.216	1.21	No		Pembrolizumab	Anti-PD(L)1	WT	2	2	0	0	1.60814	0.000925376	1899-12-29 23:58:30	-0.00022216	6.19205e-05			13.7171	13.7171
1832	White	EUR	Hypopharynx Squamous Cell Carcinoma	Sarcoma/Other	MALE	60.4244	1.412	1.4	1.432	No		Pembrolizumab	Anti-PD(L)1	WT	2	2	0	0	2.29734	0.00145165	1899-12-29 23:58:30	0.00301987	-0.000837117			7.5	7.5
2224	White	EUR	Oropharynx Squamous Cell Carcinoma	Sarcoma/Other	MALE	65.1964	1.553	1.573	1.561	No		Pembrolizumab	Anti-PD(L)1	WT	2	2	0	0	42.2383	0.00198753	1899-12-29 23:58:30	0.00274581	-0.000927376			43.9474	43.9474
2322	White	EUR	Larynx Squamous Cell Carcinoma	Sarcoma/Other	MALE	71.5866	1.585	1.606	1.603	No		Pembrolizumab	Anti-PD(L)1	WT	2	2	0	0	0.689202	0.00140152	1899-12-29 23:58:30	0.00172679	-0.00084027			9.67105	9.67105
2367	White	EUR	Oropharynx Squamous Cell Carcinoma	Sarcoma/Other	MALE	59.9124	1.597	1.548	1.608	No		Pembrolizumab	Anti-PD(L)1	WT	2	2	0	0	24.4175	0.00166022	1899-12-29 23:58:30	0.00180905	-0.000512228			48.4211	48.4211
2500	White	EUR	Oropharynx Squamous Cell Carcinoma	Sarcoma/Other	MALE	63.2936	1.638	1.617	1.64	No		Pembrolizumab	Anti-PD(L)1	WT	2	2	0	0	2.75681	0.00121568	1899-12-29 23:58:30	0.000617965	-0.000938119			18.2566	18.2566
2917	White	EUR	Oral Cavity Squamous Cell Carcinoma	Sarcoma/Other	MALE	64.6242	1.746	1.74	1.749	No		Durvalumab	Anti-PD(L)1	WT	2	2	0	0	4.59468	0.00195502	1899-12-29 23:58:30	0.00392606	-0.00168113			91.0197	91.0197
2951	White	EUR	Oral Cavity Squamous Cell Carcinoma	Sarcoma/Other	MALE	74.3901	1.753	1.745	1.74	No		Pembrolizumab	Anti-PD(L)1	WT	2	2	0	0	13.6856	0.00166851	1899-12-29 23:58:30	0.00303351	-0.00120593			26.7105	26.7105
3063	White	EUR	Oropharynx Squamous Cell Carcinoma	Sarcoma/Other	MALE	73.6427	1.78	1.787	1.786	No		Pembrolizumab	Anti-PD(L)1	WT	2	2	0	0	1.3784	0.00143038	1899-12-29 23:58:30	-0.0015948	0.000425727			8.91447	8.91447
3452	White	AMR	Head and Neck Squamous Cell Carcinoma	Sarcoma/Other	FEMALE	76.7556	1.866	1.872	1.823	No		Nivolumab	Anti-PD(L)1	WT	2	2	0	0	0.459468	0.000453548	1899-12-29 23:58:30	-0.00896425	0.00144163			0.921053	0.921053
3479	Unknown - Declined	EUR	Head and Neck Squamous Cell Carcinoma	Sarcoma/Other	MALE	69.0732	1.871	1.878	1.896	No		Pembrolizumab	Anti-PD(L)1	WT	2	2	0	0	4.13521	0.000556172	1899-12-29 23:58:30	-0.0111391	0.00138548			18.2566	18.2566
3486	White	EUR	Head and Neck Squamous Cell Carcinoma	Sarcoma/Other	FEMALE	64.794	1.873	1.894	1.894	No		Pembrolizumab	Anti-PD(L)1	WT	2	2	0	0	0	0.00145003	1899-12-29 23:58:30	0.00232237	-0.000773135			0.953947	0.953947
3654	White	EUR	Head and Neck Squamous Cell Carcinoma of Unknown Primary	Sarcoma/Other	MALE	61.243	1.898	1.892	1.889	No		Pembrolizumab	Anti-PD(L)1	WT	2	2	0	0	1.3784	0.00165036	1899-12-29 23:58:30	0.00284637	-0.000711745			15.0987	15.0987
3847	White	EUR	Head and Neck Squamous Cell Carcinoma	Sarcoma/Other	MALE	66.2505	1.928	1.788	1.939	No		Pembrolizumab	Anti-PD(L)1	WT	2	2	0	0	0.689202	0.000559937	1899-12-29 23:58:30	-0.00481247	0.000271521			1.38158	1.38158
4249	White	AMR	Larynx Squamous Cell Carcinoma	Sarcoma/Other	MALE	48.6379	1.977	1.988	1.983	No		Nivolumab	Anti-PD(L)1	WT	2	2	0	0	0.459468	-0.00409238	1899-12-29 23:58:30	1.854e-05	0.00678637			2.59868	2.59868
4267	White	EUR	Head and Neck Squamous Cell Carcinoma of Unknown Primary	Sarcoma/Other	MALE	65.1964	1.979	1.966	1.964	No		Pembrolizumab	Anti-PD(L)1	WT	2	2	0	0	8.95963	0.000526141	1899-12-29 23:58:30	0.00320534	-0.00015764			64.2434	64.2434
65	White	EUR	Lung Adenocarcinoma	Lung cancer	FEMALE	68.6817	0.172	0.167	0.173	No		Pembrolizumab	Anti-PD(L)1	Mutant	2	2	0	0	0.689202	0.00140392	1899-12-29 23:58:30	9.96175e-05	0.00011848			8.68421	8.68421
74	White	EUR	Lung Adenocarcinoma	Lung cancer	MALE	61.629	0.183	0.183	0.188	No		Nivolumab	Anti-PD(L)1	Mutant	2	2	0	0	0.459468	0.00159335	1899-12-29 23:58:30	0.002097	-0.000232653			1.34868	1.34868
78	White	EUR	Lung Adenocarcinoma	Lung cancer	FEMALE	72.9829	0.194	0.193	0.194	No		Nivolumab	Anti-PD(L)1	Mutant	2	2	0	0	0	0.00155738	1899-12-29 23:58:30	0.0016777	-8.29624e-05			16.0855	16.0855
93	White	EUR	Lung Adenocarcinoma	Lung cancer	MALE	76.1971	0.215	0.07	0.104	No		Nivolumab	Anti-PD(L)1	Mutant	2	2	0	0	0	0.00208128	1899-12-29 23:58:30	0.0027798	-0.00165903			2.13816	2.13816
95	White	EUR	Lung Adenocarcinoma	Lung cancer	MALE	45.0541	0.218	0.194	0.188	No		Pembrolizumab	Anti-PD(L)1	Mutant	2	2	0	0	0	0.00160425	1899-12-29 23:58:30	0.00209612	-0.000315936			14.0789	14.0789
107	White	EUR	Lung Squamous Cell Carcinoma	Lung cancer	MALE	68.4271	0.238	0.213	0.219	No		Durvalumab	Anti-PD(L)1	Mutant	2	2	0	0	11.4867	0.00158842	1899-12-29 23:58:30	0.00346806	-0.000698			51.3487	51.3487
109	White	EUR	Lung Squamous Cell Carcinoma	Lung cancer	FEMALE	53.0568	0.243	0.163	0.176	No		Durvalumab	Anti-PD(L)1	Mutant	2	2	0	0	1.60814	0.0014266	1899-12-29 23:58:30	0.00228214	-0.000984161			14.7039	14.7039
111	White	EUR	Non-Small Cell Lung Cancer	Lung cancer	MALE	59.5811	0.247	0.18	0.217	No		Durvalumab	Anti-PD(L)1	Mutant	2	2	0	0	0.918937	0.00151944	1899-12-29 23:58:30	-0.00184136	-0.000562977			52.1711	52.1711
112	White	EUR	Non-Small Cell Lung Cancer	Lung cancer	FEMALE	66.4723	0.249	0.235	0.23	ILD		Pembrolizumab	Anti-PD(L)1	Mutant	2	2	0	0	3.41319	0.0014077	1899-12-29 23:58:30	0.00177379	-0.000171901			71.875	71.875
115	White	EUR	Lung Adenocarcinoma	Lung cancer	FEMALE	67.8877	0.26	0.124	0.136	No		Nivolumab	Anti-PD(L)1	Mutant	2	2	0	0	1.3784	0.00171793	1899-12-29 23:58:30	0.00421056	-0.000671996			4.21053	4.21053
119	White	EUR	Lung Adenocarcinoma	Lung cancer	FEMALE	53.4839	0.265	0.217	0.234	Pemetrexed-associated pneumonitis		Pembrolizumab	Anti-PD(L)1	Mutant	2	2	0	0	2.03479	0.00166179	1899-12-29 23:58:30	0.0027809	-0.00172907			3.65132	3.65132
120	White	EUR	Lung Adenocarcinoma	Lung cancer	MALE	67.5373	0.266	0.101	0.119	No		Pembrolizumab	Anti-PD(L)1	Mutant	2	2	0	0	0.689202	0.00180685	1899-12-29 23:58:30	0.0020045	-0.00062273			9.375	9.375
121	White	EUR	Lung Adenocarcinoma	Lung cancer	FEMALE	64.5175	0.271	0.25	0.266	No		Pembrolizumab	Anti-PD(L)1	Mutant	2	2	0	0	21.595	0.00139485	1899-12-29 23:58:30	0.00158497	-0.00145609			32.5	32.5
124	White	EUR	Small Cell Lung Cancer	Lung cancer	MALE	80.7666	0.278	0.283	0.285	No		Nivolumab	Anti-PD(L)1	Mutant	2	2	0	0	0	0.0011112	1899-12-29 23:58:30	0.00227624	-0.000570845			1.54605	1.54605
129	White	EUR	Small Cell Lung Cancer	Lung cancer	MALE	82.2094	0.286	0.267	0.272	No		Nivolumab	Anti-PD(L)1	Mutant	2	2	0	0	0.492287	0.00133233	1899-12-29 23:58:30	0.000696933	0.000205881			1.54605	1.54605
133	White	EUR	Lung Adenocarcinoma	Lung cancer	FEMALE	62.412	0.292	0.019	0.056	No		Pembrolizumab	Anti-PD(L)1	Mutant	2	2	0	0	1.3784	0.000453994	1899-12-29 23:58:30	-0.0100569	0.00117432			7.82895	7.82895
140	White	EUR	Sarcomatoid Carcinoma of the Lung	Lung cancer	MALE	72.104	0.301	0.288	0.302	No		Pembrolizumab	Anti-PD(L)1	Mutant	2	2	0	0	4.33213	0.00144701	1899-12-29 23:58:30	0.0011537	-0.000556736			4.93421	4.93421
150	White	EUR	Lung Adenocarcinoma	Lung cancer	MALE	75.0938	0.319	0.257	0.329	No		Atezolizumab	Anti-PD(L)1	Mutant	2	2	0	0	0.656383	0.00197907	1899-12-29 23:58:30	0.00283802	-0.0014568			3.35526	3.35526
178	White	EUR	Lung Adenocarcinoma	Lung cancer	FEMALE	70.6366	0.358	0.346	0.34	No		Pembrolizumab	Anti-PD(L)1	Mutant	2	2	0	0	27.2399	0.00086113	1899-12-29 23:58:30	-0.00468741	-0.000129772			36.1842	36.1842
179	White	EUR	Non-Small Cell Lung Cancer	Lung cancer	FEMALE	70.9815	0.359	0.287	0.303	No		Pembrolizumab	Anti-PD(L)1	Mutant	2	2	0	0	0	0.0014969	1899-12-29 23:58:30	0.00292737	-0.00172851			0.986842	0.986842
195	White	EUR	Lung Adenocarcinoma	Lung cancer	MALE	55.4059	0.388	0.363	0.373	No		Durvalumab	Anti-PD(L)1	Mutant	2	2	0	0	3.90548	0.00123307	1899-12-29 23:58:30	-0.00174674	-0.000763159			31.1184	31.1184
214	White	EUR	Lung Adenocarcinoma	Lung cancer	FEMALE	49.399	0.407	0.38	0.386	No		Pembrolizumab	Anti-PD(L)1	Mutant	2	2	0	0	2.06761	0.00125913	1899-12-29 23:58:30	-0.00503274	0.000359748			85.2303	85.2303
217	White	EUR	Lung Squamous Cell Carcinoma	Lung cancer	MALE	52.9227	0.408	0.385	0.38	No		Atezolizumab	Anti-PD(L)1	Mutant	2	2	0	0	2.33016	0.00124138	1899-12-29 23:58:30	-0.000860188	0.000564391			63.5855	63.5855
227	White	EUR	Lung Adenocarcinoma	Lung cancer	FEMALE	68.8816	0.418	0.403	0.403	Radiation pneumonitis		Durvalumab	Anti-PD(L)1	Mutant	2	2	0	0	0	0.00164205	1899-12-29 23:58:30	0.00182518	-0.000350851			6.08553	6.08553
240	White	EUR	Lung Adenocarcinoma	Lung cancer	MALE	64.4517	0.448	0.46	0.464	No		Pembrolizumab	Anti-PD(L)1	Mutant	2	2	0	0	1.60814	5.88779e-05	1899-12-29 23:58:30	-0.00593824	0.000483671			3.32237	3.32237
251	White	EUR	Non-Small Cell Lung Cancer	Lung cancer	MALE	75.2416	0.457	0.398	0.419	No		Pembrolizumab	Anti-PD(L)1	Mutant	2	2	0	0	0	0.000709936	1899-12-29 23:58:30	-0.00627897	0.000689012			0.164474	0.164474
253	White	EUR	Lung Squamous Cell Carcinoma	Lung cancer	MALE	82.8556	0.459	0.472	0.49	?levofloxacin pneumonitis		Pembrolizumab	Anti-PD(L)1	Mutant	2	2	0	0	2.75681	0.00142584	1899-12-29 23:58:30	0.0014319	-0.000750114			6.31579	6.31579
261	White	EUR	Sarcomatoid Carcinoma of the Lung	Lung cancer	FEMALE	71.3539	0.474	0.484	0.484	No		Pembrolizumab	Anti-PD(L)1	Mutant	2	2	0	0	0	0.00136461	1899-12-29 23:58:30	-0.00207522	7.33508e-05			0.328947	0.328947
284	White	EUR	Lung Squamous Cell Carcinoma	Lung cancer	MALE	65.6099	0.5	0.506	0.508	No		Nivolumab	Anti-PD(L)1	HET	2	2	0	0	0.459468	0.00178621	1899-12-29 23:58:30	0.00248986	-0.00025059			1.25	1.25
313	White	EUR	Lung Adenocarcinoma	Lung cancer	FEMALE	59.6851	0.543	0.535	0.545	No		Pembrolizumab	Anti-PD(L)1	HET	2	2	0	0	21.8247	0.00103803	1899-12-29 23:58:30	-0.0020998	-0.000575077			52.1711	52.1711
318	White	EUR	Lung Squamous Cell Carcinoma	Lung cancer	MALE	69.1554	0.549	0.507	0.496	No		Durvalumab	Anti-PD(L)1	Mutant	2	2	0	0	8.95963	0.00131396	1899-12-29 23:58:30	0.00134196	-0.00193416			49.5724	49.5724
341	White	EUR	Lung Adenocarcinoma	Lung cancer	MALE	52.6598	0.581	0.602	0.616	No		Pembrolizumab	Anti-PD(L)1	HET	2	2	0	0	27.5025	0.00179778	1899-12-29 23:58:30	0.00305921	-0.0004988			32.2039	32.2039
389	White	EUR	Lung Squamous Cell Carcinoma	Lung cancer	MALE	59.5072	0.64	0.653	0.659	No		Nivolumab	Anti-PD(L)1	HET	2	2	0	0	19.7571	0.00126167	1899-12-29 23:58:30	-0.00243389	0.000264945			104.967	104.967
390	White	EUR	Lung Adenocarcinoma	Lung cancer	MALE	67.6988	0.643	0.692	0.685	No		Pembrolizumab	Anti-PD(L)1	HET	2	2	0	0	19.6587	0.00186076	1899-12-29 23:58:30	0.00287627	-0.000706362			27.9934	27.9934
393	White	EUR	Lung Adenocarcinoma	Lung cancer	MALE	56.5996	0.645	0.632	0.64	No		Pembrolizumab	Anti-PD(L)1	HET	2	2	0	0	1.60814	0.00111136	1899-12-29 23:58:30	-0.00430251	0.000582961			5.19737	5.19737
396	White	EUR	Non-Small Cell Lung Cancer	Lung cancer	FEMALE	68.1396	0.647	0.668	0.677	No		Pembrolizumab	Anti-PD(L)1	HET	2	2	0	0	8.27043	0.00171764	1899-12-29 23:58:30	0.00272682	-0.000111892			40.0658	40.0658
399	White	EUR	Lung Adenocarcinoma	Lung cancer	MALE	90.6639	0.649	0.669	0.676	No		Pembrolizumab	Anti-PD(L)1	HET	2	2	0	0	0	0.00186204	1899-12-29 23:58:30	0.00380778	-0.000570779			1.21711	1.21711
427	White	EUR	Lung Adenocarcinoma	Lung cancer	MALE	76.6407	0.687	0.576	0.605	Dabrafenib+Trametinib pneumonitis		Pembrolizumab	Anti-PD(L)1	HET	2	2	0	0	24.6144	0.00187186	1899-12-29 23:58:30	0.00343126	-0.00035369			43.4211	43.4211
435	White	EUR	Lung Adenocarcinoma	Lung cancer	MALE	55.729	0.707	0.722	0.724	Radiation pneumonitis		Nivolumab	Anti-PD(L)1	HET	2	2	0	0	7.12176	0.00159003	1899-12-29 23:58:30	0.00187736	-0.00149509			15.8553	15.8553
438	White	EUR	Lung Adenocarcinoma	Lung cancer	MALE	71.3402	0.713	0.997	0.996	No		Pembrolizumab	Anti-PD(L)1	HET	2	2	0	0	10.0098	0.00212758	1899-12-29 23:58:30	0.00340815	-0.000840025			10.8553	10.8553
444	White	EUR	Lung Adenocarcinoma	Lung cancer	MALE	66.4613	0.726	0.744	0.745	No		Pembrolizumab	Anti-PD(L)1	HET	2	2	0	0	0.951756	0.00166926	1899-12-29 23:58:30	0.00315753	-0.00130415			51.8421	51.8421
449	White	EUR	Lung Adenocarcinoma	Lung cancer	FEMALE	69.8015	0.729	0.709	0.707	No		Pembrolizumab	Anti-PD(L)1	HET	2	2	0	0	0	0.00123382	1899-12-29 23:58:30	-0.00272771	-0.00048798			25.1645	25.1645
461	White	EUR	Lung Neuroendocrine Tumor	Lung cancer	MALE	57.9411	0.748	0.771	0.791	No		Nivolumab	Anti-PD(L)1	HET	2	2	0	0	2.06761	0.00200416	1899-12-29 23:58:30	0.00223745	-0.000300895			6.84211	6.84211
497	White	EUR	Lung Squamous Cell Carcinoma	Lung cancer	MALE	72.3641	0.796	0.998	1.029	No		Pembrolizumab	Anti-PD(L)1	HET	2	2	0	0	2.06761	0.00146137	1899-12-29 23:58:30	0.00234639	-0.00114531			3.61842	3.61842
527	White	EUR	Small Cell Lung Cancer	Lung cancer	FEMALE	65.7029	0.824	0.922	0.932	No		Nivolumab	Anti-PD(L)1	HET	2	2	0	0	28.5855	0.00255966	1899-12-29 23:58:30	0.00478486	-0.00227815			60.3289	60.3289
559	White	EUR	Lung Adenocarcinoma	Lung cancer	FEMALE	73.3415	0.855	0.831	0.838	No		Pembrolizumab	Anti-PD(L)1	HET	2	2	0	0	13.784	0.000390992	1899-12-29 23:58:30	0.00204808	0.000288752			20.0329	20.0329
564	White	AMR	Non-Small Cell Lung Cancer	Lung cancer	MALE	85.1143	0.859	0.83	0.815	No		Pembrolizumab	Anti-PD(L)1	HET	2	2	0	0	0.689202	0.000167379	1899-12-29 23:58:30	-0.00901094	0.00164707			2.23684	2.23684
565	White	EUR	Lung Adenocarcinoma	Lung cancer	MALE	45.4155	0.861	0.88	0.893	No		Pembrolizumab	Anti-PD(L)1	HET	2	2	0	0	7.51559	0.00148178	1899-12-29 23:58:30	0.000763211	-0.000950397			47.0395	47.0395
582	White	EUR	Lung Adenocarcinoma	Lung cancer	MALE	84.2546	0.871	0.89	0.87	No		Pembrolizumab	Anti-PD(L)1	HET	2	2	0	0	0.689202	0.000593365	1899-12-29 23:58:30	-0.00535945	0.000335561			44.1776	44.1776
587	White	EUR	Lung Adenocarcinoma	Lung cancer	FEMALE	73.5359	0.876	0.917	0.922	No		Pembrolizumab	Anti-PD(L)1	HET	2	2	0	0	0	0.00141155	1899-12-29 23:58:30	0.00306657	-0.000712248			45.1645	45.1645
595	White	EUR	Lung Adenocarcinoma	Lung cancer	MALE	57.1307	0.884	0.834	0.849	No		Pembrolizumab	Anti-PD(L)1	HET	2	2	0	0	11.0929	0.00090422	1899-12-29 23:58:30	-0.00123783	-0.000610452			20.6579	20.6579
605	White	EUR	Sarcomatoid Carcinoma of the Lung	Lung cancer	MALE	69.1088	0.889	1.402	1.4	Drug-related pneumonitis		Pembrolizumab	Anti-PD(L)1	WT	2	2	0	0	7.94224	0.000994937	1899-12-29 23:58:30	-0.00250873	0.000161798			10.0329	10.0329
628	White	EUR	Lung Adenocarcinoma	Lung cancer	FEMALE	66.2368	0.906	0.889	0.888	No		Pembrolizumab	Anti-PD(L)1	HET	2	2	0	0	3.44601	0.00129355	1899-12-29 23:58:30	-0.00120207	-0.000375714			22.0724	22.0724
667	Unknown - Declined	EUR	Lung Adenocarcinoma	Lung cancer	FEMALE	71.8303	0.942	0.91	0.914	No		Pembrolizumab	Anti-PD(L)1	HET	2	2	0	0	21.595	0.00153697	1899-12-29 23:58:30	-0.000692597	-0.000375944			41.9408	41.9408
668	White	EUR	Lung Adenocarcinoma	Lung cancer	FEMALE	71.8385	0.942	0.957	0.957	No		Pembrolizumab	Anti-PD(L)1	HET	2	2	0	0	23.4329	0.00164885	1899-12-29 23:58:30	0.00255085	-0.00096421			37.7632	37.7632
670	White	EUR	Lung Adenocarcinoma	Lung cancer	MALE	70.6366	0.943	0.979	0.976	No		Durvalumab	Anti-PD(L)1	HET	2	2	0	0	9.64883	0.00149766	1899-12-29 23:58:30	-0.000164797	0.000116431			19.8684	19.8684
719	White	EUR	Lung Adenocarcinoma	Lung cancer	MALE	64.4517	0.973	0.98	0.993	No		Pembrolizumab	Anti-PD(L)1	HET	2	2	0	0	1.60814	5.88779e-05	1899-12-29 23:58:30	-0.00593824	0.000483671			3.32237	3.32237
720	White	EUR	Lung Squamous Cell Carcinoma	Lung cancer	MALE	64.4682	0.973	0.251	1.029	No		Atezolizumab	Anti-PD(L)1	Mutant	2	2	0	0	20.3807	0.00172142	1899-12-29 23:58:30	0.00252292	-0.000160313			57.0395	57.0395
725	White	EUR	Small Cell Lung Cancer	Lung cancer	FEMALE	47.384	0.974	0.973	1.027	No		Nivolumab	Anti-PD(L)1	HET	2	2	0	0	0	0.00130125	1899-12-29 23:58:30	-0.0025644	0.000270238			0.296053	0.296053
740	White	EUR	Atypical Lung Carcinoid	Lung cancer	FEMALE	55.8877	0.983	0.993	0.992	No		Pembrolizumab	Anti-PD(L)1	HET	2	2	0	0	0	0.00174538	1899-12-29 23:58:30	0.00192415	-0.000232853			14.4737	14.4737
746	White	EUR	Lung Adenocarcinoma	Lung cancer	FEMALE	70.6366	0.984	1.008	1.033	No		Pembrolizumab	Anti-PD(L)1	HET	2	2	0	0	27.2399	0.00086113	1899-12-29 23:58:30	-0.00468741	-0.000129772			36.1842	36.1842
773	White	EUR	Small Cell Lung Cancer	Lung cancer	FEMALE	51.6194	0.99	0.762	0.761	No		Nivolumab+Ipilimumab	Doublet	HET	2	2	0	0	0	0.00182703	1899-12-29 23:58:30	0.00287976	-0.00136011			1.41447	1.41447
787	White	EUR	Small Cell Lung Cancer	Lung cancer	FEMALE	82.757	0.992	0.974	0.975	No		Atezolizumab	Anti-PD(L)1	HET	2	2	0	0	2.06761	0.00172445	1899-12-29 23:58:30	0.00134196	-0.000809968			4.17763	4.17763
790	White	AMR	Lung Adenocarcinoma	Lung cancer	FEMALE	72.0931	0.993	0.959	0.951	No		Pembrolizumab	Anti-PD(L)1	HET	2	2	0	0	0.689202	0.000851303	1899-12-29 23:58:30	0.000376355	0.00148754			1.25	1.25
791	White	AMR	Lung Adenocarcinoma	Lung cancer	FEMALE	76.3012	0.993	0.98	0.976	No		Pembrolizumab	Anti-PD(L)1	HET	2	2	0	0	2.75681	0.000500986	1899-12-29 23:58:30	-0.00865876	0.00227179			15.9211	15.9211
796	White	EUR	Lung Adenocarcinoma	Lung cancer	FEMALE	63.3758	0.994	0.993	0.991	No		Pembrolizumab	Anti-PD(L)1	HET	2	2	0	0	3.64293	0.000463356	1899-12-29 23:58:30	-0.0105578	0.00127301			5.09868	5.09868
798	White	EUR	Lung Adenocarcinoma	Lung cancer	FEMALE	72.9829	0.994	1.002	1	No		Nivolumab	Anti-PD(L)1	HET	2	2	0	0	0	0.00155738	1899-12-29 23:58:30	0.0016777	-8.29624e-05			16.0855	16.0855
799	White	EUR	Lung Squamous Cell Carcinoma	Lung cancer	FEMALE	62.935	0.994	0.997	0.992	No		Pembrolizumab	Anti-PD(L)1	HET	2	2	0	0	0	0.00196938	1899-12-29 23:58:30	0.00116543	-0.00156276			0.855263	0.855263
805	White	EUR	Lung Adenocarcinoma	Lung cancer	FEMALE	70.1027	0.996	0.926	0.968	No		Pembrolizumab	Anti-PD(L)1	HET	2	2	0	0	34.9196	0.0015725	1899-12-29 23:58:30	0.00240672	-0.000544152			44.1118	44.1118
825	White	EUR	Lung Adenocarcinoma	Lung cancer	MALE	77.1882	1.001	0.996	0.999	No		Nivolumab	Anti-PD(L)1	HET	2	2	0	0	0.886117	0.000333492	1899-12-29 23:58:30	-0.0077047	0.000621361			2.26974	2.26974
831	White	EUR	Lung Adenocarcinoma	Lung cancer	FEMALE	70.8994	1.002	1	1	Radiation pneumonitis?		Nivolumab	Anti-PD(L)1	HET	2	2	0	0	1.3784	0.00097887	1899-12-29 23:58:30	-0.00185461	-0.000201848			8.38816	8.38816
835	White	EUR	Lung Adenocarcinoma	Lung cancer	MALE	58.1848	1.003	0.999	1.002	No		Pembrolizumab	Anti-PD(L)1	HET	2	2	0	0	0.918937	0.00116352	1899-12-29 23:58:30	0.00147715	-0.00107548			3.05921	3.05921
836	White	EUR	Lung Adenocarcinoma	Lung cancer	MALE	86.1218	1.003	1.011	1.005	No		Pembrolizumab	Anti-PD(L)1	WT	2	2	0	0	0	0.000351933	1899-12-29 23:58:30	-0.00769979	0.000742249			2.13816	2.13816
837	White	EUR	Non-Small Cell Lung Cancer	Lung cancer	MALE	60.5941	1.003	1.001	1.011	No		Pembrolizumab	Anti-PD(L)1	WT	2	2	0	0	0	0.00168665	1899-12-29 23:58:30	0.0020883	9.81264e-06			1.15132	1.15132
850	White	EUR	Lung Squamous Cell Carcinoma	Lung cancer	FEMALE	69.681	1.005	1.016	1.03	No		Durvalumab	Anti-PD(L)1	WT	2	2	0	0	5.05415	0.0017562	1899-12-29 23:58:30	0.00395861	-0.000147575			7.17105	7.17105
883	White	EUR	Lung Adenocarcinoma	Lung cancer	MALE	75.9973	1.011	1.001	0.992	No		Pembrolizumab	Anti-PD(L)1	HET	2	2	0	0	1.60814	0.00166019	1899-12-29 23:58:30	-0.000393838	-0.000549446			4.60526	4.60526
915	White	EUR	Non-Small Cell Lung Cancer	Lung cancer	MALE	44.0575	1.018	0.999	0.972	Radiation pneumonitis		Pembrolizumab	Anti-PD(L)1	HET	2	2	0	0	3.21628	0.00144172	1899-12-29 23:58:30	0.00292849	-0.000764694			6.875	6.875
920	White	EUR	Lung Adenocarcinoma	Lung cancer	FEMALE	63.373	1.019	1.093	1.103	No		Pembrolizumab	Anti-PD(L)1	WT	2	2	0	0	3.67575	0.00148859	1899-12-29 23:58:30	0.00215924	-0.00103097			16.875	16.875
954	White	EUR	Lung Adenocarcinoma	Lung cancer	MALE	63.9781	1.026	1.041	1.035	No		Pembrolizumab	Anti-PD(L)1	WT	2	2	0	0	22.0545	0.00177207	1899-12-29 23:58:30	0.00333071	-0.000948095			47.2039	47.2039
958	White	EUR	Lung Adenocarcinoma	Lung cancer	FEMALE	63.8768	1.027	1.019	1.016	No		Nivolumab	Anti-PD(L)1	WT	2	2	0	0	0.459468	0.000985205	1899-12-29 23:58:30	-0.00486633	8.92625e-05			1.38158	1.38158
986	White	EUR	Lung Adenocarcinoma	Lung cancer	MALE	80.7201	1.037	0.972	1.017	No		Pembrolizumab	Anti-PD(L)1	HET	2	2	0	0	0	0.00162713	1899-12-29 23:58:30	0.00139777	-5.57437e-05			0.164474	0.164474
1009	White	EUR	Lung Adenocarcinoma	Lung cancer	FEMALE	54.3792	1.046	1.067	1.078	No		Pembrolizumab	Anti-PD(L)1	WT	2	2	0	0	0.722022	0.00150824	1899-12-29 23:58:30	0.00245253	-0.000382237			1.31579	1.31579
1022	White	EUR	Lung Adenocarcinoma	Lung cancer	MALE	65.5797	1.049	1.025	1.043	No		Pembrolizumab	Anti-PD(L)1	WT	2	2	0	0	0	0.000914114	1899-12-29 23:58:30	-0.00111458	5.54167e-05			7.07237	7.07237
1032	White	EUR	Lung Adenocarcinoma	Lung cancer	MALE	57.692	1.052	0.989	1.008	No		Pembrolizumab	Anti-PD(L)1	HET	2	2	0	0	7.38431	0.00164583	1899-12-29 23:58:30	0.00369494	-0.000526732			9.90132	9.90132
1091	White	EUR	Non-Small Cell Lung Cancer	Lung cancer	FEMALE	77.0595	1.072	1.06	1.049	No		Pembrolizumab	Anti-PD(L)1	WT	2	2	0	0	0	0.00166548	1899-12-29 23:58:30	0.00195814	-0.00141619			3.05921	3.05921
1103	White	EUR	Lung Adenocarcinoma	Lung cancer	FEMALE	60.6872	1.075	1.056	1.048	No		Pembrolizumab	Anti-PD(L)1	WT	2	2	0	0	13.0292	0.00168665	1899-12-29 23:58:30	0.00244359	-0.000316703			52.3355	52.3355
1114	White	EUR	Lung Adenocarcinoma	Lung cancer	MALE	71.9316	1.079	1.106	1.11	No		Pembrolizumab	Anti-PD(L)1	WT	2	2	0	0	22.9078	0.000899685	1899-12-29 23:58:30	-0.00504717	0.000247927			24.4079	24.4079
1127	White	EUR	Lung Adenocarcinoma	Lung cancer	MALE	78.5188	1.084	1.181	1.194	No		Pembrolizumab	Anti-PD(L)1	WT	2	2	0	0	3.67575	0.00147573	1899-12-29 23:58:30	0.00172016	-0.000984161			39.7697	39.7697
1137	White	EUR	Lung Adenocarcinoma	Lung cancer	MALE	46.9377	1.089	1.08	1.084	No		Nivolumab	Anti-PD(L)1	WT	2	2	0	0	2.06761	0.00124409	1899-12-29 23:58:30	0.00233464	-0.00165381			69.5066	69.5066
1147	White	EUR	Lung Squamous Cell Carcinoma	Lung cancer	FEMALE	63.3457	1.092	1.105	1.11	No		Atezolizumab	Anti-PD(L)1	WT	2	2	0	0	0.656383	0.00174864	1899-12-29 23:58:30	0.00311842	-0.00143077			68.7829	68.7829
1163	White	EUR	Lung Adenocarcinoma	Lung cancer	FEMALE	49.295	1.097	1.109	1.106	No		Pembrolizumab	Anti-PD(L)1	WT	2	2	0	0	3.44601	0.00164191	1899-12-29 23:58:30	0.00182201	-0.000742008			8.02632	8.02632
1190	White	EUR	Lung Adenocarcinoma	Lung cancer	MALE	74.0671	1.109	1.184	1.188	No		Pembrolizumab	Anti-PD(L)1	WT	2	2	0	0	17.1972	0.00134798	1899-12-29 23:58:30	0.00160619	-0.000997974			32.7303	32.7303
1224	White	EUR	Non-Small Cell Lung Cancer	Lung cancer	MALE	70.13	1.128	1.125	1.125	No		Durvalumab	Anti-PD(L)1	WT	2	2	0	0	10.7647	0.00144625	1899-12-29 23:58:30	-0.00397738	-0.000889007			40.4934	40.4934
1228	White	EUR	Lung Squamous Cell Carcinoma	Lung cancer	MALE	74.2834	1.13	1.123	1.133	No		Durvalumab	Anti-PD(L)1	WT	2	2	0	0	4.06958	0.00124516	1899-12-29 23:58:30	0.00144531	-0.000346247			33.7829	33.7829
1244	White	EUR	Lung Adenocarcinoma	Lung cancer	MALE	69.8864	1.14	1.143	1.145	No		Pembrolizumab	Anti-PD(L)1	WT	2	2	0	0	7.84378	0.00145079	1899-12-29 23:58:30	0.00172518	-0.00128957			10.0658	10.0658
1255	White	EUR	Small Cell Lung Cancer	Lung cancer	FEMALE	70.4339	1.146	1.008	1.027	No		Atezolizumab	Anti-PD(L)1	WT	2	2	0	0	29.1106	0.00162995	1899-12-29 23:58:30	0.0021112	-0.000704071			60.5592	60.5592
1260	White	AMR	Lung Adenocarcinoma	Lung cancer	FEMALE	76.1123	1.148	1.137	1.131	No		Atezolizumab	Anti-PD(L)1	WT	2	2	0	0	0.689202	0.000518222	1899-12-29 23:58:30	-0.00972017	0.00146221			61.0197	61.0197
1265	White	EUR	Lung Squamous Cell Carcinoma	Lung cancer	MALE	86.0151	1.15	1.135	1.121	No		Nivolumab	Anti-PD(L)1	WT	2	2	0	0	12.6682	0.00141072	1899-12-29 23:58:30	0.0024218	-0.000763159			68.2237	68.2237
1273	White	EUR	Lung Adenocarcinoma	Lung cancer	MALE	56.3231	1.154	1.161	1.167	Radiation pneumonitis		Nivolumab	Anti-PD(L)1	WT	2	2	0	0	7.12176	0.00159003	1899-12-29 23:58:30	0.00187736	-0.00149509			15.8553	15.8553
1296	White	EUR	Small Cell Lung Cancer	Lung cancer	MALE	68.898	1.162	1.191	1.196	No		Atezolizumab	Anti-PD(L)1	WT	2	2	0	0	4.36495	0.00147773	1899-12-29 23:58:30	0.00202096	-0.00112932			10.7566	10.7566
1318	White	EUR	Poorly Differentiated Non-Small Cell Lung Cancer	Lung cancer	MALE	70.5708	1.173	1.169	1.179	No		Pembrolizumab	Anti-PD(L)1	WT	2	2	0	0	0	0.00184372	1899-12-29 23:58:30	0.00410382	-0.0014499			0.460526	0.460526
1323	White	EUR	Lung Adenocarcinoma	Lung cancer	FEMALE	72.5311	1.175	1.095	1.149	No		Pembrolizumab	Anti-PD(L)1	WT	2	2	0	0	0	0.00166122	1899-12-29 23:58:30	0.00294946	-0.000485215			0.263158	0.263158
1347	White	EUR	Lung Adenocarcinoma	Lung cancer	FEMALE	71.6359	1.186	1.197	1.197	No		Pembrolizumab	Anti-PD(L)1	WT	2	2	0	0	17.6895	0.00150673	1899-12-29 23:58:30	0.00182295	-0.000921237			48.0921	48.0921
1361	White	EUR	Lung Adenocarcinoma	Lung cancer	FEMALE	53.1143	1.193	1.202	1.202	No		Pembrolizumab	Anti-PD(L)1	WT	2	2	0	0	10.3709	0.000906488	1899-12-29 23:58:30	-0.00141547	-0.0002547			12.4671	12.4671
1368	White	EUR	Lung Adenocarcinoma	Lung cancer	FEMALE	48.104	1.195	1.179	1.206	No		Pembrolizumab	Anti-PD(L)1	WT	2	2	0	0	5.02133	0.000934252	1899-12-29 23:58:30	-0.000335853	0.000570805			14.4408	14.4408
1425	White	EUR	Lung Adenocarcinoma	Lung cancer	FEMALE	49.1499	1.224	1.271	1.265	No		Pembrolizumab	Anti-PD(L)1	WT	2	2	0	0	3.7742	0.0014326	1899-12-29 23:58:30	0.000957709	-0.000885466			10.0658	10.0658
1447	White	EUR	Non-Small Cell Lung Cancer	Lung cancer	MALE	74.6064	1.233	1.292	1.291	No		Pembrolizumab	Anti-PD(L)1	WT	2	2	0	0	20.2822	0.00127767	1899-12-29 23:58:30	0.0016615	-0.000817642			20.9539	20.9539
1448	White	EUR	Lung Adenocarcinoma	Lung cancer	MALE	68.5777	1.234	1.28	1.276	No		Pembrolizumab	Anti-PD(L)1	WT	2	2	0	0	7.61405	0.00166624	1899-12-29 23:58:30	0.0030782	-0.00105169			17.0724	17.0724
1453	White	EUR	Lung Adenocarcinoma	Lung cancer	FEMALE	72.9637	1.235	1.254	1.241	Pemetrexed pneumonitis		Pembrolizumab	Anti-PD(L)1	WT	2	2	0	0	1.3784	0.00112345	1899-12-29 23:58:30	-0.00121101	-0.000278565			48.8487	48.8487
1461	White	EUR	Lung Adenocarcinoma	Lung cancer	FEMALE	56.3149	1.237	1.257	1.262	No		Nivolumab	Anti-PD(L)1	WT	2	2	0	0	1.3784	0.000802895	1899-12-29 23:58:30	-0.00129085	-0.000167474			3.91447	3.91447
1476	White	EUR	Lung Squamous Cell Carcinoma	Lung cancer	MALE	70.3847	1.242	1.251	1.277	No		Nivolumab	Anti-PD(L)1	WT	2	2	0	0	4.20085	0.00190461	1899-12-29 23:58:30	0.00315665	-0.000905979			14.6711	14.6711
1491	White	EUR	Lung Adenocarcinoma	Lung cancer	MALE	59.5127	1.249	1.252	1.259	No		Nivolumab	Anti-PD(L)1	WT	2	2	0	0	0	0.000317078	1899-12-29 23:58:30	-0.00356331	0.000382557			0.493421	0.493421
1492	White	EUR	Lung Adenocarcinoma	Lung cancer	MALE	73.3279	1.249	1.278	1.279	No		Pembrolizumab	Anti-PD(L)1	WT	2	2	0	0	6.00591	0.00156191	1899-12-29 23:58:30	0.00312401	-0.00120209			17.2039	17.2039
1498	White	EUR	Lung Adenocarcinoma	Lung cancer	FEMALE	61.4073	1.25	1.253	1.248	No		Pembrolizumab	Anti-PD(L)1	WT	2	2	0	0	0	0.00174184	1899-12-29 23:58:30	0.00185814	-0.00103251			0.592105	0.592105
1508	White	EUR	Non-Small Cell Lung Cancer	Lung cancer	FEMALE	72.4244	1.256	1.285	1.26	No		Pembrolizumab	Anti-PD(L)1	WT	2	2	0	0	11.4867	0.00162412	1899-12-29 23:58:30	0.00200771	-0.00083081			28.8487	28.8487
1540	White	EUR	Lung Adenocarcinoma	Lung cancer	MALE	50.5654	1.271	1.263	1.265	No		Pembrolizumab	Anti-PD(L)1	WT	2	2	0	0	0	0.000877762	1899-12-29 23:58:30	-0.00616724	0.000892288			0.592105	0.592105
1546	White	EUR	Non-Small Cell Lung Cancer	Lung cancer	FEMALE	64.2272	1.273	1.858	1.854	No		Pembrolizumab	Anti-PD(L)1	WT	2	2	0	0	3.18346	0.00150446	1899-12-29 23:58:30	0.00259107	-0.000945793			40.7566	40.7566
1552	White	EUR	Lung Adenocarcinoma	Lung cancer	MALE	76.2026	1.276	1.316	1.338	No		Pembrolizumab	Anti-PD(L)1	WT	2	2	0	0	1.3784	0.00163071	1899-12-29 23:58:30	0.0047664	-0.00128957			20.9211	20.9211
1556	White	EUR	Lung Adenocarcinoma	Lung cancer	MALE	66.9979	1.278	1.254	1.261	HSV Pneumonitis		Nivolumab	Anti-PD(L)1	WT	2	2	0	0	0	0.0011478	1899-12-29 23:58:30	0.000265027	-0.00073534			0.559211	0.559211
1564	White	EUR	Lung Adenocarcinoma	Lung cancer	FEMALE	75.9233	1.281	1.303	1.309	No		Pembrolizumab	Anti-PD(L)1	WT	2	2	0	0	3.67575	0.00183709	1899-12-29 23:58:30	0.00367818	-0.00124276			14.9671	14.9671
1614	White/Some Other Race	EUR	Lung Adenocarcinoma	Lung cancer	MALE	68.627	1.309	1.337	1.339	Gemcitabine pneumonitis		Pembrolizumab	Anti-PD(L)1	WT	2	2	0	0	16.6393	0.000386532	1899-12-29 23:58:30	-0.0100554	0.000374083			21.5132	21.5132
1632	White	EUR	Lung Adenocarcinoma	Lung cancer	MALE	81.1773	1.322	1.348	1.35	No		Nivolumab	Anti-PD(L)1	WT	2	2	0	0	3.15064	0.00170667	1899-12-29 23:58:30	0.00345038	-0.00133211			6.97368	6.97368
1652	White	EUR	Lung Adenocarcinoma	Lung cancer	MALE	29.4812	1.334	1.379	1.38	No		Pembrolizumab	Anti-PD(L)1	WT	2	2	0	0	3.44601	0.00157099	1899-12-29 23:58:30	0.00180172	-0.00128267			5.42763	5.42763
1657	White	EUR	Lung Adenocarcinoma	Lung cancer	MALE	57.4045	1.336	1.354	1.331	No		Pembrolizumab	Anti-PD(L)1	WT	2	2	0	0	23.4329	0.00132227	1899-12-29 23:58:30	-0.00455445	-0.000186864			25.5921	25.5921
1660	White	EUR	Lung Adenocarcinoma	Lung cancer	MALE	68.7118	1.337	1.311	1.363	Radiation pneumonitis		Atezolizumab	Anti-PD(L)1	WT	2	2	0	0	1.3784	0.00130425	1899-12-29 23:58:30	0.00337468	-0.00131851			6.21711	6.21711
1661	White	EUR	Lung Adenocarcinoma	Lung cancer	MALE	72.4162	1.337	1.342	1.346	No		Pembrolizumab	Anti-PD(L)1	WT	2	2	0	0	9.5832	0.00119603	1899-12-29 23:58:30	-0.00230929	0.000504152			10.5263	10.5263
1663	White	EUR	Lung Adenocarcinoma	Lung cancer	FEMALE	66.486	1.338	1.091	1.072	No		Pembrolizumab	Anti-PD(L)1	WT	2	2	0	0	4.39777	0.00165521	1899-12-29 23:58:30	0.00201887	-0.000497933			5.82237	5.82237
1668	White	EUR	Lung Adenocarcinoma	Lung cancer	FEMALE	77.4182	1.339	1.31	1.309	No		Pembrolizumab	Anti-PD(L)1	WT	2	2	0	0	12.4056	0.00109775	1899-12-29 23:58:30	-0.00519856	0.000907789			17.0724	17.0724
1678	White	EUR	Non-Small Cell Lung Cancer	Lung cancer	MALE	65.1088	1.343	1.356	1.308	No		Pembrolizumab	Anti-PD(L)1	WT	2	2	0	0	0.689202	0.00151731	1899-12-29 23:58:30	-0.0002682	-0.000933515			1.21711	1.21711
1711	Unknown	EUR	Lung Squamous Cell Carcinoma	Lung cancer	FEMALE	71.7426	1.358	1.371	1.357	ILD		Pembrolizumab	Anti-PD(L)1	WT	2	2	0	0	2.36298	0.00139107	1899-12-29 23:58:30	0.00111236	-0.000466417			3.09211	3.09211
1722	White	AMR	Lung Adenocarcinoma	Lung cancer	FEMALE	56.9446	1.363	1.379	1.384	No		Pembrolizumab	Anti-PD(L)1	WT	2	2	0	0	0	0.000461415	1899-12-29 23:58:30	0.00192141	0.00383601			0.855263	0.855263
1724	White	EUR	Lung Adenocarcinoma	Lung cancer	FEMALE	69.7714	1.364	1.308	1.328	No		Pembrolizumab	Anti-PD(L)1	WT	2	2	0	0	0	0.00169119	1899-12-29 23:58:30	0.00255867	-0.000532257			0.526316	0.526316
1726	White	EUR	Lung Adenocarcinoma	Lung cancer	MALE	71.3402	1.365	1.485	1.478	No		Pembrolizumab	Anti-PD(L)1	WT	2	2	0	0	10.0098	0.00212758	1899-12-29 23:58:30	0.00340815	-0.000840025			10.8553	10.8553
1743	White	EUR	Lung Squamous Cell Carcinoma	Lung cancer	FEMALE	62.935	1.372	1.4	1.404	No		Pembrolizumab	Anti-PD(L)1	WT	2	2	0	0	0	0.00196938	1899-12-29 23:58:30	0.00116543	-0.00156276			0.855263	0.855263
1744	White	EUR	Lung Squamous Cell Carcinoma	Lung cancer	FEMALE	65.128	1.372	1.406	1.416	No		Durvalumab	Anti-PD(L)1	WT	2	2	0	0	0.918937	0.000808212	1899-12-29 23:58:30	0.000841979	9.67096e-05			6.34868	6.34868
1761	White	EUR	Lung Adenocarcinoma	Lung cancer	MALE	72.397	1.38	1.086	0.998	No		Nivolumab	Anti-PD(L)1	HET	2	2	0	0	0	0.000683948	1899-12-29 23:58:30	-0.00197787	0.000437329			0.328947	0.328947
1772	White	EUR	Lung Squamous Cell Carcinoma	Lung cancer	MALE	78.3409	1.387	1.395	1.404	No		Nivolumab	Anti-PD(L)1	WT	2	2	0	0	2.75681	0.00162212	1899-12-29 23:58:30	0.00301708	-0.00125334			3.28947	3.28947
1786	White	EUR	Lung Adenocarcinoma	Lung cancer	FEMALE	59.6386	1.394	1.369	1.38	No		Pembrolizumab	Anti-PD(L)1	WT	2	2	0	0	34.2304	0.00139863	1899-12-29 23:58:30	0.000839186	-0.000790017			64.5066	64.5066
1795	White	EUR	Lung Adenocarcinoma	Lung cancer	FEMALE	59.937	1.4	1.45	1.448	No		Durvalumab	Anti-PD(L)1	WT	2	2	0	0	2.98654	0.0011174	1899-12-29 23:58:30	0.00120956	-0.000750881			14.6053	14.6053
1797	White	EUR	Lung Adenocarcinoma	Lung cancer	FEMALE	63.2964	1.401	1.329	1.413	No		Nivolumab	Anti-PD(L)1	WT	2	2	0	0	0	0.00137585	1899-12-29 23:58:30	0.00218196	-0.000700001			2.89474	2.89474
1811	White	EUR	Lung Adenocarcinoma	Lung cancer	MALE	65.3634	1.407	1.46	1.474	No		Nivolumab	Anti-PD(L)1	WT	2	2	0	0	9.71447	-1.53234e-05	1899-12-29 23:58:30	0.00145214	-0.000756814			11.3487	11.3487
1815	White	EUR	Lung Adenocarcinoma	Lung cancer	MALE	67.7864	1.408	1.453	1.446	No		Pembrolizumab	Anti-PD(L)1	WT	2	2	0	0	0	0.00132832	1899-12-29 23:58:30	-0.0014442	-0.00017914			2.69737	2.69737
1838	White	EUR	Lung Adenocarcinoma	Lung cancer	MALE	83.1348	1.415	1.413	1.42	No		Pembrolizumab	Anti-PD(L)1	WT	2	2	0	0	0.689202	4.123e-05	1899-12-29 23:58:30	-0.00652588	0.00122374			1.38158	1.38158
1857	White	EUR	Poorly Differentiated Non-Small Cell Lung Cancer	Lung cancer	MALE	63.5264	1.423	1.434	1.442	No		Pembrolizumab	Anti-PD(L)1	WT	2	2	0	0	2.75681	0.000787855	1899-12-29 23:58:30	-0.00271079	-6.65824e-06			5.46053	5.46053
1878	White	EUR	Lung Adenocarcinoma	Lung cancer	FEMALE	66.7625	1.432	1.458	1.46	No		Pembrolizumab	Anti-PD(L)1	WT	2	2	0	0	22.7109	0.00103652	1899-12-29 23:58:30	-0.00153335	-4.29824e-05			42.0395	42.0395
1889	White	EUR	Lung Adenocarcinoma	Lung cancer	FEMALE	61.5578	1.437	1.431	1.443	No		Pembrolizumab	Anti-PD(L)1	WT	2	2	0	0	0	0.00133233	1899-12-29 23:58:30	0.0013427	-0.000191228			0.131579	0.131579
1913	White	EUR	Small Cell Lung Cancer	Lung cancer	FEMALE	54.2888	1.448	1.472	1.489	No		Nivolumab	Anti-PD(L)1	WT	2	2	0	0	40.9911	0.00121902	1899-12-29 23:58:30	0.000679576	-0.000121121			44.1776	44.1776
1967	White	EUR	Lung Adenocarcinoma	Lung cancer	MALE	72.2108	1.472	1.554	1.559	No		Pembrolizumab	Anti-PD(L)1	WT	2	2	0	0	25.4677	0.00171386	1899-12-29 23:58:30	0.00172295	-0.000311639			26.9079	26.9079
1970	White	AMR	Non-Small Cell Lung Cancer	Lung cancer	MALE	75.0062	1.473	1.461	1.471	No		Pembrolizumab	Anti-PD(L)1	WT	2	2	0	0	11.3226	0.000155841	1899-12-29 23:58:30	-0.00919428	0.00144898			15.1316	15.1316
1977	White	EUR	Lung Adenocarcinoma	Lung cancer	FEMALE	74.1437	1.476	1.488	1.503	No		Pembrolizumab	Anti-PD(L)1	WT	2	2	0	0	0.689202	0.0018728	1899-12-29 23:58:30	0.0035371	-0.00175051			5.16447	5.16447
1990	White	EUR	Non-Small Cell Lung Cancer	Lung cancer	MALE	80.3723	1.48	1.475	1.476	No		Pembrolizumab	Anti-PD(L)1	WT	2	2	0	0	0	0.000946284	1899-12-29 23:58:30	-0.00515961	0.000818124			0.328947	0.328947
1993	White	EUR	Lung Adenocarcinoma	Lung cancer	MALE	54.9541	1.481	1.596	1.622	No		Pembrolizumab	Anti-PD(L)1	WT	2	2	0	0	27.5025	0.00179778	1899-12-29 23:58:30	0.00305921	-0.0004988			32.2039	32.2039
2010	White	EUR	Lung Adenocarcinoma	Lung cancer	FEMALE	63.1704	1.487	1.562	1.562	No		Atezolizumab	Anti-PD(L)1	WT	2	2	0	0	1.60814	0.00147158	1899-12-29 23:58:30	0.00299418	-0.000974048			2.79605	2.79605
2025	White	EUR	Lung Adenocarcinoma	Lung cancer	MALE	73.3224	1.491	1.453	1.437	No		Durvalumab	Anti-PD(L)1	WT	2	2	0	0	5.28389	0.000756806	1899-12-29 23:58:30	-0.00530861	0.000397948			38.6184	38.6184
2033	White	EUR	Lung Adenocarcinoma	Lung cancer	FEMALE	65.6646	1.494	1.508	1.501	No		Durvalumab	Anti-PD(L)1	WT	2	2	0	0	11.9462	0.0015468	1899-12-29 23:58:30	0.00192629	-0.000834524			74.0132	74.0132
2051	White	EUR	Non-Small Cell Lung Cancer	Lung cancer	FEMALE	76.0301	1.501	1.504	1.504	Radiation pneumonitis		Nivolumab	Anti-PD(L)1	WT	2	2	0	0	7.74532	0.00117561	1899-12-29 23:58:30	-0.00185121	-0.000171517			10.2961	10.2961
2053	White	EUR	Lung Adenocarcinoma	Lung cancer	FEMALE	60.1177	1.502	1.512	1.514	No		Pembrolizumab	Anti-PD(L)1	WT	2	2	0	0	16.508	0.00147044	1899-12-29 23:58:30	0.00223298	-0.000872125			28.6842	28.6842
2055	White	EUR	Lung Adenocarcinoma	Lung cancer	FEMALE	57.681	1.503	1.531	1.533	No		Pembrolizumab	Anti-PD(L)1	WT	2	2	0	0	0	0.00141105	1899-12-29 23:58:30	0.00243437	-0.00100005			1.11842	1.11842
2057	White	EUR	Lung Adenocarcinoma	Lung cancer	MALE	64.4353	1.503	1.486	1.516	No		Nivolumab	Anti-PD(L)1	WT	2	2	0	0	0.459468	0.00117992	1899-12-29 23:58:30	0.0016055	-0.000878109			28.0263	28.0263
2061	White	EUR	Lung Adenocarcinoma	Lung cancer	MALE	68.8049	1.504	1.511	1.498	Drug-related pneumonitis		Pembrolizumab	Anti-PD(L)1	WT	2	2	0	0	6.89202	0.000488361	1899-12-29 23:58:30	-0.00151714	0.000213104			13.1908	13.1908
2067	White	EUR	Lung Squamous Cell Carcinoma	Lung cancer	MALE	63.7153	1.505	1.482	1.466	No		Pembrolizumab	Anti-PD(L)1	WT	2	2	0	0	13.2918	0.00185296	1899-12-29 23:58:30	0.0023408	-0.000853708			22.9276	22.9276
2068	Unknown - Declined	EUR	Lung Adenocarcinoma	Lung cancer	FEMALE	77.5003	1.506	1.51	1.549	No		Pembrolizumab	Anti-PD(L)1	WT	2	2	0	0	4.82442	0.000537576	1899-12-29 23:58:30	-0.00925702	0.00134703			17.4342	17.4342
2072	White	EUR	Non-Small Cell Lung Cancer	Lung cancer	MALE	54.141	1.506	1.545	1.546	No		Pembrolizumab	Anti-PD(L)1	WT	2	2	0	0	0	0.00188396	1899-12-29 23:58:30	0.00201456	-0.00132871			9.01316	9.01316
2076	White	EUR	Lung Adenocarcinoma	Lung cancer	FEMALE	79.9973	1.508	1.556	1.563	No		Pembrolizumab	Anti-PD(L)1	WT	2	2	0	0	0	0.0017751	1899-12-29 23:58:30	0.00155424	-6.60035e-05			10.7566	10.7566
2079	White	AMR	Lung Adenocarcinoma	Lung cancer	FEMALE	76.4846	1.509	1.563	1.56	No		Durvalumab	Anti-PD(L)1	WT	2	2	0	0	23.2032	-0.000182253	1899-12-29 23:58:30	-0.00132386	0.00246593			55.1974	55.1974
2095	White	EUR	Lung Adenocarcinoma	Lung cancer	MALE	73.5469	1.513	1.514	1.52	No		Atezolizumab	Anti-PD(L)1	WT	2	2	0	0	0	0.00158502	1899-12-29 23:58:30	0.000702858	-0.000198165			0.394737	0.394737
2118	White	EUR	Non-Small Cell Lung Cancer	Lung cancer	FEMALE	62.7899	1.519	1.497	1.501	No		Pembrolizumab	Anti-PD(L)1	WT	2	2	0	0	24.8113	0.00158686	1899-12-29 23:58:30	0.00222237	-0.0012113			33.2566	33.2566
2122	White	EUR	Lung Adenocarcinoma	Lung cancer	FEMALE	65.4565	1.521	1.521	1.514	No		Pembrolizumab	Anti-PD(L)1	WT	2	2	0	0	22.7437	0.00163214	1899-12-29 23:58:30	0.00212273	-0.000336172			45.8224	45.8224
2127	White	EUR	Lung Adenocarcinoma	Lung cancer	MALE	69.7002	1.522	1.492	1.481	No		Pembrolizumab	Anti-PD(L)1	WT	2	2	0	0	12.1759	0.000968478	1899-12-29 23:58:30	-0.00162496	0.000488268			27.6974	27.6974
2138	White	AMR	Lung Adenocarcinoma	Lung cancer	FEMALE	56.8433	1.525	1.564	1.565	No		Nivolumab	Anti-PD(L)1	WT	2	2	0	0	15.6876	0.000168661	1899-12-29 23:58:30	-0.00913919	0.00162643			29.9342	29.9342
2146	White	EUR	Lung Adenocarcinoma	Lung cancer	FEMALE	69.2895	1.527	1.548	1.548	No		Pembrolizumab	Anti-PD(L)1	WT	2	2	0	0	10.5678	0.000395992	1899-12-29 23:58:30	-0.00078686	-0.000317673			14.5724	14.5724
2157	White	EUR	Lung Adenocarcinoma	Lung cancer	FEMALE	69.8617	1.53	1.505	1.496	No		Pembrolizumab	Anti-PD(L)1	WT	2	2	0	0	4.82442	0.00169723	1899-12-29 23:58:30	0.00146039	-0.000165301			10.2303	10.2303
2161	White	EUR	Lung Adenocarcinoma	Lung cancer	MALE	56.8953	1.532	1.542	1.541	Docetaxel pneumonitis		Pembrolizumab	Anti-PD(L)1	WT	2	2	0	0	11.6836	0.00138804	1899-12-29 23:58:30	0.00128833	-0.000324377			24.6382	24.6382
2165	White	EUR	Non-Small Cell Lung Cancer	Lung cancer	MALE	74.089	1.532	1.534	1.531	No		Pembrolizumab	Anti-PD(L)1	WT	2	2	0	0	6.00591	0.00160652	1899-12-29 23:58:30	0.00155871	-0.000599095			7.59868	7.59868
2185	White	EUR	Lung Adenocarcinoma	Lung cancer	MALE	67.6988	1.54	1.567	1.551	No		Pembrolizumab	Anti-PD(L)1	WT	2	2	0	0	19.6587	0.00186076	1899-12-29 23:58:30	0.00287627	-0.000706362			27.9934	27.9934
2261	White	EUR	Lung Squamous Cell Carcinoma	Lung cancer	MALE	62.1574	1.566	1.548	1.574	No		Pembrolizumab	Anti-PD(L)1	WT	2	2	0	0	0	0.000617793	1899-12-29 23:58:30	-0.004542	0.00135018			0.921053	0.921053
2264	White	EUR	Lung Adenocarcinoma	Lung cancer	FEMALE	65.7166	1.568	1.639	1.649	No		Durvalumab	Anti-PD(L)1	WT	2	2	0	0	4.59468	0.0021325	1899-12-29 23:58:30	0.00439032	0.000164405			26.4145	26.4145
2276	White	SAS	Lung Adenocarcinoma	Lung cancer	FEMALE	73.9165	1.571	1.569	1.569	No		Durvalumab	Anti-PD(L)1	WT	2	2	0	0	0	-0.000365352	1899-12-29 23:58:30	-0.00618222	0.000591406			63.3553	63.3553
2293	White	EUR	Non-Small Cell Lung Cancer	Lung cancer	FEMALE	64.8679	1.575	1.583	1.585	No		Atezolizumab	Anti-PD(L)1	WT	2	2	0	0	14.6702	0.00125726	1899-12-29 23:58:30	0.00100789	-0.000526886			55.8882	55.8882
2306	White	EUR	Lung Adenocarcinoma	Lung cancer	FEMALE	80.2546	1.58	1.573	1.574	No		Atezolizumab	Anti-PD(L)1	WT	2	2	0	0	5.80899	0.00152184	1899-12-29 23:58:30	0.00175816	-0.000119649			15.8224	15.8224
2311	White	AMR	Lung Adenocarcinoma	Lung cancer	MALE	69.7112	1.582	1.634	1.663	ILD		Pembrolizumab	Anti-PD(L)1	WT	2	2	0	0	8.43453	0.000604478	1899-12-29 23:58:30	-0.00927885	0.00150595			41.0526	41.0526
2319	White	EUR	Lung Adenocarcinoma	Lung cancer	MALE	71.5099	1.584	1.561	1.582	Radiation pneumonitis		Durvalumab	Anti-PD(L)1	WT	2	2	0	0	12.0446	0.00127919	1899-12-29 23:58:30	0.00109873	-0.000569932			60.4934	60.4934
2331	White	EUR	Lung Adenocarcinoma	Lung cancer	MALE	68.679	1.587	1.569	1.566	No		Pembrolizumab	Anti-PD(L)1	WT	2	2	0	0	0	0.00136083	1899-12-29 23:58:30	0.00178552	-0.00118138			19.5724	19.5724
2350	White	EUR	Lung Squamous Cell Carcinoma	Lung cancer	MALE	60.7118	1.593	1.597	1.6	Radiation pneumonitis		Pembrolizumab	Anti-PD(L)1	WT	2	2	0	0	1.3784	0.00136843	1899-12-29 23:58:30	-0.000448082	-0.000251875			5.95395	5.95395
2357	White	EUR	Large Cell Lung Carcinoma	Lung cancer	FEMALE	82.4723	1.596	1.594	1.602	No		Nivolumab	Anti-PD(L)1	WT	2	2	0	0	22.8421	0.00169632	1899-12-29 23:58:30	0.00253958	-0.000679034			45.5921	45.5921
2364	White	EUR	Lung Adenocarcinoma	Lung cancer	MALE	67.655	1.597	1.549	1.56	No		Pembrolizumab	Anti-PD(L)1	WT	2	2	0	0	0.689202	0.00155814	1899-12-29 23:58:30	0.00276592	-0.00161647			2.53289	2.53289
2365	White	EUR	Lung Squamous Cell Carcinoma	Lung cancer	MALE	65.9521	1.597	1.656	1.667	No		Atezolizumab	Anti-PD(L)1	WT	2	2	0	0	0.689202	0.00136839	1899-12-29 23:58:30	0.00171234	-0.00143154			18.0592	18.0592
2373	White	AMR	Non-Small Cell Lung Cancer	Lung cancer	FEMALE	82.8611	1.599	1.746	1.769	Osimertinib pneumonitis		Pembrolizumab	Anti-PD(L)1	WT	2	2	0	0	0.689202	-0.000139829	1899-12-29 23:58:30	-0.0102006	0.0014837			4.30921	4.30921
2382	White	EUR	Lung Adenocarcinoma	Lung cancer	MALE	65.7687	1.601	1.614	1.609	No		Pembrolizumab	Anti-PD(L)1	WT	2	2	0	0	2.98654	0.000894393	1899-12-29 23:58:30	-0.00102108	0.000373469			3.88158	3.88158
2383	White	EUR	Lung Adenocarcinoma	Lung cancer	FEMALE	65.8125	1.601	0.637	1.6	No		Pembrolizumab	Anti-PD(L)1	HET	2	2	0	0	0.689202	0.00170782	1899-12-29 23:58:30	0.00310167	-0.00125274			73.2566	73.2566
2409	White	AMR	Lung Adenocarcinoma	Lung cancer	FEMALE	72.0931	1.609	1.635	1.633	No		Pembrolizumab	Anti-PD(L)1	WT	2	2	0	0	0.689202	0.000851303	1899-12-29 23:58:30	0.000376355	0.00148754			1.25	1.25
2426	White	EUR	Lung Adenocarcinoma	Lung cancer	MALE	45.4155	1.616	1.669	1.674	No		Pembrolizumab	Anti-PD(L)1	WT	2	2	0	0	7.51559	0.00148178	1899-12-29 23:58:30	0.000763211	-0.000950397			47.0395	47.0395
2472	White	EUR	Lung Adenocarcinoma	Lung cancer	MALE	54.2943	1.631	1.653	1.646	No		Nivolumab	Anti-PD(L)1	WT	2	2	0	0	0	0.00138548	1899-12-29 23:58:30	0.00169264	-0.000628477			0.756579	0.756579
2486	White	EUR	Non-Small Cell Lung Cancer	Lung cancer	MALE	78.3135	1.636	1.635	1.62	No		Durvalumab	Anti-PD(L)1	WT	2	2	0	0	12.2087	0.0017494	1899-12-29 23:58:30	0.00210226	-0.00172928			32.0395	32.0395
2504	White	AMR	Lung Adenocarcinoma	Lung cancer	FEMALE	67.217	1.639	1.62	1.643	No		Pembrolizumab	Anti-PD(L)1	WT	2	2	0	0	4.36495	0.000266106	1899-12-29 23:58:30	-0.00939616	0.00154048			8.68421	8.68421
2517	White	EUR	Lung Adenocarcinoma	Lung cancer	MALE	59.6605	1.644	1.647	1.647	No		Nivolumab	Anti-PD(L)1	WT	2	2	0	0	0	0.00151282	1899-12-29 23:58:30	0.00179789	-0.000838168			0.493421	0.493421
2549	White	EUR	Lung Adenocarcinoma	Lung cancer	FEMALE	78.7461	1.654	1.654	1.643	No		Nivolumab	Anti-PD(L)1	WT	2	2	0	0	0	0.000228196	1899-12-29 23:58:30	-0.00968336	0.0013946			1.97368	1.97368
2562	White	EUR	Lung Adenocarcinoma	Lung cancer	FEMALE	62.7625	1.656	1.662	1.659	No		Atezolizumab	Anti-PD(L)1	WT	2	2	0	0	0.656383	0.000298728	1899-12-29 23:58:30	-0.00949402	0.00129132			60.7566	60.7566
2563	White	EUR	Lung Adenocarcinoma	Lung cancer	FEMALE	74.7433	1.656	1.658	1.665	No		Pembrolizumab	Anti-PD(L)1	WT	2	2	0	0	0.689202	0.00071296	1899-12-29 23:58:30	-0.00595496	9.81906e-05			65.5263	65.5263
2570	White	EUR	Non-Small Cell Lung Cancer	Lung cancer	MALE	66.1739	1.657	1.65	1.652	ILD		Pembrolizumab	Anti-PD(L)1	WT	2	2	0	0	0	0.00150371	1899-12-29 23:58:30	0.0025218	-0.000717117			0.559211	0.559211
2575	White	EUR	Non-Small Cell Lung Cancer	Lung cancer	FEMALE	60.501	1.658	1.685	1.682	No		Durvalumab	Anti-PD(L)1	WT	2	2	0	0	1.41122	0.00121719	1899-12-29 23:58:30	-0.000652933	-0.000450149			52.3684	52.3684
2609	White	EUR	Lung Adenocarcinoma	Lung cancer	FEMALE	81.8426	1.668	1.75	1.743	No		Pembrolizumab	Anti-PD(L)1	WT	2	2	0	0	5.02133	0.000261721	1899-12-29 23:58:30	-0.00936823	0.000712493			17.1053	17.1053
2631	White	EUR	Non-Small Cell Lung Cancer	Lung cancer	FEMALE	64.3504	1.672	1.737	1.744	No		Pembrolizumab	Anti-PD(L)1	WT	2	2	0	0	24.1877	0.00177207	1899-12-29 23:58:30	0.00338042	-0.00109006			52.1382	52.1382
2637	White	EUR	Small Cell Lung Cancer	Lung cancer	MALE	60.6188	1.674	1.7	1.693	No		Nivolumab	Anti-PD(L)1	WT	2	2	0	0	1.50968	0.00119897	1899-12-29 23:58:30	0.00154486	-0.000581074			2.53289	2.53289
2651	White	EUR	Lung Adenocarcinoma	Lung cancer	FEMALE	75.718	1.679	1.66	1.659	No		Pembrolizumab	Anti-PD(L)1	WT	2	2	0	0	0	0.00152714	1899-12-29 23:58:30	0.00243018	-0.00206539			0.526316	0.526316
2659	White	EUR	Lung Adenocarcinoma	Lung cancer	FEMALE	46.8611	1.681	1.682	1.681	No		Pembrolizumab	Anti-PD(L)1	WT	2	2	0	0	5.97309	0.00131321	1899-12-29 23:58:30	0.00174	-0.000936042			16.6776	16.6776
2662	White	EUR	Lung Adenocarcinoma	Lung cancer	MALE	27.4059	1.682	1.716	1.726	No		Nivolumab	Anti-PD(L)1	WT	2	2	0	0	2.10043	0.00155594	1899-12-29 23:58:30	0.00175955	-0.000919101			15.9868	15.9868
2675	White	EUR	Lung Adenocarcinoma	Lung cancer	FEMALE	72.794	1.686	1.868	1.864	No		Pembrolizumab	Anti-PD(L)1	WT	2	2	0	0	44.3715	0.00164658	1899-12-29 23:58:30	0.000693102	0.000222443			45.1645	45.1645
2680	White	EUR	Lung Adenocarcinoma	Lung cancer	FEMALE	73.681	1.689	1.694	1.683	No		Pembrolizumab	Anti-PD(L)1	WT	2	2	0	0	33.8694	0.00111574	1899-12-29 23:58:30	-0.00210433	0.000977258			62.2697	62.2697
2684	White	AMR	Lung Adenocarcinoma	Lung cancer	FEMALE	60.7995	1.691	1.716	1.722	No		Nivolumab	Anti-PD(L)1	WT	2	2	0	0	0	0.000641157	1899-12-29 23:58:30	-0.00828808	0.00145214			0.789474	0.789474
2694	White	EUR	Lung Adenocarcinoma	Lung cancer	FEMALE	60.5147	1.692	1.715	1.714	No		Pembrolizumab	Anti-PD(L)1	WT	2	2	0	0	4.13521	0.00151126	1899-12-29 23:58:30	0.00257543	-0.000628102			6.94079	6.94079
2707	White	EUR	Lung Adenocarcinoma	Lung cancer	MALE	65.5031	1.696	1.72	1.72	Radiation pneumonitis		Pembrolizumab	Anti-PD(L)1	WT	2	2	0	0	24.1877	0.00156191	1899-12-29 23:58:30	0.00246035	-0.000129081			84.1118	84.1118
2717	White	EUR	Lung Adenocarcinoma	Lung cancer	FEMALE	70.1465	1.698	1.702	1.702	No		Pembrolizumab	Anti-PD(L)1	WT	2	2	0	0	4.23367	0.00101459	1899-12-29 23:58:30	-0.00134397	4.11213e-05			14.1118	14.1118
2722	White	EUR	Non-Small Cell Lung Cancer	Lung cancer	MALE	75.9233	1.699	1.71	1.71	No		Nivolumab	Anti-PD(L)1	WT	2	2	0	0	11.257	0.00152487	1899-12-29 23:58:30	0.00151123	-0.000489438			67.5987	67.5987
2728	White	EUR	Lung Adenocarcinoma	Lung cancer	FEMALE	67.2882	1.701	1.719	1.714	No		Nivolumab	Anti-PD(L)1	WT	2	2	0	0	16.1142	0.000446027	1899-12-29 23:58:30	-0.00812247	0.000612121			38.6842	38.6842
2734	Unknown - Declined	EUR	Lung Adenocarcinoma	Lung cancer	FEMALE	71.8303	1.702	1.811	1.813	No		Pembrolizumab	Anti-PD(L)1	WT	2	2	0	0	21.595	0.00153697	1899-12-29 23:58:30	-0.000692597	-0.000375944			41.9408	41.9408
2744	White	EUR	Non-Small Cell Lung Cancer	Lung cancer	MALE	44.0575	1.704	1.722	1.68	Radiation pneumonitis		Pembrolizumab	Anti-PD(L)1	WT	2	2	0	0	3.21628	0.00144172	1899-12-29 23:58:30	0.00292849	-0.000764694			6.875	6.875
2760	White	EUR	Lung Adenocarcinoma	Lung cancer	FEMALE	75.1595	1.707	1.695	1.714	No		Atezolizumab	Anti-PD(L)1	WT	2	2	0	0	0	0.000588527	1899-12-29 23:58:30	-0.00566447	0.000266037			0.921053	0.921053
2775	White	EUR	Lung Adenocarcinoma	Lung cancer	FEMALE	56.8268	1.712	1.745	1.74	No		Pembrolizumab	Anti-PD(L)1	WT	2	2	0	0	6.56383	0.00141299	1899-12-29 23:58:30	-0.00145067	5.14808e-05			11.5461	11.5461
2776	White	EUR	Lung Adenocarcinoma	Lung cancer	MALE	70.5407	1.712	1.71	1.717	No		Nivolumab+Ipilimumab	Anti-PD(L)1	WT	2	2	0	0	0.426649	0.000674094	1899-12-29 23:58:30	-0.00942343	0.00112365			0.657895	0.657895
2779	White	EUR	Lung Adenocarcinoma	Lung cancer	FEMALE	72.7556	1.713	1.714	1.581	No		Pembrolizumab	Anti-PD(L)1	WT	2	2	0	0	3.01936	0.00174184	1899-12-29 23:58:30	0.002095	-0.000776204			37.9934	37.9934
2788	White	EUR	Lung Adenocarcinoma	Lung cancer	FEMALE	73.9357	1.714	1.75	1.753	Radiation pneumonitis		Pembrolizumab	Anti-PD(L)1	WT	2	2	0	0	3.54447	0.00112118	1899-12-29 23:58:30	0.000170715	-0.000718651			6.15132	6.15132
2792	White	EUR	Lung Adenocarcinoma	Lung cancer	MALE	61.013	1.715	1.772	1.747	No		Atezolizumab	Anti-PD(L)1	WT	2	2	0	0	21.6278	0.00168589	1899-12-29 23:58:30	0.00266034	-0.00089131			35.0658	35.0658
2793	White	EUR	Lung Adenocarcinoma	Lung cancer	FEMALE	57.8836	1.716	1.71	1.712	No		Pembrolizumab	Anti-PD(L)1	WT	2	2	0	0	0	0.000933249	1899-12-29 23:58:30	-0.000388134	-0.000153915			0.756579	0.756579
2805	White	EUR	Lung Squamous Cell Carcinoma	Lung cancer	MALE	81.5168	1.721	1.734	1.742	No		Pembrolizumab	Anti-PD(L)1	WT	2	2	0	0	1.3784	0.0011931	1899-12-29 23:58:30	0.00226631	-0.00037131			2.59868	2.59868
2817	White	EUR	Non-Small Cell Lung Cancer	Lung cancer	MALE	74.0096	1.724	1.737	1.742	No		Pembrolizumab	Anti-PD(L)1	WT	2	2	0	0	2.03479	0.0018758	1899-12-29 23:58:30	0.0035113	-0.000816305			3.68421	3.68421
2840	White	EUR	Lung Adenocarcinoma	Lung cancer	MALE	61.2649	1.73	1.78	1.756	No		Nivolumab	Anti-PD(L)1	WT	2	2	0	0	0.918937	0.00175053	1899-12-29 23:58:30	0.00329219	-0.00137965			2.46711	2.46711
2842	White	EUR	Lung Squamous Cell Carcinoma	Lung cancer	FEMALE	58.7214	1.73	1.784	1.783	No		Pembrolizumab	Anti-PD(L)1	WT	2	2	0	0	0	0.00172898	1899-12-29 23:58:30	0.00100231	-0.000261453			2.33553	2.33553
2848	White	EUR	Lung Adenocarcinoma	Lung cancer	FEMALE	45.9274	1.731	1.72	1.714	No		Pembrolizumab	Anti-PD(L)1	WT	2	2	0	0	0.590745	0.00145457	1899-12-29 23:58:30	0.00151849	-0.000674911			1.90789	1.90789
2851	White	EUR	Lung Adenocarcinoma	Lung cancer	MALE	59.5154	1.731	1.637	1.732	No		Pembrolizumab	Anti-PD(L)1	WT	2	2	0	0	0	0.00129423	1899-12-29 23:58:30	-0.0046626	0.0012395			0.460526	0.460526
2856	White	EUR	Lung Squamous Cell Carcinoma	Lung cancer	MALE	61.2841	1.732	1.832	1.817	No		Pembrolizumab	Anti-PD(L)1	WT	2	2	0	0	5.6449	0.00140543	1899-12-29 23:58:30	0.00183132	-0.00108776			68.8487	68.8487
2864	White	EUR	Lung Squamous Cell Carcinoma	Lung cancer	MALE	80.7201	1.734	1.781	1.785	No		Nivolumab	Anti-PD(L)1	WT	2	2	0	0	0.459468	0.00107363	1899-12-29 23:58:30	0.00257792	-0.000818092			0.921053	0.921053
2889	White	EUR	Lung Squamous Cell Carcinoma	Lung cancer	MALE	69.8672	1.739	1.758	1.758	ILD		Atezolizumab	Anti-PD(L)1	WT	2	2	0	0	2.75681	0.00123707	1899-12-29 23:58:30	-0.000404166	-0.00113352			5.29605	5.29605
2896	White	EUR	Lung Adenocarcinoma	Lung cancer	FEMALE	82.9788	1.741	1.757	1.75	No		Pembrolizumab	Anti-PD(L)1	WT	2	2	0	0	2.06761	0.00198828	1899-12-29 23:58:30	0.00151123	-0.000328981			32.6316	32.6316
2910	White	EUR	Lung Adenocarcinoma	Lung cancer	MALE	71.3484	1.745	1.789	1.77	ILD		Pembrolizumab	Anti-PD(L)1	WT	2	2	0	0	0	0.00144363	1899-12-29 23:58:30	0.00223426	-0.000664004			0.986842	0.986842
2915	White	EUR	Lung Squamous Cell Carcinoma	Lung cancer	FEMALE	44.6516	1.746	1.841	1.842	No		Nivolumab	Anti-PD(L)1	WT	2	2	0	0	0.426649	0.00162212	1899-12-29 23:58:30	0.00190315	-0.00128277			78.8158	78.8158
2918	Some Other Race	AMR	Sarcomatoid Carcinoma of the Lung	Lung cancer	MALE	60.5366	1.747	1.766	1.774	No		Pembrolizumab	Anti-PD(L)1	WT	2	2	0	0	0	7.00069e-05	1899-12-29 23:58:30	5.11725e-05	0.00772548			0.855263	0.855263
2920	White	EUR	Lung Adenocarcinoma	Lung cancer	MALE	69.755	1.747	1.73	1.71	No		Pembrolizumab	Anti-PD(L)1	WT	2	2	0	0	0.984575	0.00178266	1899-12-29 23:58:30	0.00267375	-0.000935817			1.05263	1.05263
2930	White	EUR	Lung Adenocarcinoma	Lung cancer	MALE	62.3244	1.75	1.769	1.777	No		Pembrolizumab	Anti-PD(L)1	WT	2	2	0	0	0	0.0014455	1899-12-29 23:58:30	-0.000966329	-0.00026644			0.526316	0.526316
2943	Unknown	EUR	Lung Adenocarcinoma	Lung cancer	MALE	76.9227	1.752	1.808	1.808	No		Nivolumab	Anti-PD(L)1	WT	2	2	0	0	0.689202	0.00151094	1899-12-29 23:58:30	0.00129552	-0.00139923			2.10526	2.10526
2981	White	EUR	Non-Small Cell Lung Cancer	Lung cancer	MALE	63.5921	1.76	1.775	1.708	No		Pembrolizumab	Anti-PD(L)1	WT	2	2	0	0	7.81096	0.00162768	1899-12-29 23:58:30	0.00246314	-0.00112689			9.27632	9.27632
2985	White	EUR	Lung Adenocarcinoma	Lung cancer	MALE	66.9952	1.761	1.786	1.789	No		Pembrolizumab	Anti-PD(L)1	WT	2	2	0	0	3.01936	0.00143794	1899-12-29 23:58:30	0.0014872	-0.000954234			8.25658	8.25658
2993	White	EUR	Lung Squamous Cell Carcinoma	Lung cancer	MALE	86.2368	1.763	1.829	1.825	No		Pembrolizumab	Anti-PD(L)1	WT	2	2	0	0	0	0.00138729	1899-12-29 23:58:30	0.000496294	-0.000423137			22.1382	22.1382
3003	White	EUR	Lung Adenocarcinoma	Lung cancer	FEMALE	66.0561	1.766	1.761	1.764	No		Atezolizumab	Anti-PD(L)1	WT	2	2	0	0	4.6275	0.00132631	1899-12-29 23:58:30	0.00217222	-0.000925407			5.85526	5.85526
3004	White	EUR	Lung Adenocarcinoma	Lung cancer	MALE	74.0835	1.766	1.778	1.774	No		Pembrolizumab	Anti-PD(L)1	WT	2	2	0	0	2.75681	0.00179458	1899-12-29 23:58:30	0.00258141	-0.000753871			15.0987	15.0987
3009	White	AMR	Non-Small Cell Lung Cancer	Lung cancer	FEMALE	57.8316	1.767	1.744	1.739	No		Pembrolizumab	Anti-PD(L)1	WT	2	2	0	0	0	-0.00400732	1899-12-29 23:58:30	-0.00083058	0.00393698			35.0987	35.0987
3014	White	EUR	Non-Small Cell Lung Cancer	Lung cancer	MALE	75.5948	1.768	1.796	1.786	No		Pembrolizumab	Anti-PD(L)1	WT	2	2	0	0	24.1221	0.00183709	1899-12-29 23:58:30	0.00132297	3.05979e-06			46.2171	46.2171
3033	White	EUR	Small Cell Lung Cancer	Lung cancer	FEMALE	73.692	1.772	1.786	1.781	No		Pembrolizumab	Anti-PD(L)1	WT	2	2	0	0	0	0.000896661	1899-12-29 23:58:30	-0.0045511	0.000592323			2.66447	2.66447
3038	White	EUR	Lung Adenocarcinoma	Lung cancer	MALE	44.564	1.774	1.801	1.8	No		Pembrolizumab	Anti-PD(L)1	WT	2	2	0	0	1.60814	0.00120298	1899-12-29 23:58:30	0.00154904	-0.000556058			2.79605	2.79605
3039	White	EUR	Lung Adenocarcinoma	Lung cancer	FEMALE	70.1218	1.774	1.793	1.777	No		Pembrolizumab	Anti-PD(L)1	WT	2	2	0	0	14.0138	0.00171437	1899-12-29 23:58:30	0.00271246	-0.000608402			73.7829	73.7829
3040	White	EUR	Lung Adenocarcinoma	Lung cancer	MALE	76.3532	1.774	1.776	1.772	ILD		Pembrolizumab	Anti-PD(L)1	WT	2	2	0	0	23.6626	0.00146817	1899-12-29 23:58:30	0.000675058	-0.000790017			42.0066	42.0066
3048	White	EUR	Lung Adenocarcinoma	Lung cancer	FEMALE	54.9979	1.776	1.765	1.767	No		Pembrolizumab	Anti-PD(L)1	WT	2	2	0	0	10.5678	0.00134637	1899-12-29 23:58:30	0.000888211	-0.00102841			20.8553	20.8553
3049	White	EUR	Lung Adenocarcinoma	Lung cancer	MALE	74.9952	1.776	1.769	1.759	No		Durvalumab	Anti-PD(L)1	WT	2	2	0	0	11.7164	0.00120661	1899-12-29 23:58:30	0.00187155	-0.000663401			44.9342	44.9342
3061	White	AMR	Lung Adenocarcinoma	Lung cancer	MALE	61.4839	1.78	1.805	1.801	No		Durvalumab	Anti-PD(L)1	WT	2	2	0	0	11.7821	0.000571745	1899-12-29 23:58:30	-0.00933471	0.00163948			46.3816	46.3816
3078	White	AMR	Lung Adenocarcinoma	Lung cancer	MALE	67.0308	1.784	1.839	1.84	Radiation pneumonitis		Pembrolizumab	Anti-PD(L)1	WT	2	2	0	0	9.71447	0.000523211	1899-12-29 23:58:30	-0.00885428	0.00193184			33.1579	33.1579
3082	White	EUR	Lung Adenocarcinoma	Lung cancer	FEMALE	45.3333	1.785	1.832	1.84	No		Pembrolizumab	Anti-PD(L)1	WT	2	2	0	0	2.75681	0.00182272	1899-12-29 23:58:30	0.00352679	-0.00073937			60.6908	60.6908
3089	Unknown - Declined	EUR	Small Cell Lung Cancer	Lung cancer	MALE	50.089	1.788	1.826	1.856	No		Nivolumab+Ipilimumab	Doublet	WT	2	2	0	0	5.51362	-0.000355244	1899-12-29 23:58:30	-0.00822032	0.00127234			30.5592	30.5592
3096	White	EUR	Lung Adenocarcinoma	Lung cancer	FEMALE	79.4168	1.789	1.815	1.808	No		Nivolumab	Anti-PD(L)1	WT	2	2	0	0	2.03479	0.00186589	1899-12-29 23:58:30	0.00167568	-0.00073353			4.96711	4.96711
3103	White	EUR	Lung Adenocarcinoma	Lung cancer	MALE	72.3641	1.79	1.789	1.781	No		Pembrolizumab	Anti-PD(L)1	WT	2	2	0	0	4.39777	0.00102593	1899-12-29 23:58:30	-0.00107806	9.35222e-06			15.7237	15.7237
3108	White	EUR	Lung Adenocarcinoma	Lung cancer	MALE	63.3621	1.791	1.794	1.799	No		Nivolumab	Anti-PD(L)1	WT	2	2	0	0	11.8477	0.000437133	1899-12-29 23:58:30	-0.00224546	-0.000139596			44.7368	44.7368
3118	White	EUR	Lung Adenocarcinoma	Lung cancer	FEMALE	51.666	1.795	1.807	1.806	No		Pembrolizumab	Anti-PD(L)1	WT	2	2	0	0	0	0.00183104	1899-12-29 23:58:30	0.00223466	-0.0011407			0.690789	0.690789
3136	White	EUR	Lung Adenocarcinoma	Lung cancer	FEMALE	62.3409	1.798	1.689	1.812	No		Nivolumab	Anti-PD(L)1	WT	2	2	0	0	1.3784	0.00168133	1899-12-29 23:58:30	0.000302005	-0.000634656			1.94079	1.94079
3143	White	EUR	Lung Adenocarcinoma	Lung cancer	MALE	78.3765	1.799	1.78	1.775	No		Nivolumab	Anti-PD(L)1	WT	2	2	0	0	0	0.00179747	1899-12-29 23:58:30	0.00272459	-0.000926707			0.394737	0.394737
3177	White	EUR	Poorly Differentiated Non-Small Cell Lung Cancer	Lung cancer	FEMALE	74.7159	1.807	1.828	1.824	No		Pembrolizumab	Anti-PD(L)1	WT	2	2	0	0	5.05415	0.000719008	1899-12-29 23:58:30	-0.00336623	0.000436086			38.4868	38.4868
3180	White	EUR	Lung Adenocarcinoma	Lung cancer	MALE	66.8857	1.808	1.806	1.81	Radiation pneumonitis		Durvalumab	Anti-PD(L)1	WT	2	2	0	0	0.361011	0.000507981	1899-12-29 23:58:30	-0.00895201	0.000682905			12.8947	12.8947
3183	White	EUR	Lung Adenocarcinoma	Lung cancer	MALE	77.5962	1.809	1.809	1.728	No		Durvalumab	Anti-PD(L)1	WT	2	2	0	0	0.918937	0.0011739	1899-12-29 23:58:30	-0.0011814	1.48889e-05			36.9079	36.9079
3185	White	AMR	Lung Adenocarcinoma	Lung cancer	MALE	73.4894	1.81	1.781	1.761	No		Pembrolizumab	Anti-PD(L)1	WT	2	2	0	0	9.18937	0.000757562	1899-12-29 23:58:30	-0.00952465	0.00168168			12.5987	12.5987
3210	White	EUR	Lung Adenocarcinoma	Lung cancer	FEMALE	43.3046	1.817	1.808	1.799	No		Pembrolizumab	Anti-PD(L)1	WT	2	2	0	0	6.3341	0.00156418	1899-12-29 23:58:30	0.00185032	-0.000740905			9.11184	9.11184
3211	White	EUR	Lung Adenocarcinoma	Lung cancer	MALE	76.8049	1.817	1.828	1.835	No		Pembrolizumab	Anti-PD(L)1	WT	2	2	0	0	1.41122	0.00152865	1899-12-29 23:58:30	0.00185479	-0.000734766			5.36184	5.36184
3212	White	EUR	Lung Squamous Cell Carcinoma	Lung cancer	MALE	61.1307	1.817	1.84	1.767	No		Pembrolizumab	Anti-PD(L)1	WT	2	2	0	0	4.36495	0.00175696	1899-12-29 23:58:30	0.00281341	-0.00152285			11.9408	11.9408
3221	White	EUR	Lung Adenocarcinoma	Lung cancer	FEMALE	60.9637	1.819	1.856	1.862	No		Pembrolizumab	Anti-PD(L)1	WT	2	2	0	0	47.7191	-0.00138032	1899-12-29 23:58:30	0.001914	0.00109157			50.3618	50.3618
3229	White	EUR	Lung Adenocarcinoma	Lung cancer	FEMALE	66.8036	1.821	1.835	1.814	No		Durvalumab	Anti-PD(L)1	WT	2	2	0	0	1.83787	0.000184007	1899-12-29 23:58:30	0.00192071	-0.00119749			60.1645	60.1645
3237	White	AMR	Lung Adenocarcinoma	Lung cancer	FEMALE	63.1266	1.823	1.814	1.817	No		Atezolizumab	Anti-PD(L)1	WT	2	2	0	0	14.9655	0.000928235	1899-12-29 23:58:30	-0.0112855	0.00168863			80.0329	80.0329
3238	White	EUR	Lung Adenocarcinoma	Lung cancer	FEMALE	74.1136	1.823	1.951	1.948	No		Pembrolizumab	Anti-PD(L)1	WT	2	2	0	0	21.3981	0.00196147	1899-12-29 23:58:30	0.00438685	-0.00103139			67.8289	67.8289
3258	White	EUR	Lung Adenocarcinoma	Lung cancer	FEMALE	76.731	1.827	1.811	1.804	No		Nivolumab	Anti-PD(L)1	WT	2	2	0	0	0	0.000493256	1899-12-29 23:58:30	-0.00589712	0.000535068			0.164474	0.164474
3262	Unknown	EUR	Lung Adenocarcinoma	Lung cancer	MALE	77.4319	1.828	1.901	1.896	No		Pembrolizumab	Anti-PD(L)1	WT	2	2	0	0	219.691	0.00136007	1899-12-29 23:58:30	0.00247711	-0.00119365			224.375	224.375
3288	White	EUR	Small Cell Lung Cancer	Lung cancer	MALE	67.9151	1.834	1.885	1.88	No		Nivolumab+Ipilimumab	Anti-PD(L)1	WT	2	2	0	0	0	0.00175091	1899-12-29 23:58:30	0.00321507	-0.00126272			0.526316	0.526316
3293	White	EUR	Lung Adenocarcinoma	Lung cancer	FEMALE	66.7461	1.835	1.822	1.815	No		Durvalumab	Anti-PD(L)1	WT	2	2	0	0	11.7164	0.00146893	1899-12-29 23:58:30	0.00159279	-0.00181139			65.6579	65.6579
3295	White	EUR	Non-Small Cell Lung Cancer	Lung cancer	FEMALE	66.2122	1.835	1.861	1.856	No		Pembrolizumab	Anti-PD(L)1	WT	2	2	0	0	1.83787	0.00157855	1899-12-29 23:58:30	0.00224583	-0.00130032			4.44079	4.44079
3324	White	EUR	Non-Small Cell Lung Cancer	Lung cancer	MALE	60.2574	1.84	1.829	1.831	No		Pembrolizumab	Anti-PD(L)1	WT	2	2	0	0	48.5395	0.00160652	1899-12-29 23:58:30	0.00106767	-0.00156736			57.4013	57.4013
3336	White	EUR	Lung Adenocarcinoma	Lung cancer	FEMALE	71.8412	1.842	1.851	1.796	Osimertinib-pneumonitis		Durvalumab	Anti-PD(L)1	WT	2	2	0	0	2.75681	0.00196107	1899-12-29 23:58:30	0.00254135	-0.000149417			18.1579	18.1579
3346	White	EUR	Lung Adenocarcinoma	Lung cancer	FEMALE	70.141	1.845	1.827	1.85	No		Durvalumab	Anti-PD(L)1	WT	2	2	0	0	14.5061	0.000674405	1899-12-29 23:58:30	-0.00545218	0.00027302			52.5987	52.5987
3348	White	EUR	Lung Squamous Cell Carcinoma	Lung cancer	MALE	56.9008	1.845	1.89	1.883	No		Nivolumab	Anti-PD(L)1	WT	2	2	0	0	3.90548	0.00168907	1899-12-29 23:58:30	0.00112322	-0.000352141			25.9211	25.9211
3353	White	EUR	Lung Adenosquamous Carcinoma	Lung cancer	FEMALE	66.3463	1.846	1.858	1.802	No		Nivolumab+Ipilimumab	Doublet	WT	2	2	0	0	0.918937	0.000418358	1899-12-29 23:58:30	-0.00531811	0.000509217			32.0724	32.0724
3361	White	EUR	Lung Squamous Cell Carcinoma	Lung cancer	MALE	71.5072	1.848	1.855	1.778	No		Pembrolizumab	Anti-PD(L)1	WT	2	2	0	0	19.2977	0.00165036	1899-12-29 23:58:30	0.00317686	-0.000129902			67.8947	67.8947
3365	White	EUR	Lung Adenocarcinoma	Lung cancer	FEMALE	51.5318	1.849	1.9	1.9	Navelbine pneumonitis		Pembrolizumab	Anti-PD(L)1	WT	2	2	0	0	4.13521	0.00158611	1899-12-29 23:58:30	0.00233466	-0.000406255			15.625	15.625
3369	White	EUR	Lung Adenocarcinoma	Lung cancer	FEMALE	49.4073	1.85	1.019	1.878	No		Pembrolizumab	Anti-PD(L)1	WT	2	2	0	0	12.1759	0.00169572	1899-12-29 23:58:30	0.000676343	-0.000132841			35.5263	35.5263
3373	White	EUR	Lung Adenocarcinoma	Lung cancer	MALE	75.3101	1.851	1.861	1.848	No		Pembrolizumab	Anti-PD(L)1	WT	2	2	0	0	4.33213	0.000329691	1899-12-29 23:58:30	-0.0101846	0.000943617			53.3224	53.3224
3374	White	EUR	Lung Adenocarcinoma	Lung cancer	MALE	75.8303	1.851	1.856	1.856	No		Durvalumab	Anti-PD(L)1	WT	2	2	0	0	2.29734	0.000211449	1899-12-29 23:58:30	0.00138274	-0.000386841			8.58553	8.58553
3380	White	EUR	Small Cell Lung Cancer	Lung cancer	FEMALE	65.4401	1.852	1.977	1.98	Radiation pneumonitis		Nivolumab	Anti-PD(L)1	WT	2	2	0	0	9.15655	0.00184533	1899-12-29 23:58:30	0.00273588	-0.000723338			13.2566	13.2566
3384	White	EUR	Lung Squamous Cell Carcinoma	Lung cancer	MALE	76.1123	1.853	1.886	1.863	No		Pembrolizumab	Anti-PD(L)1	WT	2	2	0	0	1.41122	0.000698613	1899-12-29 23:58:30	0.00109942	1.1105e-05			27.1382	27.1382
3398	White	EUR	Small Cell Lung Cancer	Lung cancer	FEMALE	55.4524	1.855	1.869	1.863	No		Pembrolizumab	Anti-PD(L)1	WT	2	2	0	0	24.0893	0.0015347	1899-12-29 23:58:30	0.00277263	-0.000596563			55.8553	55.8553
3411	White	EUR	Non-Small Cell Lung Cancer	Lung cancer	MALE	59.8001	1.858	1.871	1.814	No		Pembrolizumab	Anti-PD(L)1	WT	2	2	0	0	1.90351	0.00164129	1899-12-29 23:58:30	0.0020045	-0.00111922			2.43421	2.43421
3412	White	EUR	Non-Small Cell Lung Cancer	Lung cancer	MALE	68.2491	1.858	1.873	1.87	No		Pembrolizumab	Anti-PD(L)1	WT	2	2	0	0	9.64883	0.000448295	1899-12-29 23:58:30	-0.00587116	0.00030502			47.4013	47.4013
3422	White	EUR	Lung Adenocarcinoma	Lung cancer	MALE	68.2464	1.86	1.877	1.874	No		Pembrolizumab	Anti-PD(L)1	WT	2	2	0	0	0	0.000185521	1899-12-29 23:58:30	-0.00959161	0.00104884			1.80921	1.80921
3438	White	EUR	Lung Adenocarcinoma	Lung cancer	MALE	65.3607	1.863	1.906	1.834	No		Nivolumab	Anti-PD(L)1	WT	2	2	0	0	0	0.0017841	1899-12-29 23:58:30	0.00239508	-0.000879365			0.526316	0.526316
3441	White	EUR	Lung Adenocarcinoma	Lung cancer	FEMALE	56.2875	1.864	1.902	1.9	No		Pembrolizumab	Anti-PD(L)1	WT	2	2	0	0	0.984575	0.00140543	1899-12-29 23:58:30	-0.000806	-0.000480767			4.96711	4.96711
3442	White	EUR	Lung Adenocarcinoma	Lung cancer	MALE	70.9185	1.864	1.891	1.884	No		Pembrolizumab	Anti-PD(L)1	WT	2	2	0	0	0	0.00152487	1899-12-29 23:58:30	0.00192294	-0.00172544			1.08553	1.08553
3448	White	EUR	Lung Adenocarcinoma	Lung cancer	FEMALE	52.5914	1.865	1.879	1.861	No		Pembrolizumab	Anti-PD(L)1	WT	2	2	0	0	0.689202	0.000735713	1899-12-29 23:58:30	-0.00491424	5.17818e-05			9.01316	9.01316
3449	White	EUR	Lung Adenocarcinoma	Lung cancer	MALE	62.6585	1.865	1.878	1.848	No		Durvalumab	Anti-PD(L)1	WT	2	2	0	0	2.29734	0.00142959	1899-12-29 23:58:30	0.00121862	-0.000914897			71.1513	71.1513
3454	White	EUR	Lung Adenocarcinoma	Lung cancer	MALE	76.7392	1.866	1.892	1.886	ILD		Pembrolizumab	Anti-PD(L)1	WT	2	2	0	0	6.46538	0.00170706	1899-12-29 23:58:30	0.00154363	-0.00105629			8.81579	8.81579
3466	White	EUR	Lung Adenocarcinoma	Lung cancer	FEMALE	80.6078	1.868	1.851	1.87	No		Nivolumab	Anti-PD(L)1	WT	2	2	0	0	0.918937	0.00152385	1899-12-29 23:58:30	0.00067163	-0.00105995			13.5526	13.5526
3470	White	EUR	Lung Adenocarcinoma	Lung cancer	MALE	65.1198	1.869	1.886	1.887	No		Durvalumab	Anti-PD(L)1	WT	2	2	0	0	10.5678	0.00144172	1899-12-29 23:58:30	-0.00211936	-2.47957e-05			53.2237	53.2237
3477	White	EUR	Small Cell Lung Cancer	Lung cancer	MALE	79.2553	1.87	1.892	1.898	No		Nivolumab	Anti-PD(L)1	WT	2	2	0	0	0	0.000301235	1899-12-29 23:58:30	-0.00519377	0.000123571			0.953947	0.953947
3483	White	EUR	Lung Neuroendocrine Tumor	Lung cancer	FEMALE	61.4401	1.871	1.935	1.933	No		Nivolumab+Ipilimumab	Doublet	WT	2	2	0	0	0.689202	0.00136385	1899-12-29 23:58:30	0.00186596	-0.000612371			67.4342	67.4342
3487	White	EUR	Lung Adenocarcinoma	Lung cancer	FEMALE	56.3751	1.873	1.896	1.85	No		Pembrolizumab	Anti-PD(L)1	WT	2	2	0	0	16.9347	0.00142055	1899-12-29 23:58:30	0.000852593	-0.000939654			39.375	39.375
3489	White	EUR	Lung Squamous Cell Carcinoma	Lung cancer	MALE	81.911	1.873	1.874	1.871	No		Pembrolizumab	Anti-PD(L)1	WT	2	2	0	0	3.74138	0.00114008	1899-12-29 23:58:30	-0.00151491	-0.000565254			7.46711	7.46711
3520	White	EUR	Lung Adenocarcinoma	Lung cancer	MALE	50.7762	1.878	1.902	1.901	No		Nivolumab	Anti-PD(L)1	WT	2	2	0	0	0	0.0013213	1899-12-29 23:58:30	0.00136292	0.000327711			2.63158	2.63158
3521	White	EUR	Lung Adenocarcinoma	Lung cancer	FEMALE	60.7639	1.878	1.862	1.862	No		Pembrolizumab	Anti-PD(L)1	WT	2	2	0	0	11.7164	0.00159669	1899-12-29 23:58:30	0.00171625	-0.000330055			50.4276	50.4276
3525	White	EUR	Lung Adenocarcinoma	Lung cancer	FEMALE	57.7002	1.879	1.814	1.894	No		Pembrolizumab	Anti-PD(L)1	WT	2	2	0	0	26.8789	0.00125423	1899-12-29 23:58:30	-0.000930576	-0.000323533			43.8487	43.8487
3538	White	EUR	Small Cell Lung Cancer	Lung cancer	MALE	66.7899	1.881	1.936	1.924	No		Atezolizumab	Anti-PD(L)1	WT	2	2	0	0	1.3784	0.00143642	1899-12-29 23:58:30	0.000721872	-0.000763926			0	0
3546	White	EUR	Lung Adenocarcinoma	Lung cancer	FEMALE	77.2074	1.883	1.93	1.918	No		Pembrolizumab	Anti-PD(L)1	WT	2	2	0	0	23.1703	0.00150677	1899-12-29 23:58:30	0.00243338	-0.00121009			71.6447	71.6447
3573	White	EUR	Lung Adenocarcinoma	Lung cancer	MALE	78.6585	1.887	1.869	1.883	No		Pembrolizumab	Anti-PD(L)1	WT	2	2	0	0	0.984575	0.00169043	1899-12-29 23:58:30	0.00271453	-0.000939654			2.07237	2.07237
3583	White	EUR	Lung Adenocarcinoma	Lung cancer	FEMALE	44.6407	1.888	1.884	1.88	Drug induced pneumonitis		Pembrolizumab	Anti-PD(L)1	WT	2	2	0	0	3.44601	0.00163524	1899-12-29 23:58:30	0.00224248	-0.000685655			32.4671	32.4671
3589	White	EUR	Lung Adenocarcinoma	Lung cancer	MALE	61.7933	1.889	1.912	1.906	Repotrectinib pneumonitis		Pembrolizumab	Anti-PD(L)1	WT	2	2	0	0	18.3787	0.00184011	1899-12-29 23:58:30	0.00295921	-0.000899751			67.6645	67.6645
3590	White	EUR	Lung Squamous Cell Carcinoma	Lung cancer	MALE	68.0684	1.889	1.946	1.938	No		Pembrolizumab	Anti-PD(L)1	WT	2	2	0	0	0.689202	0.00194066	1899-12-29 23:58:30	0.00191847	-0.000324761			2.66447	2.66447
3597	White	EUR	Lung Adenocarcinoma	Lung cancer	FEMALE	49.8727	1.89	1.953	1.945	No		Pembrolizumab	Anti-PD(L)1	WT	2	2	0	0	3.21628	0.00148405	1899-12-29 23:58:30	0.000347865	-0.00136478			4.11184	4.11184
3600	White	EUR	Non-Small Cell Lung Cancer	Lung cancer	MALE	78.6968	1.89	1.924	1.914	No		Pembrolizumab	Anti-PD(L)1	WT	2	2	0	0	13.7184	0.00128221	1899-12-29 23:58:30	0.000693214	-0.000766996			15.2961	15.2961
3611	White	EUR	Lung Adenocarcinoma	Lung cancer	FEMALE	73.5441	1.892	1.896	1.897	No		Pembrolizumab	Anti-PD(L)1	WT	2	2	0	0	4.33213	0.00096999	1899-12-29 23:58:30	-0.00407514	0.000336021			13.3882	13.3882
3632	White	EUR	Non-Small Cell Lung Cancer	Lung cancer	MALE	63.9316	1.894	1.91	1.887	No		Pembrolizumab	Anti-PD(L)1	WT	2	2	0	0	1.3784	0.000951847	1899-12-29 23:58:30	-0.000813262	-0.000546607			11.6776	11.6776
3642	White	EUR	Lung Adenocarcinoma	Lung cancer	FEMALE	73.0979	1.896	1.898	1.889	No		Pembrolizumab	Anti-PD(L)1	WT	2	2	0	0	12.4056	0.000525555	1899-12-29 23:58:30	-0.008804	0.000538991			15.9211	15.9211
3648	White	EUR	Lung Adenocarcinoma	Lung cancer	FEMALE	65.0869	1.897	1.89	1.886	No		Pembrolizumab	Anti-PD(L)1	WT	2	2	0	0	10.7647	0.00134344	1899-12-29 23:58:30	0.000888904	2.94573e-05			24.3421	24.3421
3673	White	EUR	Lung Adenocarcinoma	Lung cancer	MALE	53.5359	1.901	1.912	1.913	No		Pembrolizumab	Anti-PD(L)1	WT	2	2	0	0	0	6.55467e-05	1899-12-29 23:58:30	-0.00056411	-0.000603623			0.361842	0.361842
3674	White	EUR	Lung Adenocarcinoma	Lung cancer	FEMALE	80.1123	1.901	1.976	1.983	No		Pembrolizumab	Anti-PD(L)1	WT	2	2	0	0	17.3613	0.00114287	1899-12-29 23:58:30	-0.00324974	0.000648766			28.5197	28.5197
3686	White	EUR	Lung Adenocarcinoma	Lung cancer	FEMALE	75.2991	1.904	1.906	1.896	No		Pembrolizumab	Anti-PD(L)1	WT	2	2	0	0	4.59468	0.00107356	1899-12-29 23:58:30	-0.00693816	-0.000197761			13.2237	13.2237
3688	White	EUR	Non-Small Cell Lung Cancer	Lung cancer	FEMALE	45.2567	1.904	1.907	1.902	No		Pembrolizumab	Anti-PD(L)1	WT	2	2	0	0	7.0233	0.00145532	1899-12-29 23:58:30	0.0017034	-0.000408327			39.2434	39.2434
3699	White	EUR	Lung Adenocarcinoma	Lung cancer	MALE	61.0732	1.906	1.961	1.953	No		Pembrolizumab	Anti-PD(L)1	WT	2	2	0	0	0.918937	0.00165821	1899-12-29 23:58:30	0.0029634	-0.00109778			3.35526	3.35526
3700	White	EUR	Small Cell Lung Cancer	Lung cancer	FEMALE	52.8022	1.906	1.428	1.646	No		Atezolizumab	Anti-PD(L)1	WT	2	2	0	0	3.90548	0.00146213	1899-12-29 23:58:30	0.00187713	-0.000956536			10.7566	10.7566
3732	White	EUR	Small Cell Lung Cancer	Lung cancer	FEMALE	55.1266	1.91	1.93	1.921	No		Atezolizumab	Anti-PD(L)1	WT	2	2	0	0	3.83984	0.0017373	1899-12-29 23:58:30	0.00138665	-0.000373412			10.2961	10.2961
3741	White	EUR	Small Cell Lung Cancer	Lung cancer	FEMALE	47.7563	1.911	1.93	1.919	ADC pneumonitis		Pembrolizumab	Anti-PD(L)1	WT	2	2	0	0	3.41319	0.000969719	1899-12-29 23:58:30	0.000603667	-0.00106406			9.40789	9.40789
3750	White	EUR	Lung Adenocarcinoma	Lung cancer	FEMALE	53.2621	1.913	1.935	1.928	No		Pembrolizumab	Anti-PD(L)1	WT	2	2	0	0	33.8037	0.000892881	1899-12-29 23:58:30	-0.00205567	0.000340472			64.1118	64.1118
3757	White	EUR	Lung Adenocarcinoma	Lung cancer	FEMALE	70.7379	1.914	1.926	1.908	No		Pembrolizumab	Anti-PD(L)1	WT	2	2	0	0	1.3784	0.00141904	1899-12-29 23:58:30	0.000658076	-0.000652658			6.61184	6.61184
3766	White	EUR	Lung Adenocarcinoma	Lung cancer	FEMALE	77.4073	1.915	1.887	1.879	No		Pembrolizumab	Anti-PD(L)1	WT	2	2	0	0	1.60814	0.000323635	1899-12-29 23:58:30	-0.00744093	0.000794755			15.8882	15.8882
3792	White	EUR	Small Cell Lung Cancer	Lung cancer	FEMALE	47.384	1.919	1.924	1.917	No		Nivolumab	Anti-PD(L)1	WT	2	2	0	0	0	0.00130125	1899-12-29 23:58:30	-0.0025644	0.000270238			0.296053	0.296053
3819	White	EUR	Lung Adenocarcinoma	Lung cancer	MALE	72.5311	1.923	1.939	1.927	No		Pembrolizumab	Anti-PD(L)1	WT	2	2	0	0	1.3784	-0.000312055	1899-12-29 23:58:30	-0.0115676	0.00125604			6.94079	6.94079
3839	White	EUR	Non-Small Cell Lung Cancer	Lung cancer	MALE	78.7926	1.926	1.937	1.927	No		Pembrolizumab	Anti-PD(L)1	WT	2	2	0	0	11.0272	0.00155965	1899-12-29 23:58:30	-0.00088365	5.24017e-05			20.9868	20.9868
3841	White	EUR	Lung Adenocarcinoma	Lung cancer	FEMALE	58.4312	1.927	1.947	1.933	Necitumumab pneumonitis		Pembrolizumab	Anti-PD(L)1	WT	2	2	0	0	1.31277	0.00150673	1899-12-29 23:58:30	-0.000907113	-0.000211727			19.6711	19.6711
3866	White	EUR	Lung Adenocarcinoma	Lung cancer	MALE	86.0424	1.931	1.949	1.941	No		Nivolumab	Anti-PD(L)1	WT	2	2	0	0	0	0.000693803	1899-12-29 23:58:30	-0.0100422	0.00127634			0.592105	0.592105
3889	White	EUR	Lung Adenocarcinoma	Lung cancer	MALE	82.7598	1.934	1.874	1.85	No		Pembrolizumab	Anti-PD(L)1	WT	2	2	0	0	0.689202	0.00179627	1899-12-29 23:58:30	0.00268213	-0.001209			3.78289	3.78289
3902	White	EUR	Lung Adenocarcinoma	Lung cancer	MALE	60.9227	1.936	1.96	1.907	No		Pembrolizumab	Anti-PD(L)1	WT	2	2	0	0	5.77617	0.00163827	1899-12-29 23:58:30	0.00203746	-0.00122205			7.86184	7.86184
3909	White	EUR	Lung Adenocarcinoma	Lung cancer	FEMALE	54.9569	1.937	1.931	1.93	No		Pembrolizumab	Anti-PD(L)1	WT	2	2	0	0	12.0446	0.000989645	1899-12-29 23:58:30	-0.00230203	0.000182026			28.0592	28.0592
3912	Unknown	EUR	Lung Adenocarcinoma	Lung cancer	FEMALE	63.6085	1.938	1.923	1.922	No		Pembrolizumab	Anti-PD(L)1	WT	2	2	0	0	0	0.000661425	1899-12-29 23:58:30	-0.000583733	0.000193421			1.18421	1.18421
3923	White	EUR	Lung Adenocarcinoma	Lung cancer	FEMALE	60.3477	1.939	1.955	1.925	No		Durvalumab	Anti-PD(L)1	WT	2	2	0	0	5.74335	0.00181084	1899-12-29 23:58:30	0.00249624	-0.000958045			62.9276	62.9276
3924	White	AMR	Lung Adenocarcinoma	Lung cancer	FEMALE	78.6092	1.939	1.98	1.974	No		Pembrolizumab	Anti-PD(L)1	WT	2	2	0	0	17.8536	0.000594064	1899-12-29 23:58:30	-0.00991941	0.00152105			26.25	26.25
3925	White	EUR	Lung Squamous Cell Carcinoma	Lung cancer	MALE	55.5291	1.939	1.937	1.937	No		Pembrolizumab	Anti-PD(L)1	WT	2	2	0	0	0.689202	0.000784777	1899-12-29 23:58:30	0.00205925	-0.00128881			2.17105	2.17105
3934	White	EUR	Lung Adenocarcinoma	Lung cancer	MALE	75.9562	1.94	1.941	1.933	No		Nivolumab	Anti-PD(L)1	WT	2	2	0	0	1.3784	0.000955642	1899-12-29 23:58:30	-0.00454959	0.000269567			15.9868	15.9868
3941	White	EUR	Lung Adenocarcinoma	Lung cancer	MALE	75.1266	1.941	1.991	1.977	No		Nivolumab	Anti-PD(L)1	WT	2	2	0	0	0.361011	0.00102321	1899-12-29 23:58:30	-0.00492035	0.000514076			1.21711	1.21711
3984	White	EUR	Lung Adenocarcinoma	Lung cancer	FEMALE	75.2307	1.947	1.94	1.937	No		Pembrolizumab	Anti-PD(L)1	WT	2	2	0	0	14.4733	0.00129913	1899-12-29 23:58:30	-0.00249988	-0.000242322			86.0526	86.0526
3992	White	EUR	Lung Adenocarcinoma	Lung cancer	FEMALE	67.7563	1.948	1.93	1.922	No		Pembrolizumab	Anti-PD(L)1	WT	2	2	0	0	23.3016	0.000537726	1899-12-29 23:58:30	-0.009871	0.00114375			48.4211	48.4211
4025	White	AMR	Lung Adenocarcinoma	Lung cancer	MALE	74.152	1.952	1.974	1.951	No		Nivolumab	Anti-PD(L)1	WT	2	2	0	0	0	0.000421687	1899-12-29 23:58:30	-0.00888817	0.00157306			0.789474	0.789474
4058	Asian	EAS	Lung Adenocarcinoma	Lung cancer	FEMALE	65.6509	1.957	1.979	1.966	No		Pembrolizumab	Anti-PD(L)1	WT	2	2	0	0	0	-0.00262616	1899-12-29 23:58:30	-0.00109146	-0.00697271			40.0987	40.0987
4089	White	EUR	Small Cell Lung Cancer	Lung cancer	MALE	58.8775	1.96	1.983	1.976	No		Atezolizumab	Anti-PD(L)1	WT	2	2	0	0	8.95963	0.00113177	1899-12-29 23:58:30	-0.00327741	2.63878e-05			12.9934	12.9934
4093	White	EUR	Lung Adenocarcinoma	Lung cancer	MALE	72.6899	1.961	1.978	1.966	No		Pembrolizumab	Anti-PD(L)1	WT	2	2	0	0	11.257	0.00160123	1899-12-29 23:58:30	0.000380265	-0.000386457			15.8882	15.8882
4113	White	EUR	Lung Adenocarcinoma	Lung cancer	FEMALE	63.5483	1.963	1.987	1.978	No		Pembrolizumab	Anti-PD(L)1	WT	2	2	0	0	0	0.00179888	1899-12-29 23:58:30	0.00313905	-0.00194488			1.25	1.25
4122	White	EUR	Lung Adenocarcinoma	Lung cancer	MALE	56.3696	1.964	1.99	1.985	No		Pembrolizumab	Anti-PD(L)1	WT	2	2	0	0	0	0.00110153	1899-12-29 23:58:30	-0.00291485	-0.000219017			15.6579	15.6579
4124	White	EUR	Lung Squamous Cell Carcinoma	Lung cancer	MALE	65.8973	1.964	1.98	1.988	No		Pembrolizumab	Anti-PD(L)1	WT	2	2	0	0	42.2054	0.00116821	1899-12-29 23:58:30	0.00255468	-0.000437489			79.9013	79.9013
4134	White	EUR	Lung Adenocarcinoma	Lung cancer	MALE	78.7707	1.966	1.959	1.946	No		Pembrolizumab	Anti-PD(L)1	WT	2	2	0	0	2.75681	0.000719764	1899-12-29 23:58:30	-0.00875373	0.000664763			5.72368	5.72368
4147	White	EUR	Lung Adenocarcinoma	Lung cancer	FEMALE	64.5394	1.967	1.981	1.887	No		Pembrolizumab	Anti-PD(L)1	WT	2	2	0	0	16.3768	0.00172004	1899-12-29 23:58:30	0.00309387	-0.000517903			32.8947	32.8947
4196	White	EUR	Lung Adenocarcinoma	Lung cancer	FEMALE	78.6968	1.971	1.967	1.984	No		Nivolumab	Anti-PD(L)1	WT	2	2	0	0	0	0.000645939	1899-12-29 23:58:30	0.00211517	-0.00038528			0.756579	0.756579
4211	White	EUR	Small Cell Lung Cancer	Lung cancer	FEMALE	48.8871	1.972	1.996	1.988	No		Nivolumab+Ipilimumab	Doublet	WT	2	2	0	0	1.96915	0.00176228	1899-12-29 23:58:30	0.00215986	-0.000369877			20.5921	20.5921
4220	White	EUR	Non-Small Cell Lung Cancer	Lung cancer	MALE	79.2991	1.973	1.98	1.974	No		Pembrolizumab	Anti-PD(L)1	WT	2	2	0	0	0	0.000473393	1899-12-29 23:58:30	-0.00582088	0.000274018			0.822368	0.822368
4237	White	EUR	Lung Adenocarcinoma	Lung cancer	MALE	58.6831	1.976	1.992	1.987	No		Pembrolizumab	Anti-PD(L)1	WT	2	2	0	0	0.656383	0.00151731	1899-12-29 23:58:30	0.000176927	-0.000143124			1.21711	1.21711
4258	White	EUR	Lung Adenocarcinoma	Lung cancer	MALE	47.1677	1.978	1.983	1.98	No		Nivolumab	Anti-PD(L)1	WT	2	2	0	0	0	0.00177213	1899-12-29 23:58:30	0.00263718	-0.00106273			0.296053	0.296053
4259	White	EUR	Lung Adenocarcinoma	Lung cancer	FEMALE	59.6194	1.978	1.988	1.979	Vandetanib-induced ILD		Pembrolizumab	Anti-PD(L)1	WT	2	2	0	0	4.82442	0.00175524	1899-12-29 23:58:30	0.00125875	-0.000391414			10.625	10.625
4269	White	EUR	Lung Adenocarcinoma	Lung cancer	FEMALE	70.1602	1.979	1.973	1.968	No		Nivolumab	Anti-PD(L)1	WT	2	2	0	0	0	0.00139274	1899-12-29 23:58:30	-0.00270465	0.000174284			6.28289	6.28289
4302	White	EUR	Lung Adenocarcinoma	Lung cancer	MALE	68.5749	1.983	1.989	1.979	No		Pembrolizumab	Anti-PD(L)1	WT	2	2	0	0	0	0.00181819	1899-12-29 23:58:30	0.00367818	-0.000962675			0.197368	0.197368
4303	White	EUR	Lung Adenocarcinoma	Lung cancer	FEMALE	70.1383	1.983	1.987	1.984	No		Nivolumab	Anti-PD(L)1	WT	2	2	0	0	1.73942	0.00156338	1899-12-29 23:58:30	0.000603194	0.000358324			2.43421	2.43421
4322	White	EUR	Small Cell Lung Cancer	Lung cancer	MALE	71.1951	1.984	1.996	1.989	No		Nivolumab	Anti-PD(L)1	WT	2	2	0	0	0.459468	0.000734627	1899-12-29 23:58:30	-0.00658998	0.000705776			1.64474	1.64474
4341	White	EUR	Lung Adenocarcinoma	Lung cancer	MALE	68.2026	1.985	1.99	1.985	No		Atezolizumab	Anti-PD(L)1	WT	2	2	0	0	0	0.0017658	1899-12-29 23:58:30	0.00326083	-0.000332804			96.0197	96.0197
4352	White	EUR	Lung Adenocarcinoma	Lung cancer	MALE	67.4634	1.986	1.997	1.994	No		Pembrolizumab	Anti-PD(L)1	WT	2	2	0	0	7.61405	0.00131321	1899-12-29 23:58:30	0.00206901	-0.00111007			17.2368	17.2368
4358	White	EUR	Lung Adenocarcinoma	Lung cancer	FEMALE	51.7947	1.988	1.987	1.984	No		Pembrolizumab	Anti-PD(L)1	WT	2	2	0	0	16.0814	0.00134268	1899-12-29 23:58:30	0.000449928	-0.000624265			30.9539	30.9539
4359	White	EUR	Non-Small Cell Lung Cancer	Lung cancer	FEMALE	67.4552	1.988	1.988	1.979	No		Pembrolizumab	Anti-PD(L)1	WT	2	2	0	0	0.918937	0.00182953	1899-12-29 23:58:30	0.00239164	-0.00134176			0	0
4363	White	AMR	Lung Adenocarcinoma	Lung cancer	MALE	65.8563	1.989	1.991	1.988	No		Pembrolizumab	Anti-PD(L)1	WT	2	2	0	0	2.10043	0.000828242	1899-12-29 23:58:30	-0.00745425	0.00150371			9.27632	9.27632
4390	White	EUR	Lung Adenocarcinoma	Lung cancer	FEMALE	78.6913	1.996	1.029	1.982	No		Pembrolizumab	Anti-PD(L)1	WT	2	2	0	0	3.51165	0.00157099	1899-12-29 23:58:30	0.00152016	-0.000436413			5.72368	5.72368
3749	White	EUR	Large Cell Neuroendocrine Carcinoma	Lung cancer	FEMALE	63.5181	1.913	1.924	1.918	ILD		Pembrolizumab	Anti-PD(L)1	WT	2	2	0	0	0	0.00172672	1899-12-29 23:58:30	0.00311842	-0.00087366			1.64474	1.64474
3977	White	EUR	Large Cell Neuroendocrine Carcinoma	Lung cancer	FEMALE	82.2012	1.946	1.939	1.935	No		Pembrolizumab	Anti-PD(L)1	WT	2	2	0	0	3.54447	0.000679697	1899-12-29 23:58:30	-0.0110553	0.000941169			23.4539	23.4539
57	White	EUR	Melanoma	Melanoma	MALE	69.2621	0.158	0.157	0.164	No		Nivolumab+Ipilimumab	Doublet	Mutant	2	2	0	0	51.001	0.00155436	1899-12-29 23:58:30	0.001047	0.000392346			57.3026	57.3026
61	White	EUR	Melanoma	Melanoma	MALE	64	0.164	0.177	0.18	No		Pembrolizumab	Anti-PD(L)1	Mutant	2	2	0	0	11.9462	0.00185977	1899-12-29 23:58:30	0.00294692	-0.00118982			47.9276	47.9276
104	White	EUR	Cutaneous Melanoma	Melanoma	MALE		0.237	0.249	0.252	No		Nivolumab	Anti-PD(L)1	Mutant	2	2	0	0		0.00172974	1899-12-29 23:58:30	0.00184417	-0.00049857			0	0
126	White	EUR	Melanoma	Melanoma	MALE	63.896	0.28	0.229	0.256	No		Pembrolizumab	Anti-PD(L)1	Mutant	2	2	0	0	10.9944	0.00129203	1899-12-29 23:58:30	-0.00148586	-0.000250172			60.3289	60.3289
130	White	EUR	Melanoma	Melanoma	FEMALE	68.0767	0.288	0.237	0.251	No		Nivolumab+Ipilimumab	Doublet	Mutant	2	2	0	0	8.36889	0.00149766	1899-12-29 23:58:30	-0.00068701	-0.000252705			49.9342	49.9342
154	White	EUR	Melanoma	Melanoma	MALE	64.1999	0.324	0.338	0.342	No		Ipilimumab	CTLA-4	Mutant	2	2	0	0	1.3784	0.00137217	1899-12-29 23:58:30	0.0025313	-0.00108622			2.03947	2.03947
254	White	EUR	Melanoma	Melanoma	MALE	55.0554	0.459	0.456	0.455	No		Nivolumab+Ipilimumab	Doublet	Mutant	2	2	0	0	31.2438	0.00143945	1899-12-29 23:58:30	0.000982197	-0.000605464			40.3289	40.3289
264	White	EUR	Melanoma	Melanoma	MALE	69.4346	0.478	0.488	0.491	No		Atezolizumab	Anti-PD(L)1	Mutant	2	2	0	0	11.6836	0.00163146	1899-12-29 23:58:30	0.00291899	-0.000823781			20.4276	20.4276
292	White	EUR	Melanoma	Melanoma	MALE	73.3717	0.508	0.445	0.464	No		Pembrolizumab	Anti-PD(L)1	Mutant	2	2	0	0	17.0003	0.0015793	1899-12-29 23:58:30	0.00370555	-0.000893612			31.5132	31.5132
300	White	EUR	Melanoma	Melanoma	MALE	59.9425	0.523	0.477	0.518	No		Nivolumab	Anti-PD(L)1	Mutant	2	2	0	0	27.404	0.00133739	1899-12-29 23:58:30	0.00156541	-0.00137092			64.9671	64.9671
331	White	EUR	Cutaneous Melanoma	Melanoma	MALE	71.3949	0.571	0.581	0.581	No		Pembrolizumab	Anti-PD(L)1	HET	2	2	0	0	2.16606	0.00119073	1899-12-29 23:58:30	0.00256873	-0.000452221			6.97368	6.97368
338	White	EUR	Melanoma	Melanoma	MALE	84.6407	0.577	0.44	0.463	No		Nivolumab	Anti-PD(L)1	Mutant	2	2	0	0	0	0.00132454	1899-12-29 23:58:30	0.00192238	-0.000486062			12.4013	12.4013
343	White	EUR	Melanoma	Melanoma	MALE	87.8275	0.582	0.493	0.51	No		Pembrolizumab	Anti-PD(L)1	Mutant	2	2	0	0	14.4733	0.00132732	1899-12-29 23:58:30	0.00226772	-0.00103052			63.7171	63.7171
361	White	EUR	Melanoma	Melanoma	FEMALE	70.0424	0.612	0.596	0.614	No		Pembrolizumab	Anti-PD(L)1	HET	2	2	0	0	11.0929	0.00180912	1899-12-29 23:58:30	0.00324188	-0.000974186			48.1908	48.1908
405	White	EUR	Melanoma	Melanoma	MALE	84.0219	0.662	0.574	0.568	No		Pembrolizumab	Anti-PD(L)1	HET	2	2	0	0	2.88809	0.00178568	1899-12-29 23:58:30	0.0035793	-0.000796156			42.4342	42.4342
433	White	EUR	Melanoma	Melanoma	MALE	59.0363	0.704	0.699	0.706	No		Nivolumab+Ipilimumab	Doublet	HET	2	2	0	0	41.1224	0.00119149	1899-12-29 23:58:30	-0.00273106	0.000611737			52.8618	52.8618
464	White	EUR	Melanoma	Melanoma	FEMALE	51.9617	0.749	0.708	0.714	No		Pembrolizumab	Anti-PD(L)1	HET	2	2	0	0	0	0.00146893	1899-12-29 23:58:30	0.00129168	-0.000834524			57.0724	57.0724
468	White	EUR	Melanoma	Melanoma	MALE	49.1116	0.75	0.775	0.79	No		Nivolumab+Ipilimumab	Doublet	HET	2	2	0	0	11.1585	0.00150597	1899-12-29 23:58:30	0.00166709	-0.000774669			33.7829	33.7829
479	White	EUR	Melanoma	Melanoma	MALE	67.0637	0.763	0.755	0.751	No		Nivolumab+Ipilimumab	Doublet	HET	2	2	0	0	5.34952	0.00158384	1899-12-29 23:58:30	0.000316134	-3.56156e-05			5.95395	5.95395
507	White	EUR	Melanoma	Melanoma	MALE	70.8227	0.801	0.797	0.8	No		Nivolumab+Ipilimumab	Doublet	HET	2	2	0	0	22.7437	0.00157023	1899-12-29 23:58:30	0.00216818	-0.000684887			36.8421	36.8421
529	White	EUR	Cutaneous Melanoma	Melanoma	MALE	39.9233	0.827	0.84	0.848	No		Pembrolizumab	Anti-PD(L)1	HET	2	2	0	0	1.3784	0.00140014	1899-12-29 23:58:30	0.00136542	-0.00057546			4.73684	4.73684
534	White	EUR	Melanoma	Melanoma	MALE	75.0363	0.831	0.897	0.886	No		Nivolumab	Anti-PD(L)1	HET	2	2	0	0	7.58123	0.0014591	1899-12-29 23:58:30	0.00177993	-0.000791552			35.3947	35.3947
563	White	EUR	Melanoma	Melanoma	MALE	82.8528	0.859	0.886	0.89	No		Pembrolizumab	Anti-PD(L)1	HET	2	2	0	0	6.20282	0.00147347	1899-12-29 23:58:30	0.0018911	-0.000587892			18.6184	18.6184
594	White	EUR	Melanoma	Melanoma	MALE	40.8405	0.881	0.859	0.873	No		Nivolumab	Anti-PD(L)1	HET	2	2	0	0	12.1759	0.000274663	1899-12-29 23:58:30	-0.00816261	0.000789955			79.2434	79.2434
649	White	EUR	Melanoma	Melanoma	MALE	74.705	0.927	0.967	0.99	No		Nivolumab	Anti-PD(L)1	HET	2	2	0	0	11.7164	0.00190739	1899-12-29 23:58:30	0.00360053	-0.000517524			69.2434	69.2434
737	White	EUR	Melanoma	Melanoma	MALE	70.7707	0.98	1.006	1.001	No		Pembrolizumab	Anti-PD(L)1	HET	2	2	0	0	15.1625	0.00156027	1899-12-29 23:58:30	0.00148612	-0.000738007			98.8158	98.8158
756	White	EUR	Melanoma	Melanoma	FEMALE	44.0465	0.988	0.94	0.954	No		Pembrolizumab	Anti-PD(L)1	HET	2	2	0	0	62.1595	0.00171311	1899-12-29 23:58:30	0.00377482	-0.000701769			65.5921	65.5921
770	White	EUR	Melanoma	Melanoma	MALE	57.7084	0.99	0.951	0.926	No		Nivolumab	Anti-PD(L)1	HET	2	2	0	0	0	0.00159003	1899-12-29 23:58:30	0.00185157	-0.000507498			75.3947	75.3947
800	White	EUR	Melanoma	Melanoma	MALE	80.7885	0.994	0.999	1.003	No		Nivolumab	Anti-PD(L)1	HET	2	2	0	0	23.236	0.00173957	1899-12-29 23:58:30	0.00339663	-0.000895914			65.1316	65.1316
806	White	EUR	Melanoma	Melanoma	FEMALE	69.7248	0.996	1.008	1.006	No		Pembrolizumab	Anti-PD(L)1	HET	2	2	0	0	1.34559	0.00191722	1899-12-29 23:58:30	0.0030296	-0.000790784			62.8289	62.8289
817	White	EUR	Melanoma	Melanoma	MALE	69.0979	0.999	0.958	0.865	No		Nivolumab	Anti-PD(L)1	HET	2	2	0	0	11.8149	0.00158201	1899-12-29 23:58:30	0.00165708	-0.000570668			62.2368	62.2368
820	White	EUR	Cutaneous Melanoma	Melanoma	FEMALE	51.332	1	0.107	0.948	No		Ipilimumab	CTLA-4	Mutant	2	2	0	0	1.7066	0.00177715	1899-12-29 23:58:30	0.00295004	-0.000412578			4.11184	4.11184
846	White	EUR	Melanoma	Melanoma	MALE	79.4935	1.004	0.988	0.993	No		Pembrolizumab	Anti-PD(L)1	HET	2	2	0	0	0	0.000865064	1899-12-29 23:58:30	0.00159504	-0.00107046			0.690789	0.690789
927	White	EUR	Melanoma	Melanoma	MALE	47.0116	1.021	1.022	1.034	No		Pembrolizumab	Anti-PD(L)1	WT	2	2	0	0	11.6836	0.00181441	1899-12-29 23:58:30	0.0024408	-0.000500718			56.1842	56.1842
938	White	EUR	Melanoma	Melanoma	FEMALE	79.1294	1.023	1.02	1.017	No		Pembrolizumab	Anti-PD(L)1	WT	2	2	0	0	5.51362	0.00189742	1899-12-29 23:58:30	0.00281052	-0.00119009			79.6053	79.6053
941	White	EUR	Cutaneous Melanoma	Melanoma	FEMALE	55.7563	1.024	1.058	1.063	No		Nivolumab	Anti-PD(L)1	WT	2	2	0	0	0	0.00109068	1899-12-29 23:58:30	0.000949553	-0.000453157			76.9079	76.9079
959	White	EUR	Melanoma	Melanoma	MALE	72.1889	1.027	1.054	1.053	No		Nivolumab	Anti-PD(L)1	WT	2	2	0	0	11.979	0.00160349	1899-12-29 23:58:30	0.0029486	-0.00141005			31.2171	31.2171
965	White	EUR	Melanoma	Melanoma	MALE	66.7488	1.028	0.999	1	No		Pembrolizumab	Anti-PD(L)1	HET	2	2	0	0	11.3554	0.00151807	1899-12-29 23:58:30	0.000243176	-0.000569705			85.6908	85.6908
1006	White	EUR	Melanoma	Melanoma	FEMALE	53.1636	1.045	0.999	1.002	No		Nivolumab+Ipilimumab	Doublet	HET	2	2	0	0	0	0.00162009	1899-12-29 23:58:30	0.00257285	-0.000532105			0.427632	0.427632
1011	White	EUR	Melanoma	Melanoma	MALE	65.4346	1.046	0.973	0.985	No		Nivolumab	Anti-PD(L)1	HET	2	2	0	0	12.1103	0.000481179	1899-12-29 23:58:30	-0.0101112	0.00113915			55.3289	55.3289
1035	White	EUR	Melanoma	Melanoma	MALE	49.0815	1.053	1.065	1.069	No		Nivolumab+Ipilimumab	Doublet	WT	2	2	0	0	0.820479	0.00157023	1899-12-29 23:58:30	0.00045976	-0.0010632			49.375	49.375
1050	White	EUR	Melanoma	Melanoma	MALE	60.6762	1.058	1.032	1.035	No		Nivolumab+Ipilimumab	Doublet	WT	2	2	0	0	5.94027	0.00145381	1899-12-29 23:58:30	0.00363516	-0.000799993			16.25	16.25
1123	White	EUR	Cutaneous Melanoma	Melanoma	FEMALE	40.6078	1.082	1.076	1.086	No		Nivolumab+Ipilimumab	Doublet	WT	2	2	0	0	28.6511	0.00158157	1899-12-29 23:58:30	0.00292234	-0.000121638			62.3684	62.3684
1136	White	AMR	Melanoma	Melanoma	MALE	75.3347	1.088	1.086	1.08	No		Pembrolizumab	Anti-PD(L)1	WT	2	2	0	0	2.78963	0.000591627	1899-12-29 23:58:30	-0.00921181	0.0017776			4.11184	4.11184
1141	White	EUR	Cutaneous Melanoma	Melanoma	FEMALE	74.4559	1.09	1.121	1.119	No		Pembrolizumab	Anti-PD(L)1	WT	2	2	0	0	12.4056	0.00154226	1899-12-29 23:58:30	0.00172351	-0.00113994			36.4145	36.4145
1148	White	EUR	Melanoma	Melanoma	MALE	79.8357	1.092	1.146	1.156	No		Nivolumab+Ipilimumab	Doublet	WT	2	2	0	0	0	0.00140241	1899-12-29 23:58:30	0.000656567	-0.000720186			1.15132	1.15132
1151	White	EUR	Melanoma of Unknown Primary	Melanoma	MALE	60.6571	1.093	1.101	1.099	No		Nivolumab	Anti-PD(L)1	WT	2	2	0	0	2.98654	0.0017707	1899-12-29 23:58:30	0.00343433	-0.00110027			66.5461	66.5461
1155	White	EUR	Melanoma	Melanoma	FEMALE	68.115	1.094	1.2	1.228	No		Nivolumab	Anti-PD(L)1	WT	2	2	0	0	12.0775	0.00191949	1899-12-29 23:58:30	8.11713e-05	-0.000433343			72.0066	72.0066
1161	White	EUR	Melanoma	Melanoma	MALE	73.9165	1.096	1.001	0.998	No		Pembrolizumab	Anti-PD(L)1	HET	2	2	0	0	0.689202	0.00149161	1899-12-29 23:58:30	0.00265029	-0.000516449			14.2763	14.2763
1171	White	EUR	Melanoma	Melanoma	MALE	61.3279	1.101	1.092	1.097	No		Nivolumab+Ipilimumab	Doublet	WT	2	2	0	0	0	0.00165566	1899-12-29 23:58:30	0.0018492	-0.000393287			65.0658	65.0658
1175	White	EUR	Melanoma	Melanoma	FEMALE	87.2279	1.102	1.142	1.148	No		Pembrolizumab	Anti-PD(L)1	WT	2	2	0	0	0.689202	0.00186204	1899-12-29 23:58:30	0.00299943	-0.0012466			1.71053	1.71053
1179	White	EUR	Cutaneous Melanoma	Melanoma	MALE	66.4476	1.104	0.991	1.015	No		Anti-PD1	Anti-PD(L)1	HET	2	2	0	0	2.75681	0.00170315	1899-12-29 23:58:30	0.00273932	-0.00104473			31.1842	31.1842
1180	White	EUR	Cutaneous Melanoma	Melanoma	MALE	67.2005	1.104	1.174	1.091	ILD		Nivolumab+Ipilimumab	Doublet	WT	2	2	0	0	25.1723	0.00161376	1899-12-29 23:58:30	0.00176259	-0.000979382			92.8947	92.8947
1223	White	EUR	Melanoma	Melanoma	MALE	64.7721	1.128	1.117	1.139	No		Nivolumab+Ipilimumab	Doublet	WT	2	2	0	0	23.8924	0.00154302	1899-12-29 23:58:30	0.00293016	-0.00143691			57.4342	57.4342
1227	White	EUR	Cutaneous Melanoma	Melanoma	MALE	61.2266	1.13	1.181	1.189	No		Pembrolizumab	Anti-PD(L)1	WT	2	2	0	0	8.17197	0.00139787	1899-12-29 23:58:30	0.00248996	-0.000285471			34.6711	34.6711
1252	White	EUR	Melanoma	Melanoma	MALE	40.8405	1.144	1.154	1.172	No		Nivolumab	Anti-PD(L)1	WT	2	2	0	0	12.1759	0.000274663	1899-12-29 23:58:30	-0.00816261	0.000789955			79.2434	79.2434
1268	White	EUR	Melanoma	Melanoma	MALE	54.5955	1.151	1.183	1.185	No		Pembrolizumab	Anti-PD(L)1	WT	2	2	0	0	4.36495	0.00155133	1899-12-29 23:58:30	0.00133079	-0.00116833			5.23026	5.23026
1276	White	EUR	Melanoma	Melanoma	MALE	81.9767	1.154	1.114	1.095	No		Nivolumab	Anti-PD(L)1	WT	2	2	0	0	1.11585	0.00183558	1899-12-29 23:58:30	0.00364857	-0.00113687			3.28947	3.28947
1308	White	EUR	Cutaneous Melanoma	Melanoma	MALE	75.6441	1.169	1.226	1.224	No		Nivolumab+Ipilimumab	Doublet	WT	2	2	0	0	4.7916	0.00137292	1899-12-29 23:58:30	0.00180228	-0.0010609			40.9539	40.9539
1328	White	EUR	Melanoma	Melanoma	MALE	39.948	1.178	1.198	1.207	No		Nivolumab	Anti-PD(L)1	WT	2	2	0	0	0	0.00149277	1899-12-29 23:58:30	0.00148142	-0.00106625			73.7829	73.7829
1337	White	EUR	Melanoma	Melanoma	MALE	35.0472	1.183	1.202	1.202	No		Nivolumab+Ipilimumab	Doublet	WT	2	2	0	0	41.024	0.00103652	1899-12-29 23:58:30	-0.00114565	0.000129446			47.4671	47.4671
1360	White	EUR	Anorectal Mucosal Melanoma	Melanoma	FEMALE	75.5017	1.191	1.17	1.179	No		Pembrolizumab	Anti-PD(L)1	WT	2	2	0	0	0	0.00126464	1899-12-29 23:58:30	-0.00131739	-0.000266926			1.01974	1.01974
1365	White	EUR	Melanoma	Melanoma	FEMALE	59.822	1.194	1.205	1.201	No		Nivolumab+Ipilimumab	Doublet	WT	2	2	0	0	0.918937	0.00170101	1899-12-29 23:58:30	0.0035631	-0.00160573			3.35526	3.35526
1366	White	EUR	Melanoma of Unknown Primary	Melanoma	MALE	64.5695	1.194	1.202	1.165	No		Nivolumab+Ipilimumab	Doublet	WT	2	2	0	0	1.83787	0.000578019	1899-12-29 23:58:30	-0.00171211	-0.000236206			4.44079	4.44079
1428	White	EUR	Melanoma	Melanoma	MALE	68.1807	1.225	0.937	1.2	No		Pembrolizumab	Anti-PD(L)1	HET	2	2	0	0	0.754841	0.00159805	1899-12-29 23:58:30	0.00280377	-0.000300961			10.9539	10.9539
1474	White	EUR	Melanoma	Melanoma	MALE	87.4716	1.241	1.257	1.26	No		Nivolumab	Anti-PD(L)1	WT	2	2	0	0	5.4808	0.00146213	1899-12-29 23:58:30	0.00165703	-0.00094963			29.9013	29.9013
1486	White	EUR	Cutaneous Melanoma	Melanoma	FEMALE	33.3279	1.246	1.254	1.255	No		Pembrolizumab	Anti-PD(L)1	WT	2	2	0	0	11.7164	0.000954115	1899-12-29 23:58:30	0.000389818	0.000562779			65.3289	65.3289
1523	White	EUR	Cutaneous Melanoma	Melanoma	FEMALE	68.8843	1.264	1.259	1.261	No		Nivolumab+Ipilimumab	Anti-PD(L)1	WT	2	2	0	0	2.16606	0.00151656	1899-12-29 23:58:30	0.00141291	-0.000664936			64.7368	64.7368
1536	White	EUR	Melanoma	Melanoma	MALE	77.2129	1.269	1.253	1.251	No		Nivolumab+Ipilimumab	Doublet	WT	2	2	0	0	23.958	0.00168978	1899-12-29 23:58:30	0.00252669	-0.000990051			35.9539	35.9539
1542	White	EUR	Melanoma	Melanoma	MALE	68.1259	1.272	0.599	1.277	No		Nivolumab	Anti-PD(L)1	HET	2	2	0	0	0	0.00186355	1899-12-29 23:58:30	0.00383907	-0.000533715			1.57895	1.57895
1560	White	EUR	Melanoma	Melanoma	FEMALE	69.9439	1.279	1.262	1.262	No		Nivolumab	Anti-PD(L)1	WT	2	2	0	0	11.7164	0.000963942	1899-12-29 23:58:30	0.00174585	-0.000573158			33.0921	33.0921
1585	White	EUR	Melanoma	Melanoma	FEMALE	63.8905	1.295	1.359	1.359	No		Nivolumab	Anti-PD(L)1	WT	2	2	0	0	8.95963	0.00200567	1899-12-29 23:58:30	0.00379717	-0.00068412			68.3553	68.3553
1624	White	EUR	Melanoma	Melanoma	MALE	50.2752	1.317	1.375	1.381	No		Pembrolizumab	Anti-PD(L)1	WT	2	2	0	0	13.0948	0.00143038	1899-12-29 23:58:30	0.00237097	-0.0012819			60.3289	60.3289
1659	White	EUR	Cutaneous Melanoma	Melanoma	FEMALE	38.5435	1.337	1.39	1.375	No		Pembrolizumab	Anti-PD(L)1	WT	2	2	0	0	12.4056	0.00177954	1899-12-29 23:58:30	0.00328824	-0.00171792			80.4276	80.4276
1686	White	EUR	Melanoma	Melanoma	FEMALE	70.7351	1.346	1.382	1.394	No		Pembrolizumab	Anti-PD(L)1	WT	2	2	0	0	24.1221	0.00180836	1899-12-29 23:58:30	0.00343852	-0.00145072			61.9079	61.9079
1729	White	EUR	Melanoma	Melanoma	MALE	70.36	1.367	1.397	1.404	No		Pembrolizumab	Anti-PD(L)1	WT	2	2	0	0	4.03676	0.00122504	1899-12-29 23:58:30	-0.000276114	0.000226267			5.19737	5.19737
1790	White	EUR	Melanoma	Melanoma	MALE	55.9726	1.395	1.405	1.4	No		Pembrolizumab	Anti-PD(L)1	WT	2	2	0	0	23.1375	0.00132932	1899-12-29 23:58:30	0.00205511	-0.000618387			71.7763	71.7763
1801	White	EUR	Melanoma	Melanoma	FEMALE	73.3771	1.402	1.424	1.419	No		Nivolumab+Ipilimumab	Anti-PD(L)1	WT	2	2	0	0	23.2032	0.00164734	1899-12-29 23:58:30	0.00267431	-0.00125658			39.4079	39.4079
1809	White	EUR	Melanoma	Melanoma	MALE	54.4942	1.405	1.41	1.413	No		Nivolumab	Anti-PD(L)1	WT	2	2	0	0	25.041	0.000485535	1899-12-29 23:58:30	-0.00134591	-0.000231905			75.5263	75.5263
1816	White	EUR	Melanoma	Melanoma	FEMALE	75.4059	1.408	1.408	1.405	No		Nivolumab	Anti-PD(L)1	WT	2	2	0	0	10.9944	0.00144247	1899-12-29 23:58:30	0.000706789	-7.39841e-05			56.4145	56.4145
1825	White	EUR	Cutaneous Melanoma	Melanoma	FEMALE	60.5667	1.41	1.387	1.383	No		Nivolumab	Anti-PD(L)1	WT	2	2	0	0	11.3226	0.00110839	1899-12-29 23:58:30	0.00065311	-0.00053141			69.8355	69.8355
1845	White	EUR	Melanoma	Melanoma	MALE	58.0753	1.417	1.458	1.454	No		Nivolumab	Anti-PD(L)1	WT	2	2	0	0	22.5468	0.00122702	1899-12-29 23:58:30	-0.00187188	-0.000293529			35.3618	35.3618
1909	White	EUR	Melanoma	Melanoma	MALE	88.4846	1.445	1.471	1.466	No		Nivolumab	Anti-PD(L)1	WT	2	2	0	0	2.72399	0.00190286	1899-12-29 23:58:30	0.00270783	-5.57975e-05			27.8618	27.8618
1923	White	EUR	Melanoma	Melanoma	MALE	79.1595	1.451	1.46	1.459	No		Nivolumab	Anti-PD(L)1	WT	2	2	0	0	55.0377	0.00150219	1899-12-29 23:58:30	0.00250783	-0.00014535			58.5526	58.5526
1942	White	EUR	Melanoma	Melanoma	MALE	72.564	1.461	1.286	1.586	No		Pembrolizumab	Anti-PD(L)1	WT	2	2	0	0	1.67378	0.001509	1899-12-29 23:58:30	0.00225756	-0.000929678			59.8026	59.8026
1996	White	EUR	Melanoma	Melanoma	MALE	86.7214	1.482	1.469	1.464	No		Nivolumab	Anti-PD(L)1	WT	2	2	0	0	1.27995	0.00162914	1899-12-29 23:58:30	0.0012479	-8.31769e-05			2.99342	2.99342
2013	White	EUR	Cutaneous Melanoma	Melanoma	MALE	62.5927	1.488	0.56	1.523	No		Pembrolizumab	Anti-PD(L)1	HET	2	2	0	0	11.7493	0.00126179	1899-12-29 23:58:30	-0.00412151	0.000759379			52.8289	52.8289
2026	White	EUR	Melanoma	Melanoma	MALE	59.8768	1.491	1.506	1.559	No		Nivolumab+Ipilimumab	Anti-PD(L)1	WT	2	2	0	0	2.06761	0.00167002	1899-12-29 23:58:30	0.00280335	-0.000394514			2.76316	2.76316
2027	White	EUR	Melanoma	Melanoma	FEMALE	75.1786	1.491	1.494	1.486	No		Nivolumab	Anti-PD(L)1	WT	2	2	0	0	0.886117	0.00207522	1899-12-29 23:58:30	0.00295027	-0.000570089			1.25	1.25
2040	White	EUR	Melanoma	Melanoma	MALE	44.6626	1.497	1.562	1.527	No		Pembrolizumab	Anti-PD(L)1	WT	2	2	0	0	2.03479	0.00175847	1899-12-29 23:58:30	0.00147771	-0.000677213			52.5	52.5
2059	White	EUR	Melanoma	Melanoma	FEMALE	44.0356	1.503	1.517	1.517	No		Pembrolizumab	Anti-PD(L)1	WT	2	2	0	0	12.4056	0.000656262	1899-12-29 23:58:30	-0.00932912	0.000794755			52.1382	52.1382
2069	White	EUR	Melanoma	Melanoma	MALE	70.3381	1.506	1.509	1.519	No		Pembrolizumab	Anti-PD(L)1	WT	2	2	0	0	2.06761	0.00132631	1899-12-29 23:58:30	0.00235486	-0.00148248			3.22368	3.22368
2070	White	EUR	Melanoma	Melanoma	FEMALE	77.87	1.506	1.521	1.517	No		Nivolumab	Anti-PD(L)1	WT	2	2	0	0	11.3554	0.00169497	1899-12-29 23:58:30	0.00180116	-0.00075702			62.0395	62.0395
2084	White	EUR	Melanoma	Melanoma	MALE	66.9158	1.51	1.529	1.526	No		Nivolumab+Ipilimumab	Anti-PD(L)1	WT	2	2	0	0	2.16606	0.00148103	1899-12-29 23:58:30	0.00216316	-0.000915098			23.0921	23.0921
2097	White	EUR	Melanoma	Melanoma	MALE	61.2621	1.513	1.599	1.602	No		Nivolumab+Ipilimumab	Anti-PD(L)1	WT	2	2	0	0	23.236	0.00138804	1899-12-29 23:58:30	0.00064316	-0.000358832			36.875	36.875
2140	White	EUR	Melanoma	Melanoma	FEMALE	33.3032	1.526	1.536	1.498	No		Pembrolizumab	Anti-PD(L)1	WT	2	2	0	0	11.0601	0.0016103	1899-12-29 23:58:30	0.0017682	6.16101e-05			54.8355	54.8355
2141	White	EUR	Melanoma	Melanoma	MALE	62.193	1.526	1.552	1.552	No		Pembrolizumab	Anti-PD(L)1	WT	2	2	0	0	8.20479	0.00163524	1899-12-29 23:58:30	0.00184026	-0.000512996			54.9671	54.9671
2142	White	EUR	Anorectal Mucosal Melanoma	Melanoma	MALE	51.3046	1.527	1.529	1.528	No		Nivolumab+Ipilimumab	Anti-PD(L)1	WT	2	2	0	0	2.29734	0.000622606	1899-12-29 23:58:30	-0.00151879	-0.00105469			84.7368	84.7368
2151	White	EUR	Melanoma	Melanoma	MALE	69.6126	1.528	1.511	1.42	No		Pembrolizumab	Anti-PD(L)1	WT	2	2	0	0	1.3784	0.0017184	1899-12-29 23:58:30	0.00344243	-0.000329058			55.3618	55.3618
2176	White	EUR	Melanoma	Melanoma	MALE	71.9179	1.537	1.584	1.591	No		Pembrolizumab	Anti-PD(L)1	WT	2	2	0	0	6.26846	0.00163146	1899-12-29 23:58:30	0.00170451	-0.00124123			12.6645	12.6645
2178	White	EUR	Melanoma	Melanoma	FEMALE	44.4216	1.538	1.554	1.553	No		Nivolumab+Ipilimumab	Doublet	WT	2	2	0	0	24.9754	0.00151278	1899-12-29 23:58:30	0.0020369	-0.000339034			25.7566	25.7566
2179	White	EUR	Melanoma	Melanoma	MALE	66.0917	1.538	1.54	1.543	No		Pembrolizumab	Anti-PD(L)1	WT	2	2	0	0	1.41122	0.00155662	1899-12-29 23:58:30	0.000695784	-0.000865986			37.3026	37.3026
2184	White	EUR	Cutaneous Melanoma	Melanoma	FEMALE	65.8289	1.54	1.562	1.557	No		Nivolumab	Anti-PD(L)1	WT	2	2	0	0	4.56186	0.0016428	1899-12-29 23:58:30	0.00315362	-0.0013878			19.7368	19.7368
2234	White	EUR	Melanoma	Melanoma	FEMALE	68.2574	1.555	1.558	1.555	No		Nivolumab+Ipilimumab	Anti-PD(L)1	WT	2	2	0	0	33.3115	0.00196334	1899-12-29 23:58:30	0.00237767	-0.000746277			58.4539	58.4539
2246	White	EUR	Melanoma	Melanoma	FEMALE	56.8433	1.56	1.574	1.556	No		Nivolumab+Ipilimumab	Anti-PD(L)1	WT	2	2	0	0	4.36495	0.0016239	1899-12-29 23:58:30	0.00189669	-0.00110771			27.2039	27.2039
2247	White	EUR	Melanoma	Melanoma	MALE	61.1718	1.56	1.583	1.584	No		Nivolumab+Ipilimumab	Anti-PD(L)1	WT	2	2	0	0	24.3518	0.00149312	1899-12-29 23:58:30	0.00218829	-0.000689491			57.7961	57.7961
2312	White	EUR	Melanoma	Melanoma	MALE	41.6838	1.582	1.577	1.586	No		Pembrolizumab	Anti-PD(L)1	WT	2	2	0	0	10.5678	0.00114883	1899-12-29 23:58:30	-0.00109776	-0.000698689			75.625	75.625
2366	White	EUR	Melanoma	Melanoma	MALE	77.7851	1.597	1.603	1.601	No		Nivolumab	Anti-PD(L)1	WT	2	2	0	0	61.5031	0.00075983	1899-12-29 23:58:30	-0.0064689	0.00113378			62.1711	62.1711
2372	White	EUR	Melanoma	Melanoma	FEMALE	70.245	1.599	1.706	1.712	No		Nivolumab+Ipilimumab	Anti-PD(L)1	WT	2	2	0	0	5.05415	0.00184087	1899-12-29 23:58:30	0.00340277	-0.000697165			54.2434	54.2434
2376	White	EUR	Melanoma	Melanoma	FEMALE	55.833	1.6	1.597	1.589	No		Nivolumab	Anti-PD(L)1	WT	2	2	0	0	2.06761	0.001478	1899-12-29 23:58:30	0.00258381	-0.00135864			8.45395	8.45395
2387	White	EUR	Melanoma	Melanoma	FEMALE	37.0678	1.602	1.669	1.668	No		Nivolumab	Anti-PD(L)1	WT	2	2	0	0	12.34	0.00179929	1899-12-29 23:58:30	0.00191121	0.00027586			14.1118	14.1118
2404	White	EUR	Cutaneous Melanoma	Melanoma	MALE	50.3463	1.608	1.637	1.636	No		Pembrolizumab	Anti-PD(L)1	WT	2	2	0	0	0	0.00177963	1899-12-29 23:58:30	0.00325864	-0.00144919			30.3289	30.3289
2431	White	EUR	Melanoma	Melanoma	MALE	59.3457	1.617	1.646	1.646	No		Pembrolizumab	Anti-PD(L)1	WT	2	2	0	0	11.2898	0.00178341	1899-12-29 23:58:30	0.00344355	-0.00040096			53.6842	53.6842
2455	White	EUR	Melanoma	Melanoma	MALE	81.8179	1.625	1.644	1.636	No		Nivolumab	Anti-PD(L)1	WT	2	2	0	0	16.0486	0.00166423	1899-12-29 23:58:30	0.00254098	-0.00084027			20.3618	20.3618
2461	White	EUR	Melanoma	Melanoma	MALE	62.4942	1.627	1.666	1.668	No		Nivolumab	Anti-PD(L)1	WT	2	2	0	0	11.9462	0.00192629	1899-12-29 23:58:30	0.00422117	-0.00100718			76.4474	76.4474
2473	White	EUR	Melanoma	Melanoma	MALE	62.5708	1.631	1.65	1.646	No		Pembrolizumab	Anti-PD(L)1	WT	2	2	0	0	6.66229	0.00153697	1899-12-29 23:58:30	0.00184753	-0.00136938			60.4276	60.4276
2474	White	EUR	Melanoma	Melanoma	MALE	72.2683	1.631	1.651	1.658	No		Pembrolizumab	Anti-PD(L)1	WT	2	2	0	0	16.5409	0.00186979	1899-12-29 23:58:30	0.00338583	-0.000267852			78.4539	78.4539
2533	White	EUR	Melanoma	Melanoma	MALE	43.3867	1.649	1.759	1.761	No		Pembrolizumab	Anti-PD(L)1	WT	2	2	0	0	1.64096	0.00148027	1899-12-29 23:58:30	0.00203243	0.00118596			6.54605	6.54605
2535	White	EUR	Melanoma	Melanoma	MALE	69.4237	1.649	1.651	1.645	No		Nivolumab	Anti-PD(L)1	WT	2	2	0	0	3.085	0.000882297	1899-12-29 23:58:30	-0.00577619	0.000718248			59.7368	59.7368
2545	White	EUR	Melanoma	Melanoma	MALE	83.5428	1.652	1.621	1.621	No		Pembrolizumab	Anti-PD(L)1	WT	2	2	0	0	41.5819	0.00155393	1899-12-29 23:58:30	0.00241271	-0.000985319			42.0066	42.0066
2573	White	EUR	Melanoma	Melanoma	MALE	54.3682	1.658	1.691	1.692	No		Nivolumab	Anti-PD(L)1	WT	2	2	0	0	11.4211	0.00166699	1899-12-29 23:58:30	0.00192518	-0.00120056			60.8224	60.8224
2585	White	EUR	Melanoma	Melanoma	FEMALE	55.3265	1.66	1.659	1.655	No		Nivolumab	Anti-PD(L)1	WT	2	2	0	0	12.4056	0.0010646	1899-12-29 23:58:30	0.000344478	-0.000511072			69.9013	69.9013
2586	White	EUR	Melanoma	Melanoma	FEMALE	76.8624	1.66	1.74	1.745	No		Nivolumab	Anti-PD(L)1	WT	2	2	0	0	10.5021	0.00137065	1899-12-29 23:58:30	0.00279777	-0.00185666			54.4408	54.4408
2623	White	EUR	Melanoma	Melanoma	FEMALE	69.9138	1.671	1.682	1.673	No		Nivolumab+Ipilimumab	Doublet	WT	2	2	0	0	58.1227	0.00203213	1899-12-29 23:58:30	0.00344299	-0.00053571			69.8684	69.8684
2633	White	EUR	Melanoma	Melanoma	FEMALE	80.7064	1.673	1.664	1.664	No		Nivolumab	Anti-PD(L)1	WT	2	2	0	0	12.2744	0.00210319	1899-12-29 23:58:30	0.0032754	-0.00197407			58.8158	58.8158
2645	White	EUR	Melanoma	Melanoma	FEMALE	23.2033	1.677	1.683	1.682	No		Nivolumab	Anti-PD(L)1	WT	2	2	0	0	11.7164	0.00127691	1899-12-29 23:58:30	-0.000180606	-0.000635008			58.0263	58.0263
2689	White	EUR	Melanoma	Melanoma	FEMALE	66.6283	1.691	1.774	1.777	No		Pembrolizumab	Anti-PD(L)1	WT	2	2	0	0	2.72399	0.000751757	1899-12-29 23:58:30	-0.0120871	0.00113503			14.5395	14.5395
2690	White	EUR	Melanoma	Melanoma	MALE	68.8241	1.691	1.689	1.687	No		Nivolumab	Anti-PD(L)1	WT	2	2	0	0	11.0929	0.00167682	1899-12-29 23:58:30	0.00268939	-0.0017592			64.5066	64.5066
2700	White	EUR	Melanoma	Melanoma	FEMALE	65.3689	1.695	1.742	1.743	No		Pembrolizumab	Anti-PD(L)1	WT	2	2	0	0	7.58123	0.00149388	1899-12-29 23:58:30	0.00285251	-0.000651123			52.4671	52.4671
2713	White	EUR	Melanoma	Melanoma	FEMALE	49.1307	1.697	1.706	1.663	No		Nivolumab	Anti-PD(L)1	WT	2	2	0	0	13.9481	0.00118242	1899-12-29 23:58:30	-0.00170764	-0.000374947			61.7105	61.7105
2721	White	EUR	Melanoma	Melanoma	FEMALE	91.3292	1.699	1.691	1.674	No		Nivolumab	Anti-PD(L)1	WT	2	2	0	0	0	0.0014712	1899-12-29 23:58:30	0.00137604	-0.00109543			44.9671	44.9671
2754	White	EUR	Melanoma	Melanoma	FEMALE	54.0205	1.706	1.741	1.748	No		Nivolumab	Anti-PD(L)1	WT	2	2	0	0	11.5195	0.0012051	1899-12-29 23:58:30	0.00129224	-0.00104862			61.6118	61.6118
2755	White	EUR	Melanoma	Melanoma	MALE	68.271	1.706	1.698	1.698	No		Nivolumab+Ipilimumab	Anti-PD(L)1	WT	2	2	0	0	0	0.0011227	1899-12-29 23:58:30	-0.00590468	0.0003163			36.7763	36.7763
2756	White	EUR	Melanoma	Melanoma	MALE	78.9487	1.706	1.703	1.701	No		Pembrolizumab	Anti-PD(L)1	WT	2	2	0	0	6.49819	0.00133286	1899-12-29 23:58:30	0.00246203	-0.000218787			58.9145	58.9145
2762	White	EUR	Melanoma	Melanoma	MALE	76.9582	1.708	1.733	1.728	No		Nivolumab	Anti-PD(L)1	WT	2	2	0	0	12.0775	0.00180836	1899-12-29 23:58:30	0.00304301	-0.00114454			66.6447	66.6447
2780	White	AMR	Melanoma	Melanoma	MALE	63.1458	1.713	1.737	1.736	No		Pembrolizumab	Anti-PD(L)1	WT	2	2	0	0	5.21825	-0.000421374	1899-12-29 23:58:30	-0.000569138	0.0053758			7.92763	7.92763
2822	White	EUR	Melanoma	Melanoma	FEMALE	78.694	1.725	1.7	1.718	No		Nivolumab	Anti-PD(L)1	WT	2	2	0	0	11.4539	0.00075677	1899-12-29 23:58:30	-0.00320153	0.000214941			78.8487	78.8487
2835	White	EUR	Melanoma	Melanoma	MALE	69.3963	1.728	1.083	1.723	No		Nivolumab+Ipilimumab	Doublet	WT	2	2	0	0	49.6226	0.0016171	1899-12-29 23:58:30	0.00256482	-0.00117293			65.4934	65.4934
2853	White	EUR	Melanoma	Melanoma	FEMALE	58.9295	1.731	1.751	1.747	No		Nivolumab	Anti-PD(L)1	WT	2	2	0	0	0.656383	0.00184994	1899-12-29 23:58:30	0.00278715	0.000293816			4.53947	4.53947
2869	White	AMR	Melanoma	Melanoma	MALE	84.3422	1.735	1.689	1.733	No		Nivolumab	Anti-PD(L)1	WT	2	2	0	0	0	0.00017607	1899-12-29 23:58:30	-0.00988217	0.00142922			1.08553	1.08553
2903	White	EUR	Melanoma	Melanoma	MALE	56.2875	1.742	1.715	1.7	No		Nivolumab+Ipilimumab	Anti-PD(L)1	WT	2	2	0	0	29.4716	0.00120963	1899-12-29 23:58:30	0.000565956	-0.000884403			39.5724	39.5724
2916	White	EUR	Melanoma	Melanoma	MALE	65.525	1.746	1.762	1.758	No		Pembrolizumab	Anti-PD(L)1	WT	2	2	0	0	0.656383	0.00161937	1899-12-29 23:58:30	0.00140844	-0.00074244			9.76974	9.76974
2927	Unknown - Declined	AMR	Melanoma	Melanoma	MALE	57.5907	1.749	1.762	1.759	No		Nivolumab	Anti-PD(L)1	WT	2	2	0	0	0	-0.00043105	1899-12-29 23:58:30	-2.41318e-05	0.0050136			0.756579	0.756579
2929	White	EUR	Cutaneous Melanoma	Melanoma	FEMALE	65.0513	1.75	1.848	1.84	No		Nivolumab+Ipilimumab	Anti-PD(L)1	WT	2	2	0	0	11.257	0.000849035	1899-12-29 23:58:30	-0.00341092	0.000528017			38.5526	38.5526
2931	White	EUR	Melanoma	Melanoma	MALE	79.3621	1.75	1.708	1.696	No		Pembrolizumab	Anti-PD(L)1	WT	2	2	0	0	0	0.0016171	1899-12-29 23:58:30	0.00209835	-0.000763926			1.21711	1.21711
2932	White	EUR	Melanoma	Melanoma	MALE	84.4216	1.75	1.743	1.763	No		Pembrolizumab	Anti-PD(L)1	WT	2	2	0	0	3.31474	0.001212	1899-12-29 23:58:30	0.0001353	-0.000220553			15.1974	15.1974
2946	White	EUR	Melanoma	Melanoma	MALE	76.6324	1.752	1.769	1.766	No		Nivolumab	Anti-PD(L)1	WT	2	2	0	0	55.8254	0.000837695	1899-12-29 23:58:30	-0.00348355	-1.31317e-05			63.3224	63.3224
2965	White	EUR	Melanoma	Melanoma	MALE	54.2094	1.756	1.821	1.827	No		Nivolumab+Ipilimumab	Anti-PD(L)1	WT	2	2	0	0	0.689202	0.001794	1899-12-29 23:58:30	0.00220617	-0.00122281			60.3289	60.3289
3005	White	EUR	Melanoma	Melanoma	MALE	90.0808	1.766	1.996	1.984	No		Nivolumab	Anti-PD(L)1	WT	2	2	0	0	14.0138	0.00162012	1899-12-29 23:58:30	0.00199947	-0.00100258			52.6974	52.6974
3057	White	AMR	Melanoma	Melanoma	MALE	63.8029	1.779	1.834	1.839	No		Nivolumab	Anti-PD(L)1	WT	2	2	0	0	10.9944	0.000492292	1899-12-29 23:58:30	-0.00895484	0.00169473			58.9474	58.9474
3071	White	EUR	Melanoma	Melanoma	MALE	58.9405	1.782	1.775	1.757	No		Pembrolizumab	Anti-PD(L)1	WT	2	2	0	0	1.31277	0.00171538	1899-12-29 23:58:30	0.00221511	-0.00134866			2.46711	2.46711
3109	White	EUR	Melanoma	Melanoma	MALE	94.0972	1.792	1.757	1.744	No		Nivolumab	Anti-PD(L)1	WT	2	2	0	0	7.51559	0.00155889	1899-12-29 23:58:30	0.00151625	-0.000288617			17.9934	17.9934
3112	White	EUR	Melanoma	Melanoma	FEMALE	73.87	1.793	1.835	1.836	No		Nivolumab	Anti-PD(L)1	WT	2	2	0	0	0	0.00188774	1899-12-29 23:58:30	0.00270559	-6.83056e-05			1.84211	1.84211
3121	White	EUR	Melanoma	Melanoma	MALE	67.5346	1.795	1.805	1.803	No		Nivolumab	Anti-PD(L)1	WT	2	2	0	0	11.1257	0.00140543	1899-12-29 23:58:30	0.00288994	-0.000362899			58.1908	58.1908
3158	White	EUR	Melanoma	Melanoma	FEMALE	34.5051	1.802	1.826	1.743	No		Nivolumab+Ipilimumab	Anti-PD(L)1	WT	2	2	0	0	7.90942	0.00117486	1899-12-29 23:58:30	0.000102841	0.000228122			13.1908	13.1908
3161	White	EUR	Melanoma	Melanoma	MALE	71.9069	1.803	1.857	1.86	No		Pembrolizumab	Anti-PD(L)1	WT	2	2	0	0	0.689202	0.00139182	1899-12-29 23:58:30	0.000665897	-0.000830687			42.3684	42.3684
3187	White	EUR	Melanoma	Melanoma	MALE	81.1444	1.811	1.876	1.873	No		Pembrolizumab	Anti-PD(L)1	WT	2	2	0	0	10.8631	0.00166473	1899-12-29 23:58:30	0.002881	-0.000706373			16.4145	16.4145
3189	White	EUR	Anorectal Mucosal Melanoma	Melanoma	MALE	80.0986	1.812	1.842	1.841	No		Nivolumab	Anti-PD(L)1	WT	2	2	0	0	11.0929	0.00147422	1899-12-29 23:58:30	0.00077997	-8.17346e-05			70.7566	70.7566
3207	White	EUR	Melanoma	Melanoma	FEMALE	86.4011	1.816	1.942	1.95	No		Nivolumab	Anti-PD(L)1	WT	2	2	0	0	0	0.00149161	1899-12-29 23:58:30	0.00295754	-0.00105322			26.2171	26.2171
3239	White	EUR	Melanoma	Melanoma	MALE	25.6783	1.823	1.895	1.894	No		Ipilimumab	Anti-CTLA4	WT	2	2	0	0	0	0.00181014	1899-12-29 23:58:30	0.00271035	-0.00175418			1.71053	1.71053
3272	White	EUR	Melanoma	Melanoma	MALE	64.8542	1.83	1.853	1.85	No		Pembrolizumab	Anti-PD(L)1	WT	2	2	0	0	2.10043	0.00144398	1899-12-29 23:58:30	0.00234751	-0.00108238			42.4013	42.4013
3277	White	EUR	Melanoma	Melanoma	MALE	61.8782	1.831	1.829	1.825	No		Pembrolizumab	Anti-PD(L)1	WT	2	2	0	0	10.2068	0.0010214	1899-12-29 23:58:30	-0.00419357	0.000408001			12.3355	12.3355
3280	White	EUR	Melanoma	Melanoma	MALE	74.6667	1.832	1.87	1.869	No		Nivolumab+Ipilimumab	Anti-PD(L)1	WT	2	2	0	0	8.40171	0.000981329	1899-12-29 23:58:30	-0.00255844	0.000361882			63.2895	63.2895
3306	White	EUR	Melanoma	Melanoma	FEMALE	54.2012	1.837	1.834	1.85	No		Nivolumab+Ipilimumab	Doublet	WT	2	2	0	0	27.0758	0.00175748	1899-12-29 23:58:30	-0.00119465	0.000808665			28.9145	28.9145
3349	White	EUR	Melanoma	Melanoma	MALE	37.0951	1.845	1.839	1.833	No		Pembrolizumab	Anti-PD(L)1	WT	2	2	0	0	11.8477	0.00130564	1899-12-29 23:58:30	0.00024245	-0.000350084			58.5197	58.5197
3350	White	EUR	Melanoma	Melanoma	MALE	80.4435	1.845	1.849	1.834	No		Pembrolizumab	Anti-PD(L)1	WT	2	2	0	0	3.47883	0.00150371	1899-12-29 23:58:30	0.000979962	-0.00103941			17.4013	17.4013
3355	White	EUR	Melanoma	Melanoma	MALE	76.7091	1.846	1.872	1.864	No		Nivolumab+Ipilimumab	Doublet	WT	2	2	0	0	15.3922	0.00169345	1899-12-29 23:58:30	0.00220785	-0.000504785			59.8684	59.8684
3362	White	EUR	Melanoma	Melanoma	FEMALE	69.2129	1.848	1.877	1.875	No		Pembrolizumab	Anti-PD(L)1	WT	2	2	0	0	12.1759	0.00176149	1899-12-29 23:58:30	0.00141514	-0.0009903			65.2632	65.2632
3385	White	EUR	Melanoma	Melanoma	FEMALE	40.8569	1.853	1.867	1.868	No		Nivolumab+Ipilimumab	Doublet	WT	2	2	0	0	14.342	0.00153394	1899-12-29 23:58:30	-0.00358131	-0.000841431			16.2829	16.2829
3434	White	EUR	Melanoma	Melanoma	FEMALE	61.2841	1.862	1.877	1.871	No		Nivolumab+Ipilimumab	Doublet	WT	2	2	0	0	1.3784	0.00134117	1899-12-29 23:58:30	0.0020369	-0.000766228			4.44079	4.44079
3505	White	EUR	Melanoma	Melanoma	MALE	90.5435	1.875	1.867	1.861	No		Nivolumab	Anti-PD(L)1	WT	2	2	0	0	31.5064	0.00115445	1899-12-29 23:58:30	0.00257934	-0.00144995			45.1316	45.1316
3514	White	EUR	Cutaneous Melanoma	Melanoma	MALE	54.6256	1.877	1.996	1.988	No		Nivolumab	Anti-PD(L)1	WT	2	2	0	0	4.98851	0.000991913	1899-12-29 23:58:30	-0.00198137	0.000539451			54.1776	54.1776
3531	White	EUR	Melanoma	Melanoma	MALE	59.436	1.88	1.883	1.881	No		Pembrolizumab	Anti-PD(L)1	WT	2	2	0	0	0	0.00146591	1899-12-29 23:58:30	0.00200618	-0.000893612			57.9934	57.9934
3550	White	EUR	Melanoma	Melanoma	FEMALE	63.8193	1.884	1.908	1.902	No		Nivolumab	Anti-PD(L)1	WT	2	2	0	0	10.338	0.00152865	1899-12-29 23:58:30	0.00365248	-0.00166098			69.1776	69.1776
3551	White	EUR	Melanoma	Melanoma	MALE	85.7084	1.884	1.912	1.842	No		Pembrolizumab	Anti-PD(L)1	WT	2	2	0	0	5.97309	0.00131849	1899-12-29 23:58:30	0.00200059	-0.000357604			15.2961	15.2961
3574	White	EUR	Melanoma	Melanoma	MALE	59.6441	1.887	1.964	1.96	No		Nivolumab	Anti-PD(L)1	WT	2	2	0	0	26.8461	0.00187715	1899-12-29 23:58:30	0.00258828	-0.0013548			49.7368	49.7368
3578	White	EUR	Cutaneous Melanoma	Melanoma	MALE	68.7529	1.888	1.985	1.973	No		Nivolumab	Anti-PD(L)1	WT	2	2	0	0	13.3902	0.00138653	1899-12-29 23:58:30	0.00197769	-0.000623498			37.5658	37.5658
3613	White	EUR	Melanoma	Melanoma	FEMALE	69.5962	1.892	1.888	1.878	No		Nivolumab+Ipilimumab	Doublet	WT	2	2	0	0	0	0.00153772	1899-12-29 23:58:30	0.00239387	-0.00134713			2.26974	2.26974
3614	White	EUR	Melanoma	Melanoma	FEMALE	76.3094	1.892	1.883	1.88	No		Nivolumab+Ipilimumab	Doublet	WT	2	2	0	0	0	0.00149312	1899-12-29 23:58:30	0.00167714	-0.000100612			0.625	0.625
3622	White	EUR	Melanoma	Melanoma	MALE	74.5599	1.893	1.878	1.877	No		Nivolumab	Anti-PD(L)1	WT	2	2	0	0	10.896	0.000625214	1899-12-29 23:58:30	-0.000844021	0.000369418			75.4276	75.4276
3675	White	EUR	Melanoma	Melanoma	FEMALE	66.0616	1.901	0.981	1.39	No		Nivolumab+Ipilimumab	Doublet	HET	2	2	0	0	0.722022	0.00172445	1899-12-29 23:58:30	0.00194864	-1.64314e-05			1.05263	1.05263
3687	White	EUR	Melanoma	Melanoma	MALE	50.8392	1.904	1.894	1.888	No		Nivolumab	Anti-PD(L)1	WT	2	2	0	0	0	0.00144928	1899-12-29 23:58:30	0.000389371	-0.000557504			43.75	43.75
3708	White	EUR	Acral Melanoma	Melanoma	FEMALE	71.4059	1.908	1.581	1.917	No		Nivolumab	Anti-PD(L)1	WT	2	2	0	0	37.3482	0.000361963	1899-12-29 23:58:30	-0.00939057	0.000624322			59.3092	59.3092
3795	White	EUR	Cutaneous Melanoma	Melanoma	FEMALE	62.924	1.92	1.938	1.932	No		Pembrolizumab	Anti-PD(L)1	WT	2	2	0	0	1.3784	0.000719764	1899-12-29 23:58:30	0.000838068	0.000127312			48.4539	48.4539
3824	White	EUR	Melanoma	Melanoma	FEMALE	60.1615	1.924	1.941	1.888	No		Nivolumab+Ipilimumab	Doublet	WT	2	2	0	0	8.69708	0.00148481	1899-12-29 23:58:30	0.00182965	-0.000999509			27.6974	27.6974
3858	Unknown	AMR	Cutaneous Melanoma	Melanoma	FEMALE	62.7023	1.93	1.958	1.952	No		Nivolumab+Ipilimumab	Doublet	WT	2	2	0	0	0.689202	0.000643411	1899-12-29 23:58:30	0.000218931	0.00354946			6.71053	6.71053
3872	White	EUR	Melanoma	Melanoma	FEMALE	59.6605	1.932	1.035	1.93	No		Pembrolizumab	Anti-PD(L)1	WT	2	2	0	0	2.75681	0.00140471	1899-12-29 23:58:30	0.00296226	-0.000915371			23.9145	23.9145
3907	White	EUR	Cutaneous Melanoma	Melanoma	FEMALE	70.5626	1.937	1.97	1.964	No		Nivolumab	Anti-PD(L)1	WT	2	2	0	0	6.36692	0.00174046	1899-12-29 23:58:30	0.00317931	-0.00123276			26.2171	26.2171
3915	White	EUR	Cutaneous Melanoma	Melanoma	MALE	77.4456	1.938	1.957	1.95	No		Nivolumab+Ipilimumab	Doublet	WT	2	2	0	0	29.7342	0.000647946	1899-12-29 23:58:30	-0.00942409	0.000767744			54.6382	54.6382
3993	White	EUR	Melanoma	Melanoma	MALE	82.1191	1.948	1.978	1.985	No		Nivolumab+Ipilimumab	Doublet	WT	2	2	0	0	2.06761	0.000644167	1899-12-29 23:58:30	-0.00828447	0.00131334			8.09211	8.09211
4005	White	EUR	Melanoma	Melanoma	MALE	67.3977	1.949	1.958	1.955	No		Nivolumab+Ipilimumab	Doublet	WT	2	2	0	0	44.109	0.00119527	1899-12-29 23:58:30	-0.0021998	-0.000236743			51.4474	51.4474
4021	White	EUR	Melanoma	Melanoma	MALE	79.9452	1.951	1.959	1.959	No		Pembrolizumab	Anti-PD(L)1	WT	2	2	0	0	0	0.00187035	1899-12-29 23:58:30	0.00349941	-0.000882869			2.03947	2.03947
4056	White	EUR	Melanoma	Melanoma	FEMALE	97.0568	1.956	1.974	1.975	No		Pembrolizumab	Anti-PD(L)1	WT	2	2	0	0	0	0.00146288	1899-12-29 23:58:30	0.00264191	-0.00138396			2.82895	2.82895
4095	White	EUR	Melanoma	Melanoma	MALE	60.8159	1.961	1.984	1.979	No		Nivolumab+Ipilimumab	Doublet	WT	2	2	0	0	10.8631	0.00148027	1899-12-29 23:58:30	0.00225868	-0.00113457			12.1711	12.1711
4109	White	EUR	Melanoma	Melanoma	MALE	62.1711	1.962	1.985	1.978	No		Pembrolizumab	Anti-PD(L)1	WT	2	2	0	0	13.0948	0.00114217	1899-12-29 23:58:30	0.000538847	1.38628e-05			69.1447	69.1447
4127	Unknown	EUR	Melanoma	Melanoma	MALE	63.7782	1.965	1.975	1.971	No		Nivolumab	Anti-PD(L)1	WT	2	2	0	0	11.4867	0.00137292	1899-12-29 23:58:30	0.0029067	-0.000866754			40.8553	40.8553
4149	White	EUR	Melanoma	Melanoma	FEMALE	51.4908	1.967	1.982	1.98	No		Nivolumab+Ipilimumab	Doublet	WT	2	2	0	0	18.149	0.00151807	1899-12-29 23:58:30	0.00209835	-0.00162185			67.6974	67.6974
4150	White	EUR	Melanoma	Melanoma	FEMALE	67.0856	1.967	1.988	1.976	No		Nivolumab	Anti-PD(L)1	WT	2	2	0	0	0	0.00164734	1899-12-29 23:58:30	0.000425571	-0.000737068			39.3092	39.3092
4161	White	EUR	Melanoma	Melanoma	MALE	81.6701	1.968	1.963	1.959	No		Nivolumab	Anti-PD(L)1	WT	2	2	0	0	5.77617	0.000710692	1899-12-29 23:58:30	-0.00718396	0.00134864			38.8816	38.8816
4198	White	EUR	Melanoma	Melanoma	MALE	57.4127	1.971	1.98	1.978	No		Pembrolizumab	Anti-PD(L)1	WT	2	2	0	0	0	0.00164658	1899-12-29 23:58:30	0.0021436	0.000134004			28.6513	28.6513
4232	White	EUR	Melanoma	Melanoma	MALE	40.1314	1.975	1.977	1.936	No		Nivolumab	Anti-PD(L)1	WT	2	2	0	0	12.1759	0.00149615	1899-12-29 23:58:30	0.00208606	-0.000186941			17.2039	17.2039
4261	White	EUR	Melanoma	Melanoma	MALE	58.1437	1.978	1.989	1.988	No		Nivolumab	Anti-PD(L)1	WT	2	2	0	0	11.4867	0.00158802	1899-12-29 23:58:30	0.00223147	-0.000486792			71.5461	71.5461
4304	White	EUR	Melanoma	Melanoma	MALE	88.6215	1.983	1.995	1.989	No		Nivolumab	Anti-PD(L)1	WT	2	2	0	0	3.01936	0.00160879	1899-12-29 23:58:30	0.00346757	-0.000586127			43.0921	43.0921
4319	White	EUR	Melanoma	Melanoma	FEMALE	87.1951	1.984	1.994	1.987	No		Pembrolizumab	Anti-PD(L)1	WT	2	2	0	0	3.11782	0.00161483	1899-12-29 23:58:30	0.00234248	-0.000361978			7.46711	7.46711
4387	White	EUR	Cutaneous Melanoma	Melanoma	MALE	71.7837	1.996	1.997	1.99	No		Nivolumab	Anti-PD(L)1	WT	2	2	0	0	12.8979	0.000886833	1899-12-29 23:58:30	-0.0107816	0.00149214			41.0855	41.0855
4391	White	EUR	Melanoma	Melanoma	FEMALE	62.2368	1.996	1.99	1.989	No		Nivolumab	Anti-PD(L)1	WT	2	2	0	0	2.72399	0.00153985	1899-12-29 23:58:30	0.00247316	-0.000846026			30.3618	30.3618
11	White	EUR	Small Cell Carcinoma of Unknown Primary	Sarcoma/Other	MALE	47.4962	0.046	0.05	0.05	No		Nivolumab+Ipilimumab	Doublet	Mutant	2	2	0	0	0	0.0016617	1899-12-29 23:58:30	0.00139447	-0.000356069			0.625	0.625
28	White	EUR	Peritoneal Mesothelioma	Sarcoma/Other	FEMALE	52.9582	0.097	0.089	0.091	No		Nivolumab+Ipilimumab	Doublet	Mutant	2	2	0	0	1.50968	0.00152487	1899-12-29 23:58:30	0.00167435	-0.000676446			7.17105	7.17105
33	White	EUR	Chronic Lymphocytic Leukemia	Sarcoma/Other	MALE	52.4928	0.109	0.08	0.083	No		Pembrolizumab	Anti-PD(L)1	Mutant	2	2	0	0	1.31277	0.000679021	1899-12-29 23:58:30	-0.0069681	-0.000120234			57.5	57.5
34	White	EUR	Merkel Cell Carcinoma	Sarcoma/Other	MALE	52.4079	0.11	0.103	0.113	No		Nivolumab	Anti-PD(L)1	Mutant	2	2	0	0	0	0.00153985	1899-12-29 23:58:30	0.00250361	-0.00120475			15.4605	15.4605
52	White	EUR	Small Bowel Cancer	Sarcoma/Other	FEMALE	30.5708	0.149	0.046	0.064	No		Pembrolizumab	Anti-PD(L)1	Mutant	2	2	0	0	12.4056	0.00165458	1899-12-29 23:58:30	0.00185098	-0.000595583			12.8289	12.8289
62	White	EUR	Mucosal Melanoma of the Vulva/Vagina	Sarcoma/Other	FEMALE	61.0595	0.165	0.145	0.156	No		Nivolumab	Anti-PD(L)1	Mutant	2	2	0	0	2.46144	0.00138199	1899-12-29 23:58:30	0.0030648	-0.00116833			26.6776	26.6776
66	White	EUR	Salivary Duct Carcinoma	Sarcoma/Other	MALE	66.1766	0.172	0.142	0.147	No		Nivolumab	Anti-PD(L)1	Mutant	2	2	0	0	0	0.000986393	1899-12-29 23:58:30	0.000675742	-0.000276155			53.3553	53.3553
85	White	EUR	Pleural Mesothelioma, Epithelioid Type	Sarcoma/Other	MALE	63.1294	0.207	0.046	0.068	Radiation pneumonitis		Pembrolizumab	Anti-PD(L)1	Mutant	2	2	0	0	1.3784	0.00145398	1899-12-29 23:58:30	0.000575627	-0.00023532			4.375	4.375
113	White	AMR	Appendiceal Adenocarcinoma	Sarcoma/Other	FEMALE	37.9822	0.254	0.093	0.111	No		Pembrolizumab	Anti-PD(L)1	Mutant	2	2	0	0	0.689202	-0.00278189	1899-12-29 23:58:30	-0.000434506	0.00139008			3.91447	3.91447
122	White	EUR	Hepatocellular Carcinoma	Sarcoma/Other	MALE	72.46	0.273	0.282	0.287	No		Pembrolizumab	Anti-PD(L)1	Mutant	2	2	0	0	0	0.00194897	1899-12-29 23:58:30	0.00372008	-0.000753183			1.80921	1.80921
143	White	EUR	Mucosal Melanoma of the Vulva/Vagina	Sarcoma/Other	FEMALE	54.3244	0.306	0.3	0.301	No		Pembrolizumab	Anti-PD(L)1	Mutant	2	2	0	0	0	0.00166523	1899-12-29 23:58:30	0.00298292	-0.00126175			1.84211	1.84211
152	White	EUR	Pleural Mesothelioma, Epithelioid Type	Sarcoma/Other	MALE	78.4559	0.322	0.314	0.317	No		Pembrolizumab	Anti-PD(L)1	Mutant	2	2	0	0	16.4096	0.00033218	1899-12-29 23:58:30	0.0019743	-0.00100915			19.4737	19.4737
170	White	EUR	Pleural Mesothelioma, Epithelioid Type	Sarcoma/Other	MALE	80.0465	0.348	0.316	0.325	No		Pembrolizumab	Anti-PD(L)1	Mutant	2	2	0	0	1.3784	0.00175091	1899-12-29 23:58:30	0.00148832	-0.000764694			5.19737	5.19737
171	White	EUR	Squamous Cell Carcinoma of the Vulva/Vagina	Sarcoma/Other	FEMALE	60.4107	0.353	0.343	0.356	No		Pembrolizumab	Anti-PD(L)1	Mutant	2	2	0	0	0.689202	0.00120499	1899-12-29 23:58:30	0.00199726	-0.00103892			1.61184	1.61184
198	White	EUR	Adrenocortical Carcinoma	Sarcoma/Other	FEMALE	40.9446	0.39	0.361	0.356	No		Nivolumab	Anti-PD(L)1	Mutant	2	2	0	0	2.78963	0.0012935	1899-12-29 23:58:30	-0.00254064	-0.000818688			3.65132	3.65132
209	White	EUR	Small Cell Carcinoma of Unknown Primary	Sarcoma/Other	FEMALE	67.5154	0.403	0.421	0.423	No		Nivolumab	Anti-PD(L)1	Mutant	2	2	0	0	0	0.00178871	1899-12-29 23:58:30	0.00374298	-0.00111231			1.38158	1.38158
235	White	AMR	Hepatocellular Carcinoma	Sarcoma/Other	FEMALE	69.295	0.436	0.403	0.413	No		Nivolumab	Anti-PD(L)1	Mutant	2	2	0	0	17.4926	0.000573273	1899-12-29 23:58:30	-0.00875512	0.00166866			25.9211	25.9211
246	White	EUR	Merkel Cell Carcinoma	Sarcoma/Other	MALE	66.9103	0.454	0.449	0.467	No		Nivolumab+Ipilimumab	Doublet	Mutant	2	2	0	0	5.74335	0.00116488	1899-12-29 23:58:30	0.0010477	-0.000448322			15.2303	15.2303
266	White	AMR	Merkel Cell Carcinoma	Sarcoma/Other	MALE	83.9452	0.482	0.536	0.544	No		Avelumab	Anti-PD(L)1	Mutant	2	2	0	0	11.257	0.000122774	1899-12-29 23:58:30	-0.0103012	0.00231476			34.5395	34.5395
310	White	EUR	Prostate Small Cell Carcinoma	Sarcoma/Other	MALE	68.3559	0.54	0.543	0.539	No		Pembrolizumab	Anti-PD(L)1	HET	2	2	0	0	2.06761	0.00154302	1899-12-29 23:58:30	0.00248772	-0.000915098			9.80263	9.80263
314	White	EUR	Mammary Analogue Secretory Carcinoma of Salivary Gland Origin	Sarcoma/Other	FEMALE	60.0164	0.545	0.507	0.517	No		Nivolumab+Ipilimumab	Doublet	HET	2	2	0	0	0.918937	0.00167025	1899-12-29 23:58:30	0.00245663	-0.00119238			73.7829	73.7829
315	White	EUR	Urethral Cancer	Sarcoma/Other	MALE	61.4346	0.545	0.598	0.611	No		Pembrolizumab	Anti-PD(L)1	HET	2	2	0	0	2.06761	0.00147044	1899-12-29 23:58:30	0.00330948	-0.00149523			9.17763	9.17763
316	White	EUR	Diffuse Large B-Cell Lymphoma	Sarcoma/Other	MALE	61.2156	0.548	0.52	0.518	No		Pembrolizumab	Anti-PD(L)1	HET	2	2	0	0	0.689202	0.00133664	1899-12-29 23:58:30	0.00128777	0.000154501			6.74342	6.74342
375	White	EUR	Upper Tract Urothelial Carcinoma	Sarcoma/Other	FEMALE	72.9418	0.629	0.632	0.632	No		Pembrolizumab	Anti-PD(L)1	HET	2	2	0	0	1.31277	0.00143945	1899-12-29 23:58:30	0.00248381	-0.000482532			42.5329	42.5329
439	White	EUR	Salivary Duct Carcinoma	Sarcoma/Other	MALE	46.1739	0.713	0.725	0.734	No		Pembrolizumab	Anti-PD(L)1	HET	2	2	0	0	0.722022	0.00111073	1899-12-29 23:58:30	0.00129948	-0.000402705			1.34868	1.34868
452	White	EUR	Pleural Mesothelioma	Sarcoma/Other	MALE	63.7317	0.735	0.731	0.731	No		Durvalumab+Tremilimumab	Anti-PD(L)1	HET	2	2	0	0	2.88809	0.00127718	1899-12-29 23:58:30	0.00110849	-0.000287297			16.7434	16.7434
541	White	EUR	Urethral Urothelial Carcinoma	Sarcoma/Other	MALE	73.3251	0.839	0.87	0.875	No		Pembrolizumab	Anti-PD(L)1	HET	2	2	0	0	0	0.00135439	1899-12-29 23:58:30	0.00205651	-0.000701843			1.57895	1.57895
546	White	EUR	Upper Tract Urothelial Carcinoma	Sarcoma/Other	FEMALE	74.3409	0.843	0.861	0.865	No		Pembrolizumab	Anti-PD(L)1	HET	2	2	0	0	1.34559	0.00123004	1899-12-29 23:58:30	0.00163804	-0.000753183			9.57237	9.57237
590	White	EUR	Merkel Cell Carcinoma	Sarcoma/Other	MALE	81.6318	0.879	0.887	0.891	No		Pembrolizumab	Anti-PD(L)1	HET	2	2	0	0	5.21825	0.00172294	1899-12-29 23:58:30	0.00421559	-0.000723256			6.71053	6.71053
612	White	EUR	Uveal Melanoma	Sarcoma/Other	FEMALE	71.5838	0.896	0.975	0.978	No		Nivolumab+Ipilimumab	Doublet	HET	2	2	0	0	0	0.00118469	1899-12-29 23:58:30	0.00163524	-0.000833757			3.42105	3.42105
651	White	EUR	Merkel Cell Carcinoma	Sarcoma/Other	FEMALE	76.8378	0.931	0.9	0.894	No		Pembrolizumab	Anti-PD(L)1	HET	2	2	0	0	34.8211	0.000978306	1899-12-29 23:58:30	-0.00129313	-0.000655727			38.0592	38.0592
652	White	EUR	Merkel Cell Carcinoma	Sarcoma/Other	FEMALE	83.7399	0.931	0.942	0.953	No		Pembrolizumab	Anti-PD(L)1	HET	2	2	0	0	5.4808	0.00100745	1899-12-29 23:58:30	0.00134758	-0.00149299			86.0855	86.0855
653	White	EUR	Pleural Mesothelioma	Sarcoma/Other	MALE	81.3005	0.932	0.982	1	No		Pembrolizumab	Anti-PD(L)1	HET	2	2	0	0	0	0.0015293	1899-12-29 23:58:30	0.00252472	-0.0005019			1.64474	1.64474
682	White	EUR	Prostate Adenocarcinoma	Sarcoma/Other	MALE	61.1006	0.953	0.849	0.847	No		Pembrolizumab	Anti-PD(L)1	HET	2	2	0	0	2.78963	0.0018006	1899-12-29 23:58:30	0.00237995	-0.00125545			7.66447	7.66447
713	White	EUR	Astrocytoma	Sarcoma/Other	MALE	30.4066	0.971	0.984	1.003	No		Nivolumab	Anti-PD(L)1	HET	2	2	0	0	3.05218	0.00155182	1899-12-29 23:58:30	0.00193642	-0.00096738			9.76974	9.76974
734	White	EUR	Pleural Mesothelioma, Biphasic Type	Sarcoma/Other	MALE	74.1602	0.978	0.993	0.995	No		Pembrolizumab	Anti-PD(L)1	HET	2	2	0	0	3.44601	0.00113865	1899-12-29 23:58:30	-0.0027788	0.000332845			8.19079	8.19079
812	White	EUR	Acute Myeloid Leukemia	Sarcoma/Other	FEMALE	20.9582	0.999	0.996	0.986	No		Ipilimumab	Anti-PD(L)1	HET	2	2	0	0	2.13325	0.00149841	1899-12-29 23:58:30	0.00165535	-0.00163873			24.6382	24.6382
822	White	EUR	Merkel Cell Carcinoma	Sarcoma/Other	FEMALE	60.3806	1	1	0.997	No		Pembrolizumab	Anti-PD(L)1	HET	2	2	0	0	1.3784	0.00153774	1899-12-29 23:58:30	0.00252325	-0.00071667			3.125	3.125
823	White	EUR	Adenoid Cystic Carcinoma	Sarcoma/Other	FEMALE	55.0965	1.001	0.994	0.993	No		Pembrolizumab	Anti-PD(L)1	HET	2	2	0	0	4.82442	0.00231199	1899-12-29 23:58:30	0.00300802	-0.00171582			51.25	51.25
838	White	EUR	Pituitary Adenoma	Sarcoma/Other	MALE	59.2498	1.003	0.993	0.993	No		Nivolumab	Anti-PD(L)1	HET	2	2	0	0	2.75681	0.00102251	1899-12-29 23:58:30	-0.00142837	-0.000196514			3.68421	3.68421
881	White	EUR	Cholangiocarcinoma	Sarcoma/Other	FEMALE	45.6016	1.011	0.977	0.999	No		Atezolizumab	Anti-PD(L)1	HET	2	2	0	0	1.3784	0.00101848	1899-12-29 23:58:30	-0.00150206	0.000348502			2.03947	2.03947
899	White	EUR	Cholangiocarcinoma	Sarcoma/Other	MALE	61.7139	1.016	1.087	1.582	No		Pembrolizumab	Anti-PD(L)1	WT	2	2	0	0	4.92287	0.00162713	1899-12-29 23:58:30	0.00245352	-0.00122809			60.3947	60.3947
902	White	EUR	Upper Tract Urothelial Carcinoma	Sarcoma/Other	MALE	63.8631	1.016	1.002	0.993	No		Pembrolizumab	Anti-PD(L)1	HET	2	2	0	0	1.11585	0.00100984	1899-12-29 23:58:30	-0.000890159	-0.000318668			1.54605	1.54605
917	White	EUR	Upper Tract Urothelial Carcinoma	Sarcoma/Other	FEMALE	76.8214	1.018	0.992	0.993	No		Avelumab	Anti-PD(L)1	HET	2	2	0	0	1.3784	0.00152487	1899-12-29 23:58:30	1.7766e-05	-0.000105293			23.8158	23.8158
919	White	EUR	Granulosa Cell Tumor	Sarcoma/Other	FEMALE	59.2225	1.019	1.003	0.998	Everolimus-pneumonitis		Pembrolizumab	Anti-PD(L)1	HET	2	2	0	0	6.89202	0.00179888	1899-12-29 23:58:30	0.00231405	-0.000455892			30.9211	30.9211
922	White	EUR	Pleural Mesothelioma	Sarcoma/Other	FEMALE	69.5852	1.019	1.002	1.002	No		Durvalumab+Tremilimumab	Anti-PD(L)1	WT	2	2	0	0	2.75681	0.000792344	1899-12-29 23:58:30	-0.00187082	0.000689506			6.21711	6.21711
925	White	EUR	Merkel Cell Carcinoma	Sarcoma/Other	MALE	76.8652	1.02	1	1.028	Radiation pneumonitis		Pembrolizumab	Anti-PD(L)1	HET	2	2	0	0	34.0007	0.00134268	1899-12-29 23:58:30	0.00174921	-0.00120977			36.875	36.875
929	White	EUR	Pleural Mesothelioma, Epithelioid Type	Sarcoma/Other	MALE	71.9617	1.022	1.024	1.034	No		Pembrolizumab	Anti-PD(L)1	WT	2	2	0	0	6.89202	0.000700618	1899-12-29 23:58:30	0.000818364	-0.000588431			10.0987	10.0987
969	White	EUR	Anaplastic Thyroid Cancer	Sarcoma/Other	FEMALE	46.9651	1.031	1.015	1.02	No		Nivolumab+Ipilimumab	Doublet	WT	2	2	0	0	24.7128	0.00159669	1899-12-29 23:58:30	0.0028324	-0.000682585			25.1316	25.1316
995	White	EUR	Cutaneous Squamous Cell Carcinoma	Sarcoma/Other	MALE	72.0137	1.041	1.048	1.047	No		Nivolumab	Anti-PD(L)1	WT	2	2	0	0	16.5737	0.00172638	1899-12-29 23:58:30	0.00118362	-0.00114941			97.7961	97.7961
1005	White	EUR	Cervical Squamous Cell Carcinoma	Sarcoma/Other	FEMALE	58.8172	1.044	1.06	1.071	No		Pembrolizumab	Anti-PD(L)1	WT	2	2	0	0	0	0.000708424	1899-12-29 23:58:30	-0.00626779	0.000528478			1.01974	1.01974
1044	White	EUR	Pleural Mesothelioma, Epithelioid Type	Sarcoma/Other	MALE	80.2574	1.056	1.025	1.034	No		Pembrolizumab	Anti-PD(L)1	WT	2	2	0	0	0	0.00144263	1899-12-29 23:58:30	0.00343044	-0.00109358			0.657895	0.657895
1046	White	EUR	Small Cell Carcinoma of Unknown Primary	Sarcoma/Other	FEMALE	47.8166	1.057	0.969	0.977	No		Pembrolizumab	Anti-PD(L)1	HET	2	2	0	0	25.96	0.00116125	1899-12-29 23:58:30	0.00104644	-0.00026598			65.625	65.625
1051	White	EUR	Poorly Differentiated Thyroid Cancer	Sarcoma/Other	MALE	56.9418	1.058	0.982	1	No		Nivolumab+Ipilimumab	Doublet	HET	2	2	0	0	0.459468	0.00185871	1899-12-29 23:58:30	0.00281642	-0.00114808			4.04605	4.04605
1055	White	EUR	Prostate Neuroendocrine Carcinoma	Sarcoma/Other	MALE	61.5743	1.059	1.063	1.063	No		Nivolumab	Anti-PD(L)1	WT	2	2	0	0	0.951756	0.00155092	1899-12-29 23:58:30	0.00159923	-0.000709621			2.40132	2.40132
1099	White	EUR	Upper Tract Urothelial Carcinoma	Sarcoma/Other	MALE	64.3066	1.074	1.083	1.081	No		Avelumab	Anti-PD(L)1	WT	2	2	0	0	1.3784	0.000699352	1899-12-29 23:58:30	0.00261062	-0.00133485			12.2697	12.2697
1102	White	EUR	Diffuse Large B-Cell Lymphoma	Sarcoma/Other	FEMALE	77.4949	1.075	1.048	1.042	No		Nivolumab	Anti-PD(L)1	WT	2	2	0	0	8.89399	0.000573786	1899-12-29 23:58:30	-0.00670353	0.000413833			13.7171	13.7171
1104	White	EUR	Pleural Mesothelioma, Epithelioid Type	Sarcoma/Other	MALE	75.6687	1.075	1.164	1.184	No		Pembrolizumab	Anti-PD(L)1	WT	2	2	0	0	1.3784	0.00113179	1899-12-29 23:58:30	0.00108339	-0.00119448			9.70395	9.70395
1125	White	EUR	Anal Squamous Cell Carcinoma	Sarcoma/Other	MALE	57.2375	1.083	1.027	1.043	No		Pembrolizumab	Anti-PD(L)1	WT	2	2	0	0	9.64883	0.000912536	1899-12-29 23:58:30	-0.00176406	-0.000211727			20.3947	20.3947
1133	White	EUR	Astrocytoma	Sarcoma/Other	FEMALE	62.601	1.088	1.2	1.211	No		Nivolumab	Anti-PD(L)1	WT	2	2	0	0	9.35346	0.000284291	1899-12-29 23:58:30	-0.00739042	0.000376119			12.0066	12.0066
1139	White	EUR	Squamous Cell Carcinoma of the Vulva/Vagina	Sarcoma/Other	FEMALE	73.2649	1.089	1.098	1.101	No		Pembrolizumab	Anti-PD(L)1	WT	2	2	0	0	2.75681	0.0012759	1899-12-29 23:58:30	0.002097	-0.000762011			5.03289	5.03289
1176	White	EUR	Small Cell Carcinoma of the Ovary	Sarcoma/Other	FEMALE	23.4771	1.102	1.099	1.096	No		Nivolumab	Anti-PD(L)1	WT	2	2	0	0	0	0.00181023	1899-12-29 23:58:30	0.00327125	-0.00131188			0.526316	0.526316
1203	White	EUR	Ocular Melanoma	Sarcoma/Other	FEMALE	50.7023	1.117	1.176	1.141	No		Pembrolizumab	Anti-PD(L)1	WT	2	2	0	0	11.9462	0.00164403	1899-12-29 23:58:30	0.00195508	-0.00112007			66.5789	66.5789
1230	White	EUR	Pleural Mesothelioma	Sarcoma/Other	MALE	60.2437	1.132	1.116	1.115	No		Nivolumab+Ipilimumab	Doublet	WT	2	2	0	0	0.689202	0.00107205	1899-12-29 23:58:30	-0.0038651	-0.000177119			3.38816	3.38816
1257	White	EUR	Mucosal Melanoma of the Vulva/Vagina	Sarcoma/Other	FEMALE	70.8747	1.147	1.117	1.138	No		Pembrolizumab	Anti-PD(L)1	WT	2	2	0	0	2.10043	0.00109926	1899-12-29 23:58:30	-0.00178026	-0.000419607			54.7039	54.7039
1262	White	EUR	Prostate Adenocarcinoma	Sarcoma/Other	MALE	69.0979	1.148	1.111	1.098	No		Pembrolizumab	Anti-PD(L)1	WT	2	2	0	0	5.54644	0.00176754	1899-12-29 23:58:30	0.00267263	-0.000663401			29.7697	29.7697
1292	White	EUR	Poorly Differentiated Thyroid Cancer	Sarcoma/Other	MALE	60.0383	1.161	1.152	1.157	No		Nivolumab+Ipilimumab	Doublet	WT	2	2	0	0	27.4368	0.00171613	1899-12-29 23:58:30	0.00196931	-0.00139777			28.75	28.75
1293	White	EUR	Prostate Small Cell Carcinoma	Sarcoma/Other	MALE	82.7433	1.161	1.154	1.153	No		Nivolumab	Anti-PD(L)1	WT	2	2	0	0	1.80505	0.00177052	1899-12-29 23:58:30	0.0023925	-0.00165696			3.32237	3.32237
1332	White	EUR	Prostate Adenocarcinoma	Sarcoma/Other	MALE	66.9268	1.181	1.173	1.177	No		Pembrolizumab	Anti-PD(L)1	WT	2	2	0	0	0	0.000643411	1899-12-29 23:58:30	-0.0114408	0.000817009			0.526316	0.526316
1350	White	EUR	Cutaneous Squamous Cell Carcinoma	Sarcoma/Other	MALE	62.6804	1.187	1.189	1.175	No		Nivolumab	Anti-PD(L)1	WT	2	2	0	0	26.4194	0.00168228	1899-12-29 23:58:30	0.00292785	-0.000866547			70	70
1354	White	EUR	Cutaneous Squamous Cell Carcinoma	Sarcoma/Other	FEMALE	91.0664	1.188	1.189	1.175	No		Nivolumab	Anti-PD(L)1	WT	2	2	0	0	0	0.00173905	1899-12-29 23:58:30	0.00310173	-0.00160616			1.67763	1.67763
1363	White	EUR	Astrocytoma	Sarcoma/Other	MALE	31.3648	1.194	1.178	1.189	No		Pembrolizumab	Anti-PD(L)1	WT	2	2	0	0	10.338	0.00151081	1899-12-29 23:58:30	0.00210461	-0.00131956			13.6513	13.6513
1377	White	EUR	Upper Tract Urothelial Carcinoma	Sarcoma/Other	FEMALE	72.8214	1.202	1.139	1.17	No		Pembrolizumab	Anti-PD(L)1	WT	2	2	0	0	3.44601	0.0013578	1899-12-29 23:58:30	0.00238046	-0.00157427			55.625	55.625
1403	White	EUR	Merkel Cell Carcinoma	Sarcoma/Other	FEMALE	77.3908	1.213	1.292	1.292	No		Nivolumab+Ipilimumab	Doublet	WT	2	2	0	0	1.3784	0.00135931	1899-12-29 23:58:30	-0.00131883	-0.00060086			5.95395	5.95395
1407	White	EUR	Prostate Adenocarcinoma	Sarcoma/Other	MALE	64.4928	1.215	1.253	1.253	No		Nivolumab	Anti-PD(L)1	WT	2	2	0	0	3.15064	0.0010214	1899-12-29 23:58:30	0.00200059	-0.000506704			30.1316	30.1316
1408	White	EUR	Urethral Cancer	Sarcoma/Other	MALE	73.0157	1.215	1.185	1.178	No		Pembrolizumab	Anti-PD(L)1	WT	2	2	0	0	0.656383	0.00185074	1899-12-29 23:58:30	0.00263717	-0.00158549			1.54605	1.54605
1414	White	EUR	Merkel Cell Carcinoma	Sarcoma/Other	FEMALE	67.4305	1.219	1.21	1.209	No		Pembrolizumab	Anti-PD(L)1	WT	2	2	0	0	11.9462	0.00165566	1899-12-29 23:58:30	0.00263967	-0.0010962			46.7434	46.7434
1450	White	EUR	Anal Squamous Cell Carcinoma	Sarcoma/Other	FEMALE	59.0034	1.235	1.288	1.298	No		Pembrolizumab	Anti-PD(L)1	WT	2	2	0	0	2.29734	0.00123406	1899-12-29 23:58:30	0.00197077	-0.00137212			4.34211	4.34211
1467	White	EUR	Upper Tract Urothelial Carcinoma	Sarcoma/Other	MALE	67.5154	1.238	1.253	1.261	Chemotherapy pneumonitis		Pembrolizumab	Anti-PD(L)1	WT	2	2	0	0	1.3784	0.000519928	1899-12-29 23:58:30	0.00101529	-0.000959042			8.94737	8.94737
1477	White	EUR	Prostate Adenocarcinoma	Sarcoma/Other	MALE	76.2272	1.242	1.234	1.237	No		Pembrolizumab	Anti-PD(L)1	WT	2	2	0	0	7.48277	0.00184389	1899-12-29 23:58:30	0.00243354	-0.00112306			25.6579	25.6579
1493	White	EUR	Merkel Cell Carcinoma	Sarcoma/Other	MALE	76.8652	1.249	1.276	1.278	Radiation pneumonitis		Pembrolizumab	Anti-PD(L)1	WT	2	2	0	0	34.0007	0.00134268	1899-12-29 23:58:30	0.00174921	-0.00120977			36.875	36.875
1561	White	EUR	Anaplastic Thyroid Cancer	Sarcoma/Other	MALE	61.5633	1.28	1.216	1.193	No		Nivolumab+Ipilimumab	Anti-PD(L)1	WT	2	2	0	0	1.18149	0.00175847	1899-12-29 23:58:30	0.000600257	-0.00080076			57.5658	57.5658
1590	White	EUR	Merkel Cell Carcinoma	Sarcoma/Other	MALE	83.9097	1.299	1.439	1.438	No		Avelumab	Anti-PD(L)1	WT	2	2	0	0	12.7338	0.000911189	1899-12-29 23:58:30	0.00233185	-0.000954838			15.2961	15.2961
1612	White	EUR	Pleural Mesothelioma	Sarcoma/Other	MALE	75.6359	1.309	1.427	1.437	No		Durvalumab	Anti-PD(L)1	WT	2	2	0	0	14.703	0.00168328	1899-12-29 23:58:30	0.00281214	-0.000486897			28.7171	28.7171
1619	White	EUR	Adenoid Cystic Carcinoma	Sarcoma/Other	MALE	73.4292	1.312	1.304	1.302	No		Nivolumab	Anti-PD(L)1	WT	2	2	0	0	0	0.00136642	1899-12-29 23:58:30	0.00195961	7.37494e-05			4.34211	4.34211
1626	White	EUR	Merkel Cell Carcinoma	Sarcoma/Other	MALE	90.9158	1.318	1.321	1.32	No		Pembrolizumab	Anti-PD(L)1	WT	2	2	0	0	22.2842	0.0015279	1899-12-29 23:58:30	0.00214807	-0.00133562			26.2171	26.2171
1627	White	EUR	Papillary Thyroid Cancer	Sarcoma/Other	FEMALE	67.0116	1.318	1.328	1.337	No		Nivolumab+Ipilimumab	Anti-PD(L)1	WT	2	2	0	0	3.2491	-0.000723384	1899-12-29 23:58:30	-0.00841854	0.000810486			12.5329	12.5329
1628	White	EUR	Pleural Mesothelioma, Epithelioid Type	Sarcoma/Other	FEMALE	67.0062	1.318	1.326	1.317	ILD		Durvalumab	Anti-PD(L)1	WT	2	2	0	0	2.75681	0.00147573	1899-12-29 23:58:30	0.00235197	-0.00148449			62.1711	62.1711
1636	White	AMR	Acute Myeloid Leukemia	Sarcoma/Other	MALE	69.7385	1.324	1.341	1.347	No		Ipilimumab	Anti-PD(L)1	WT	2	2	0	0	1.83787	0.000285693	1899-12-29 23:58:30	-0.0086645	0.00174118			3.65132	3.65132
1638	White	EUR	Cholangiocarcinoma	Sarcoma/Other	FEMALE	55.1677	1.324	1.335	1.247	No		Nivolumab	Anti-PD(L)1	WT	2	2	0	0	3.57729	0.00172638	1899-12-29 23:58:30	0.00304182	-0.00214958			6.08553	6.08553
1656	White	EUR	Hepatocellular Carcinoma	Sarcoma/Other	MALE	67.4524	1.336	1.233	1.251	No		Nivolumab	Anti-PD(L)1	WT	2	2	0	0	0.459468	0.00186177	1899-12-29 23:58:30	0.00419095	-0.000476701			1.21711	1.21711
1737	White	EUR	Adrenocortical Carcinoma	Sarcoma/Other	FEMALE	65.8207	1.37	1.398	1.398	No		Nivolumab	Anti-PD(L)1	WT	2	2	0	0	7.61405	0.000217144	1899-12-29 23:58:30	-0.00879081	0.00113781			9.11184	9.11184
1776	White	EUR	Acinic Cell Carcinoma	Sarcoma/Other	MALE	54.6393	1.39	1.387	1.385	No		Pembrolizumab	Anti-PD(L)1	WT	2	2	0	0	0	0.00170104	1899-12-29 23:58:30	0.00281936	-0.00118208			19.9671	19.9671
1799	White	EUR	Small Cell Carcinoma of Unknown Primary	Sarcoma/Other	FEMALE	51.7016	1.401	1.416	1.42	No		Pembrolizumab	Anti-PD(L)1	WT	2	2	0	0	4.59468	0.00042858	1899-12-29 23:58:30	-0.000436232	-2.33704e-05			17.3026	17.3026
1829	White	EUR	Pleural Mesothelioma, Sarcomatoid Type	Sarcoma/Other	FEMALE	76.5996	1.411	1.422	1.415	No		Durvalumab	Anti-PD(L)1	WT	2	2	0	0	0	0.000555	1899-12-29 23:58:30	-0.00508731	0.000329644			2.82895	2.82895
1844	White	EUR	Medullary Thyroid Cancer	Sarcoma/Other	FEMALE	55.6057	1.417	1.422	1.417	No		Nivolumab+Ipilimumab	Doublet	WT	2	2	0	0	2.75681	0.00163071	1899-12-29 23:58:30	0.00225812	-0.000889775			31.25	31.25
1853	White	EUR	Diffuse Large B-Cell Lymphoma	Sarcoma/Other	FEMALE	75.2444	1.42	1.44	1.438	ILD?		Nivolumab	Anti-PD(L)1	WT	2	2	0	0	0	0.00125121	1899-12-29 23:58:30	-0.0014881	-0.000678748			0.361842	0.361842
1866	White	EUR	Endocervical Adenocarcinoma	Sarcoma/Other	FEMALE	42.7077	1.427	1.383	1.367	No		Pembrolizumab	Anti-PD(L)1	WT	2	2	0	0	1.27995	0.00143945	1899-12-29 23:58:30	0.00174138	-0.000615824			14.9013	14.9013
1867	White	EUR	Ependymomal Tumor	Sarcoma/Other	MALE	31.1513	1.427	1.427	1.427	No		Pembrolizumab	Anti-PD(L)1	WT	2	2	0	0	7.31867	0.00184744	1899-12-29 23:58:30	0.00355302	-0.000457959			25.9868	25.9868
1881	White	EUR	Medullary Thyroid Cancer	Sarcoma/Other	FEMALE	52.0219	1.434	1.429	1.425	No		Nivolumab+Ipilimumab	Anti-PD(L)1	WT	2	2	0	0	0.918937	0.0013574	1899-12-29 23:58:30	0.00203699	-2.54726e-05			72.9934	72.9934
1886	White	EUR	Merkel Cell Carcinoma	Sarcoma/Other	MALE	66.9979	1.436	1.455	1.423	No		Pembrolizumab	Anti-PD(L)1	WT	2	2	0	0	5.74335	0.0015158	1899-12-29 23:58:30	0.00339774	-0.00143077			62.1053	62.1053
1928	White	EUR	Pleural Mesothelioma, Epithelioid Type	Sarcoma/Other	FEMALE	67.217	1.453	1.47	1.467	No		Pembrolizumab	Anti-PD(L)1	WT	2	2	0	0	1.3784	0.00127313	1899-12-29 23:58:30	0.00110286	-0.000719419			15.2961	15.2961
1945	White	EUR	Mucosal Melanoma of the Vulva/Vagina	Sarcoma/Other	FEMALE	63.5893	1.463	1.419	1.406	No		Pembrolizumab	Anti-PD(L)1	WT	2	2	0	0	7.81096	0.000873982	1899-12-29 23:58:30	-0.00127637	0.000558712			9.21053	9.21053
1947	White	EUR	Cervical Squamous Cell Carcinoma	Sarcoma/Other	FEMALE	55.7043	1.464	1.464	1.47	No		Pembrolizumab	Anti-PD(L)1	WT	2	2	0	0	48.9334	0.00157703	1899-12-29 23:58:30	0.00190339	-0.000258613			60.625	60.625
1972	White	EUR	Anal Squamous Cell Carcinoma	Sarcoma/Other	FEMALE	63.4771	1.474	1.482	1.487	No		Pembrolizumab	Anti-PD(L)1	WT	2	2	0	0	7.58123	0.00124911	1899-12-29 23:58:30	0.00161038	9.07769e-05			37.0724	37.0724
1992	White	EUR	Anaplastic Thyroid Cancer	Sarcoma/Other	MALE	54.4257	1.481	1.477	1.471	No		Nivolumab+Ipilimumab	Anti-PD(L)1	WT	2	2	0	0	25.0738	0.00150597	1899-12-29 23:58:30	0.00185814	-0.000356683			34.9013	34.9013
2021	White	EUR	Merkel Cell Carcinoma	Sarcoma/Other	MALE	62.2861	1.49	1.504	1.504	No		Pembrolizumab	Anti-PD(L)1	WT	2	2	0	0	0	0.0004727	1899-12-29 23:58:30	-0.00413909	0.000574694			0.197368	0.197368
2032	White	EUR	Multiple Myeloma	Sarcoma/Other	FEMALE	47.1184	1.493	1.521	1.514	No		Pembrolizumab	Anti-PD(L)1	WT	2	2	0	0	0	0.00154548	1899-12-29 23:58:30	0.00164326	-0.00120609			1.71053	1.71053
2060	White	EUR	Pleural Mesothelioma	Sarcoma/Other	MALE	71.4689	1.503	1.504	1.497	No		Pembrolizumab	Anti-PD(L)1	WT	2	2	0	0	1.60814	0.00114287	1899-12-29 23:58:30	-0.000848418	0.000429328			2.5	2.5
2063	White	EUR	Prostate Adenocarcinoma	Sarcoma/Other	MALE	76.6571	1.504	1.477	1.485	No		Atezolizumab	Anti-PD(L)1	WT	2	2	0	0	26.5179	0.000733708	1899-12-29 23:58:30	0.000624716	-0.000113763			51.5789	51.5789
2181	White	EUR	Upper Tract Urothelial Carcinoma	Sarcoma/Other	MALE	53.4784	1.538	1.557	1.559	No		Avelumab	Anti-PD(L)1	WT	2	2	0	0	4.16803	0.000632827	1899-12-29 23:58:30	-0.00630131	0.000529245			11.875	11.875
2191	White	EUR	Astrocytoma	Sarcoma/Other	MALE	30.4066	1.543	1.532	1.486	No		Nivolumab	Anti-PD(L)1	WT	2	2	0	0	3.05218	0.00155182	1899-12-29 23:58:30	0.00193642	-0.00096738			9.76974	9.76974
2198	White	EUR	Anaplastic Thyroid Cancer	Sarcoma/Other	FEMALE	61.4949	1.546	1.586	1.595	No		Nivolumab	Anti-PD(L)1	WT	2	2	0	0	22.0545	0.00166321	1899-12-29 23:58:30	0.00115258	-0.000385383			22.4342	22.4342
2201	White	EUR	Merkel Cell Carcinoma	Sarcoma/Other	FEMALE	68.6078	1.546	1.519	1.509	No		Nivolumab	Anti-PD(L)1	WT	2	2	0	0	5.15261	0.00145328	1899-12-29 23:58:30	0.00155683	-0.000205715			17.2697	17.2697
2220	White	EUR	Small Cell Carcinoma of Unknown Primary	Sarcoma/Other	FEMALE	42.8337	1.552	1.541	1.559	No		Nivolumab+Ipilimumab	Doublet	WT	2	2	0	0	0.656383	0.00147271	1899-12-29 23:58:30	0.00300453	-0.000959042			8.02632	8.02632
2221	White	EUR	Small Cell Carcinoma of Unknown Primary	Sarcoma/Other	FEMALE	47.8166	1.552	1.722	1.744	No		Pembrolizumab	Anti-PD(L)1	WT	2	2	0	0	25.96	0.00116125	1899-12-29 23:58:30	0.00104644	-0.00026598			65.625	65.625
2222	White	EUR	Cholangiocarcinoma	Sarcoma/Other	MALE	75.0609	1.553	1.593	1.594	No		Nivolumab	Anti-PD(L)1	WT	2	2	0	0	1.3784	0.00179475	1899-12-29 23:58:30	0.00263409	-0.000445007			2.73026	2.73026
2294	White	EUR	Papillary Thyroid Cancer	Sarcoma/Other	MALE	56.9938	1.575	1.594	1.591	No		Nivolumab	Anti-PD(L)1	WT	2	2	0	0	4.13521	0.00176754	1899-12-29 23:58:30	0.00296536	-0.00137092			4.57237	4.57237
2295	White	EUR	Pleural Mesothelioma, Epithelioid Type	Sarcoma/Other	MALE	67.373	1.575	1.638	1.635	No		Pembrolizumab	Anti-PD(L)1	WT	2	2	0	0	2.06761	0.00163558	1899-12-29 23:58:30	0.00360949	-0.000425353			5.23026	5.23026
2303	White	EUR	Pleural Mesothelioma, Epithelioid Type	Sarcoma/Other	MALE	77.64	1.578	1.568	1.575	No		Pembrolizumab	Anti-PD(L)1	WT	2	2	0	0	3.47883	0.00157477	1899-12-29 23:58:30	0.00190562	-0.000915098			35.3618	35.3618
2316	White	EUR	Cholangiocarcinoma	Sarcoma/Other	FEMALE	38.8747	1.584	1.621	1.637	No		Pembrolizumab	Anti-PD(L)1	WT	2	2	0	0	6.76075	0.000701621	1899-12-29 23:58:30	-0.000887936	0.000334207			15.0658	15.0658
2326	White	EUR	Prostate Adenocarcinoma	Sarcoma/Other	MALE	72.0383	1.586	1.752	1.775	No		Pembrolizumab	Anti-PD(L)1	WT	2	2	0	0	10.338	0.00137217	1899-12-29 23:58:30	0.00131682	-0.000129925			53.9145	53.9145
2329	White	EUR	Cholangiocarcinoma	Sarcoma/Other	MALE	65.9357	1.587	1.566	1.592	No		Pembrolizumab	Anti-PD(L)1	WT	2	2	0	0	1.3784	0.00112276	1899-12-29 23:58:30	-0.00173488	0.000467379			1.54605	1.54605
2332	White	EUR	Basal Cell Carcinoma	Sarcoma/Other	MALE	70.4504	1.588	1.594	1.588	No		Pembrolizumab	Anti-PD(L)1	WT	2	2	0	0	11.0272	0.00185599	1899-12-29 23:58:30	0.00342456	-0.000535941			47.8947	47.8947
2354	White	EUR	Sinonasal Undifferentiated Carcinoma	Sarcoma/Other	MALE	26.7515	1.594	1.621	1.617	No		Pembrolizumab	Anti-PD(L)1	WT	2	2	0	0	4.98851	0.00183255	1899-12-29 23:58:30	0.00237879	-0.000882869			12.8618	12.8618
2377	White	EUR	Pleural Mesothelioma, Epithelioid Type	Sarcoma/Other	MALE	57.462	1.6	1.641	1.654	No		Pembrolizumab	Anti-PD(L)1	WT	2	2	0	0	1.34559	0.00111967	1899-12-29 23:58:30	-0.0025361	-0.000987231			3.32237	3.32237
2390	White	EUR	Cholangiocarcinoma	Sarcoma/Other	MALE	72.95	1.603	1.615	1.613	ILD		Nivolumab	Anti-PD(L)1	WT	2	2	0	0	5.51362	0.00116889	1899-12-29 23:58:30	0.00205163	-0.00112406			8.98026	8.98026
2427	White	EUR	Merkel Cell Carcinoma	Sarcoma/Other	MALE	70.2888	1.616	1.64	1.653	No		Pembrolizumab	Anti-PD(L)1	WT	2	2	0	0	23.1703	0.00146515	1899-12-29 23:58:30	0.000907339	-0.000763159			58.2237	58.2237
2444	White	EUR	Prostate Adenocarcinoma	Sarcoma/Other	MALE	75.7645	1.62	1.625	1.616	No		Atezolizumab	Anti-PD(L)1	WT	2	2	0	0	1.41122	0.00164808	1899-12-29 23:58:30	0.00280955	-0.000611234			2.56579	2.56579
2463	White	EUR	Diffuse Large B-Cell Lymphoma	Sarcoma/Other	MALE	81.0678	1.628	1.603	1.596	No		Nivolumab	Anti-PD(L)1	WT	2	2	0	0	64.7522	0.00107263	1899-12-29 23:58:30	0.000866532	-0.000847627			79.9342	79.9342
2479	White	EUR	Diffuse Large B-Cell Lymphoma	Sarcoma/Other	FEMALE	65.1061	1.634	1.644	1.635	No		Nivolumab	Anti-PD(L)1	WT	2	2	0	0	1.3784	0.000788857	1899-12-29 23:58:30	-0.00616688	0.000357121			3.51974	3.51974
2481	White	EUR	Cervical Squamous Cell Carcinoma	Sarcoma/Other	FEMALE	52.1889	1.635	1.745	1.749	No		Pembrolizumab	Anti-PD(L)1	WT	2	2	0	0	15.3266	-0.000568223	1899-12-29 23:58:30	-0.00724944	0.000387076			52.0395	52.0395
2492	White	EUR	Cutaneous Squamous Cell Carcinoma	Sarcoma/Other	MALE	52.8296	1.637	1.639	1.64	No		Nivolumab	Anti-PD(L)1	WT	2	2	0	0	1.3784	0.00055021	1899-12-29 23:58:30	0.00036877	-0.000934867			2.40132	2.40132
2508	White	EUR	B-Cell Lymphoma	Sarcoma/Other	MALE	72.6872	1.64	1.649	1.642	No		Pembrolizumab	Anti-PD(L)1	WT	2	2	0	0	0	0.00144247	1899-12-29 23:58:30	0.00213466	-0.000572467			0.789474	0.789474
2516	White	EUR	Diffuse Large B-Cell Lymphoma	Sarcoma/Other	MALE	75.7782	1.644	0.778	1.671	No		Nivolumab	Anti-PD(L)1	HET	2	2	0	0	1.90351	0.00143568	1899-12-29 23:58:30	0.00193151	-0.00100872			5	5
2518	White	EUR	Merkel Cell Carcinoma	Sarcoma/Other	MALE	74.423	1.644	1.659	1.657	No		Pembrolizumab	Anti-PD(L)1	WT	2	2	0	0	40.5973	0.00105541	1899-12-29 23:58:30	-0.00213388	0.000260282			55.4276	55.4276
2524	White	EUR	Gastrointestinal Neuroendocrine Tumors	Sarcoma/Other	MALE	58.5818	1.647	1.643	1.624	No		Nivolumab	Anti-PD(L)1	WT	2	2	0	0	2.82245	0.00140653	1899-12-29 23:58:30	0.00202723	-0.00185351			7.03947	7.03947
2541	White	EUR	Pleural Mesothelioma, Biphasic Type	Sarcoma/Other	MALE	59.822	1.651	1.649	1.64	Radiation pneumonitis		Pembrolizumab	Anti-PD(L)1	WT	2	2	0	0	4.98851	0.000941263	1899-12-29 23:58:30	-0.00233722	6.6291e-05			11.3816	11.3816
2551	White	AMR	Meningioma	Sarcoma/Other	MALE	90.0068	1.654	1.67	1.665	No		Pembrolizumab	Anti-PD(L)1	WT	2	2	0	0	1.83787	0.000583701	1899-12-29 23:58:30	-0.0109649	0.00214164			17.9605	17.9605
2558	White	AMR	Pleural Mesothelioma	Sarcoma/Other	MALE	75.0801	1.655	1.622	1.66	No		Pembrolizumab	Anti-PD(L)1	WT	2	2	0	0	12.8651	-7.70671e-05	1899-12-29 23:58:30	-0.00690464	0.00155353			31.8421	31.8421
2592	White	EUR	Pleural Mesothelioma, Epithelioid Type	Sarcoma/Other	FEMALE	64.3121	1.662	1.746	1.755	No		Pembrolizumab	Anti-PD(L)1	WT	2	2	0	0	53.003	0.00150888	1899-12-29 23:58:30	0.00213383	-0.00169951			55.1316	55.1316
2601	White	EUR	Prostate Adenocarcinoma	Sarcoma/Other	MALE	72.0465	1.665	1.656	1.67	No		Pembrolizumab	Anti-PD(L)1	WT	2	2	0	0	3.64293	0.00119496	1899-12-29 23:58:30	0.00263857	-0.00124809			14.4079	14.4079
2607	Unknown - Declined/Unknown	EUR	Pleural Mesothelioma, Epithelioid Type	Sarcoma/Other	MALE	83.7125	1.668	1.662	1.668	No		Durvalumab	Anti-PD(L)1	WT	2	2	0	0	1.83787	0.000698586	1899-12-29 23:58:30	-0.00467077	0.000543651			30.2961	30.2961
2626	White	EUR	Squamous Cell Carcinoma of the Vulva/Vagina	Sarcoma/Other	FEMALE	68.7611	1.671	1.7	1.649	No		Pembrolizumab	Anti-PD(L)1	WT	2	2	0	0	0	0.00162713	1899-12-29 23:58:30	0.00193243	-0.00103577			62.8618	62.8618
2629	White	EUR	Merkel Cell Carcinoma	Sarcoma/Other	MALE	66.9788	1.672	1.67	1.685	No		Nivolumab	Anti-PD(L)1	WT	2	2	0	0	44.9294	0.00167429	1899-12-29 23:58:30	0.0030428	-0.00125343			48.8158	48.8158
2632	White	AMR	Cervical Neuroendocrine Tumor	Sarcoma/Other	FEMALE	35.948	1.673	1.695	1.709	No		Nivolumab	Anti-PD(L)1	WT	2	2	0	0	1.83787	0.000793093	1899-12-29 23:58:30	0.00192797	0.00308673			4.30921	4.30921
2638	White	EUR	Anal Squamous Cell Carcinoma	Sarcoma/Other	MALE	73.2621	1.675	1.749	1.756	No		Pembrolizumab	Anti-PD(L)1	WT	2	2	0	0	0	0.00173428	1899-12-29 23:58:30	0.00218327	-0.000472786			3.65132	3.65132
2643	White	EUR	Astrocytoma	Sarcoma/Other	FEMALE	54.5435	1.677	1.695	1.691	No		Pembrolizumab	Anti-PD(L)1	WT	2	2	0	0	3.41319	0.000679561	1899-12-29 23:58:30	-0.000131889	-0.000581914			6.15132	6.15132
2658	White	EUR	Cutaneous Squamous Cell Carcinoma	Sarcoma/Other	FEMALE	74.245	1.681	1.672	1.679	No		Cemiplimab	Anti-PD(L)1	WT	2	2	0	0	21.595	0.000795876	1899-12-29 23:58:30	-0.00139053	0.000150804			62.1382	62.1382
2679	White	EUR	Pleural Mesothelioma, Epithelioid Type	Sarcoma/Other	FEMALE	63.9918	1.688	1.689	1.684	No		Pembrolizumab	Anti-PD(L)1	WT	2	2	0	0	17.4598	0.00133573	1899-12-29 23:58:30	0.00229196	-0.000204648			20.3618	20.3618
2710	White	EUR	Pleural Mesothelioma, Biphasic Type	Sarcoma/Other	MALE	66.2943	1.696	1.715	1.717	No		Nivolumab+Ipilimumab	Anti-PD(L)1	WT	2	2	0	0	8.63144	0.00137065	1899-12-29 23:58:30	0.00149726	-0.00026199			18.75	18.75
2724	White	EUR	Cholangiocarcinoma	Sarcoma/Other	MALE	60.7967	1.7	1.722	1.718	No		Atezolizumab	Anti-PD(L)1	WT	2	2	0	0	1.3784	0.00172898	1899-12-29 23:58:30	0.00156486	-0.000378707			5.03289	5.03289
2738	White	EUR	Pleural Mesothelioma, Biphasic Type	Sarcoma/Other	MALE	81.306	1.702	1.711	1.712	No		Pembrolizumab	Anti-PD(L)1	WT	2	2	0	0	54.6439	0.00169532	1899-12-29 23:58:30	0.00319692	-0.000877058			65.7895	65.7895
2745	White	EUR	Pleural Mesothelioma, Epithelioid Type	Sarcoma/Other	MALE	76.3203	1.704	1.779	1.793	No		Pembrolizumab	Anti-PD(L)1	WT	2	2	0	0	4.06958	0.00191269	1899-12-29 23:58:30	0.00280782	-0.000955769			6.94079	6.94079
2769	White	EUR	Pleural Mesothelioma, Biphasic Type	Sarcoma/Other	MALE	75.5866	1.71	1.723	1.71	No		Pembrolizumab	Anti-PD(L)1	WT	2	2	0	0	0.689202	0.00173503	1899-12-29 23:58:30	0.002357	-0.00143077			4.01316	4.01316
2866	White	EUR	Anal Squamous Cell Carcinoma	Sarcoma/Other	FEMALE	61.18	1.735	1.768	1.762	No		Pembrolizumab	Anti-PD(L)1	WT	2	2	0	0	1.21431	-0.00117026	1899-12-29 23:58:30	-0.000972979	0.000591511			4.04605	4.04605
2877	White	EUR	Papillary Thyroid Cancer	Sarcoma/Other	FEMALE	85.5606	1.736	1.704	1.742	No		Nivolumab+Ipilimumab	Anti-PD(L)1	WT	2	2	0	0	4.75878	0.0010616	1899-12-29 23:58:30	-0.00350824	0.00123498			54.2763	54.2763
2922	White	EUR	Upper Tract Urothelial Carcinoma	Sarcoma/Other	MALE	49.2019	1.747	1.79	1.787	No		Nivolumab	Anti-PD(L)1	WT	2	2	0	0	7.12176	0.00132631	1899-12-29 23:58:30	0.00208579	-0.000620279			20.4605	20.4605
2926	White	EUR	Pleural Mesothelioma, Epithelioid Type	Sarcoma/Other	MALE	58.0917	1.748	1.75	1.744	No		Pembrolizumab	Anti-PD(L)1	WT	2	2	0	0	0.689202	0.00115413	1899-12-29 23:58:30	0.001465	0.000506608			2.99342	2.99342
2940	White	AMR	Multiple Myeloma	Sarcoma/Other	MALE	70.1848	1.751	1.77	1.77	No		Nivolumab	Anti-PD(L)1	WT	2	2	0	0	2.52708	0.000406521	1899-12-29 23:58:30	-0.0102469	0.0017601			84.0461	84.0461
2942	Unknown	EUR	Cutaneous Squamous Cell Carcinoma	Sarcoma/Other	MALE	83.6851	1.752	1.769	1.761	No		Cemiplimab	Anti-PD(L)1	WT	2	2	0	0	7.90942	0.000807492	1899-12-29 23:58:30	-0.00405756	0.000371503			13.0592	13.0592
2947	White	EUR	Cutaneous Squamous Cell Carcinoma	Sarcoma/Other	MALE	74.768	1.753	1.773	1.766	No		Pembrolizumab	Anti-PD(L)1	WT	2	2	0	0	0.689202	0.00189987	1899-12-29 23:58:30	0.00227539	-0.0022361			2.33553	2.33553
2957	White	EUR	Non-Hodgkin Lymphoma	Sarcoma/Other	FEMALE	59.5209	1.754	1.774	1.776	No		Ipilimumab	Anti-PD(L)1	WT	2	2	0	0	0.820479	0.00105057	1899-12-29 23:58:30	-0.00086075	0.000172992			34.4079	34.4079
2960	White	EUR	Prostate Adenocarcinoma	Sarcoma/Other	MALE	50.6201	1.755	1.756	1.779	No		Nivolumab+Ipilimumab	Anti-PD(L)1	WT	2	2	0	0	3.67575	0.000773816	1899-12-29 23:58:30	-0.00158222	0.000286835			7.96053	7.96053
2961	White	EUR	Upper Tract Urothelial Carcinoma	Sarcoma/Other	MALE	84.7721	1.755	1.772	1.763	No		Pembrolizumab	Anti-PD(L)1	WT	2	2	0	0	6.69511	0.00149539	1899-12-29 23:58:30	0.000182044	0.000330957			21.4474	21.4474
2971	White	EUR	Cutaneous T-Cell Lymphoma	Sarcoma/Other	MALE	57.0787	1.758	1.795	1.806	No		Pembrolizumab	Anti-PD(L)1	WT	2	2	0	0	9.68165	0.0016532	1899-12-29 23:58:30	0.00284002	-4.17643e-05			25.0987	25.0987
2991	White	EUR	Prostate Adenocarcinoma	Sarcoma/Other	MALE	64.9473	1.762	1.788	1.79	No		Pembrolizumab	Anti-PD(L)1	WT	2	2	0	0	1.3784	0.000533568	1899-12-29 23:58:30	-0.00864759	0.000155739			4.63816	4.63816
3018	White	EUR	Merkel Cell Carcinoma	Sarcoma/Other	MALE	75.5921	1.769	1.838	1.842	No		Pembrolizumab	Anti-PD(L)1	WT	2	2	0	0	34.4929	0.00133588	1899-12-29 23:58:30	0.00268995	0.000114528			47.6974	47.6974
3051	White	EUR	Anal Squamous Cell Carcinoma	Sarcoma/Other	MALE	84.2081	1.777	1.769	1.761	No		Pembrolizumab	Anti-PD(L)1	WT	2	2	0	0	0	0.00132605	1899-12-29 23:58:30	0.00115258	-0.000371033			1.34868	1.34868
3052	White	EUR	Cholangiocarcinoma	Sarcoma/Other	FEMALE	19.5784	1.777	1.79	1.781	No		Pembrolizumab	Anti-PD(L)1	WT	2	2	0	0	0.689202	0.00141556	1899-12-29 23:58:30	0.00203002	-0.000560262			11.6118	11.6118
3055	White	EUR	Diffuse Large B-Cell Lymphoma	Sarcoma/Other	MALE	74.1136	1.778	1.793	1.781	No		Pembrolizumab	Anti-PD(L)1	WT	2	2	0	0	0	0.00106059	1899-12-29 23:58:30	-0.000466903	0.000746966			2.03947	2.03947
3087	White	EUR	Astrocytoma	Sarcoma/Other	FEMALE	47.4552	1.787	1.83	1.832	No		Pembrolizumab	Anti-PD(L)1	WT	2	2	0	0	6.20282	0.00130337	1899-12-29 23:58:30	0.000601206	-0.000125782			6.94079	6.94079
3134	White	EUR	Basal Cell Carcinoma	Sarcoma/Other	MALE	62.0178	1.798	1.822	1.813	No		Nivolumab+Ipilimumab	Anti-PD(L)1	WT	2	2	0	0	2.29734	0.00171916	1899-12-29 23:58:30	0.00214193	-0.000935817			4.14474	4.14474
3135	White	EUR	Cervical Squamous Cell Carcinoma	Sarcoma/Other	FEMALE	35.8932	1.798	1.814	1.814	No		Pembrolizumab	Anti-PD(L)1	WT	2	2	0	0	7.81096	0.00163827	1899-12-29 23:58:30	0.00229388	-0.000449074			30.2303	30.2303
3138	White	AMR	Meningioma	Sarcoma/Other	FEMALE	63.5838	1.798	1.799	1.795	No		Nivolumab	Anti-PD(L)1	WT	2	2	0	0	6.43256	7.84309e-05	1899-12-29 23:58:30	-0.00897819	0.00154253			30.8224	30.8224
3208	White	EUR	Pleural Mesothelioma, Biphasic Type	Sarcoma/Other	MALE	55.332	1.816	1.813	1.821	No		Pembrolizumab	Anti-PD(L)1	WT	2	2	0	0	8.50016	0.00108566	1899-12-29 23:58:30	-4.97037e-05	-0.000105985			8.65132	8.65132
3241	White	EUR	Prostate Adenocarcinoma	Sarcoma/Other	MALE	74.1081	1.823	1.802	1.8	Cabazitaxel pneumonitis		Pembrolizumab	Anti-PD(L)1	WT	2	2	0	0	0.722022	0.00205529	1899-12-29 23:58:30	0.00345902	-0.0012134			12.7303	12.7303
3246	White	EUR	Pleural Mesothelioma, Epithelioid Type	Sarcoma/Other	MALE	74.7899	1.824	1.853	1.862	No		Nivolumab+Ipilimumab	Anti-PD(L)1	WT	2	2	0	0	0.689202	0.00157023	1899-12-29 23:58:30	0.00141235	-0.00129264			0.921053	0.921053
3307	White	EUR	Mucosal Melanoma of the Vulva/Vagina	Sarcoma/Other	FEMALE	79.9124	1.837	1.836	1.817	No		Nivolumab+Ipilimumab	Doublet	WT	2	2	0	0	1.41122	0.00138008	1899-12-29 23:58:30	-0.000521367	0.00053628			3.71711	3.71711
3340	White	EUR	Prostate Adenocarcinoma	Sarcoma/Other	MALE	64.8953	1.843	1.878	1.882	No		Pembrolizumab	Anti-PD(L)1	WT	2	2	0	0	2.06761	0.00163071	1899-12-29 23:58:30	0.00261006	0.000230201			16.9408	16.9408
3357	White	EUR	Adrenocortical Carcinoma	Sarcoma/Other	MALE	50.3244	1.847	1.87	1.862	No		Pembrolizumab	Anti-PD(L)1	WT	2	2	0	0	7.15458	0.00029923	1899-12-29 23:58:30	-0.00531715	0.000794895			48.0921	48.0921
3370	White	EUR	Pleural Mesothelioma, Epithelioid Type	Sarcoma/Other	MALE	82.4559	1.85	1.868	1.871	No		Pembrolizumab	Anti-PD(L)1	WT	2	2	0	0	6.20282	0.00138247	1899-12-29 23:58:30	0.00140544	-0.00015959			7.36842	7.36842
3379	White	EUR	Prostate Adenocarcinoma	Sarcoma/Other	MALE	64.9802	1.852	1.871	1.872	No		Atezolizumab	Anti-PD(L)1	WT	2	2	0	0	4.66032	0.00163524	1899-12-29 23:58:30	0.00180786	3.43685e-05			8.05921	8.05921
3381	White	EUR	Adenoid Cystic Carcinoma	Sarcoma/Other	FEMALE	43.3374	1.853	1.856	1.865	No		Nivolumab	Anti-PD(L)1	WT	2	2	0	0	2.49426	0.00168196	1899-12-29 23:58:30	0.000152788	-0.000607845			3.75	3.75
3389	White	EUR	Classical Hodgkin Lymphoma	Sarcoma/Other	FEMALE	30.4695	1.854	1.958	1.939	No		Pembrolizumab	Anti-PD(L)1	WT	2	2	0	0	0.656383	0.00109624	1899-12-29 23:58:30	-0.00176239	-0.00011642			34.6711	34.6711
3409	White	EUR	Diffuse Large B-Cell Lymphoma	Sarcoma/Other	MALE	64.0548	1.858	1.227	1.533	No		Pembrolizumab	Anti-PD(L)1	WT	2	2	0	0	2.98654	0.00141374	1899-12-29 23:58:30	0.00161737	-0.0010678			10.9211	10.9211
3484	White	EUR	Merkel Cell Carcinoma	Sarcoma/Other	MALE	81.6482	1.871	1.911	1.905	No		Avelumab	Anti-PD(L)1	WT	2	2	0	0	0.886117	0.0016151	1899-12-29 23:58:30	-0.000183472	-0.000161167			1.61184	1.61184
3495	White	EUR	Prostate Adenocarcinoma	Sarcoma/Other	MALE	77.1088	1.874	1.856	1.838	No		Pembrolizumab	Anti-PD(L)1	WT	2	2	0	0	39.7768	0.00157855	1899-12-29 23:58:30	0.00277877	3.45987e-05			40.9868	40.9868
3502	White	EUR	Malignant Peripheral Nerve Sheath Tumor	Sarcoma/Other	MALE	62.3217	1.875	1.91	1.893	No		Pembrolizumab	Anti-PD(L)1	WT	2	2	0	0	0.886117	0.00126784	1899-12-29 23:58:30	0.000876056	-0.00147144			11.9079	11.9079
3519	White	EUR	Diffuse Large B-Cell Lymphoma	Sarcoma/Other	FEMALE	93.6181	1.878	1.932	1.936	No		Pembrolizumab	Anti-PD(L)1	WT	2	2	0	0	14.6702	0.00155209	1899-12-29 23:58:30	0.00113359	-0.000554281			31.6118	31.6118
3527	White	EUR	Small Lymphocytic Lymphoma	Sarcoma/Other	MALE	67.1567	1.879	1.98	1.975	No		Pembrolizumab	Anti-PD(L)1	WT	2	2	0	0	0.918937	0.00184956	1899-12-29 23:58:30	0.00284735	-0.00138279			3.32237	3.32237
3552	White	EUR	Merkel Cell Carcinoma	Sarcoma/Other	MALE	89.5441	1.884	1.884	1.882	No		Pembrolizumab	Anti-PD(L)1	WT	2	2	0	0	12.6354	0.000351772	1899-12-29 23:58:30	-0.00467654	0.000479887			13.0263	13.0263
3576	White	EUR	Upper Tract Urothelial Carcinoma	Sarcoma/Other	MALE	80.3943	1.887	1.882	1.881	No		Pembrolizumab	Anti-PD(L)1	WT	2	2	0	0	16.0486	0.00103579	1899-12-29 23:58:30	-0.00515781	0.000758723			35.2303	35.2303
3587	White	EUR	Chronic Myelogenous Leukemia	Sarcoma/Other	MALE	71.0691	1.889	1.924	1.916	No		Nivolumab+Ipilimumab	Doublet	WT	2	2	0	0	4.29931	0.00106978	1899-12-29 23:58:30	-0.00389582	-0.000201137			55.7566	55.7566
3588	White	EUR	Diffuse Large B-Cell Lymphoma	Sarcoma/Other	FEMALE	72.345	1.889	1.882	1.875	No		Pembrolizumab	Anti-PD(L)1	WT	2	2	0	0	3.87266	0.00147791	1899-12-29 23:58:30	0.00192316	-0.000842025			5.85526	5.85526
3593	White	EUR	Thymic Carcinoma	Sarcoma/Other	MALE	60.9747	1.889	1.85	1.902	No		Pembrolizumab	Anti-PD(L)1	WT	2	2	0	0	7.74532	0.00155047	1899-12-29 23:58:30	0.00295665	-0.00040211			26.0526	26.0526
3603	White	EUR	Diffuse Large B-Cell Lymphoma	Sarcoma/Other	FEMALE	61.7467	1.891	1.965	1.958	No		Pembrolizumab	Anti-PD(L)1	WT	2	2	0	0	0	0.00165414	1899-12-29 23:58:30	0.00245309	-0.00116142			34.8026	34.8026
3616	White	EUR	Pleural Mesothelioma	Sarcoma/Other	FEMALE	74.3354	1.892	1.885	1.889	No		Nivolumab+Ipilimumab	Doublet	WT	2	2	0	0	8.30325	0.000591929	1899-12-29 23:58:30	-0.00574267	0.00051666			26.9737	26.9737
3637	White	EUR	Hepatocellular Carcinoma plus Intrahepatic Cholangiocarcinoma	Sarcoma/Other	FEMALE	70.1054	1.895	1.909	1.903	No		Nivolumab	Anti-PD(L)1	WT	2	2	0	0	3.21628	0.00124063	1899-12-29 23:58:30	-0.00116185	5.33992e-05			9.04605	9.04605
3638	White	EUR	Upper Tract Urothelial Carcinoma	Sarcoma/Other	MALE	79.5264	1.895	1.881	1.873	No		Pembrolizumab	Anti-PD(L)1	WT	2	2	0	0	0.722022	0.00157628	1899-12-29 23:58:30	0.00161457	-0.000658029			2.23684	2.23684
3647	White	AMR	Extrahepatic Cholangiocarcinoma	Sarcoma/Other	FEMALE	76.8241	1.897	1.922	1.924	No		Pembrolizumab	Anti-PD(L)1	WT	2	2	0	0	0.689202	-0.000621706	1899-12-29 23:58:30	-0.0120497	0.00175305			2.53289	2.53289
3659	White	EUR	B-Cell Lymphoma	Sarcoma/Other	FEMALE	52.1095	1.899	1.916	1.91	No		Nivolumab	Anti-PD(L)1	WT	2	2	0	0	1.96915	0.00184372	1899-12-29 23:58:30	0.0017721	-0.000846576			2.46711	2.46711
3701	White	EUR	Squamous Cell Carcinoma of the Vulva/Vagina	Sarcoma/Other	FEMALE	57.1663	1.906	1.905	1.903	No		Pembrolizumab	Anti-PD(L)1	WT	2	2	0	0	3.44601	0.00172898	1899-12-29 23:58:30	0.00366589	-0.000862917			7.96053	7.96053
3740	White	EUR	Pleural Mesothelioma, Epithelioid Type	Sarcoma/Other	MALE	81.9165	1.911	1.924	1.92	No		Pembrolizumab	Anti-PD(L)1	WT	2	2	0	0	2.06761	0.00158233	1899-12-29 23:58:30	0.00210059	-0.00131873			3.48684	3.48684
3759	White	EUR	Pleural Mesothelioma	Sarcoma/Other	MALE	69.1663	1.914	1.781	1.927	No		Pembrolizumab	Anti-PD(L)1	WT	2	2	0	0	13.784	0.00161937	1899-12-29 23:58:30	0.00253521	-0.000363129			35.4605	35.4605
3771	White	EUR	Small Bowel Cancer	Sarcoma/Other	MALE	55.8467	1.916	1.928	1.916	No		Pembrolizumab	Anti-PD(L)1	WT	2	2	0	0	2.82245	0.00174032	1899-12-29 23:58:30	0.00199054	-0.000996439			10.625	10.625
3774	White	EUR	Cervical Adenocarcinoma	Sarcoma/Other	FEMALE	58.4887	1.917	1.936	1.932	No		Pembrolizumab	Anti-PD(L)1	WT	2	2	0	0	23.6298	0.00023942	1899-12-29 23:58:30	-0.0102509	0.00140006			31.2829	31.2829
3830	White	EUR	Mucoepidermoid Carcinoma	Sarcoma/Other	FEMALE	57.1389	1.925	1.927	1.929	No		Pembrolizumab	Anti-PD(L)1	WT	2	2	0	0	5.74335	0.00186678	1899-12-29 23:58:30	0.00312791	-0.0013595			12.0395	12.0395
3838	White	EUR	Merkel Cell Carcinoma	Sarcoma/Other	FEMALE	83.3977	1.926	1.883	1.933	No		Spartalizumab	Anti-PD(L)1	WT	2	2	0	0	0	0.000917072	1899-12-29 23:58:30	-0.0056924	0.00103402			7.13816	7.13816
3849	White	EUR	Salivary Duct Carcinoma	Sarcoma/Other	MALE	90.7159	1.928	1.95	1.947	No		Pembrolizumab	Anti-PD(L)1	WT	2	2	0	0	0	0.00100562	1899-12-29 23:58:30	-0.000268468	-4.58875e-05			1.34868	1.34868
3869	White	EUR	Merkel Cell Carcinoma	Sarcoma/Other	MALE	61.8015	1.931	1.925	1.921	ILD		Pembrolizumab	Anti-PD(L)1	WT	2	2	0	0	11.0272	0.00137519	1899-12-29 23:58:30	0.00111236	-0.000322612			40.6908	40.6908
3878	White	EUR	Diffuse Large B-Cell Lymphoma	Sarcoma/Other	MALE	49.8672	1.933	1.938	1.933	No		Atezolizumab	Anti-PD(L)1	WT	2	2	0	0	2.06761	0.00162011	1899-12-29 23:58:30	0.00166196	-0.0011167			67.6974	67.6974
3883	White	AMR	Prostate Adenocarcinoma	Sarcoma/Other	MALE	72.8186	1.933	1.924	1.918	No		Atezolizumab	Anti-PD(L)1	WT	2	2	0	0	3.83984	0.000567814	1899-12-29 23:58:30	-0.0101056	0.00228867			14.4079	14.4079
3903	White	EUR	Pleural Mesothelioma, Epithelioid Type	Sarcoma/Other	MALE	62.1821	1.936	1.971	1.98	No		Pembrolizumab	Anti-PD(L)1	WT	2	2	0	0	1.3784	0.00176932	1899-12-29 23:58:30	0.00320289	-0.00154748			6.71053	6.71053
3921	White	EUR	Endocervical Adenocarcinoma	Sarcoma/Other	FEMALE	40.4983	1.939	1.932	1.936	No		Atezolizumab	Anti-PD(L)1	WT	2	2	0	0	1.3784	0.00161165	1899-12-29 23:58:30	0.00196147	0.000119808			21.875	21.875
3936	White	EUR	Anal Squamous Cell Carcinoma	Sarcoma/Other	FEMALE	36.8679	1.941	1.963	1.957	No		Pembrolizumab	Anti-PD(L)1	WT	2	2	0	0	1.41122	0.00151984	1899-12-29 23:58:30	0.00147724	-0.000452632			9.76974	9.76974
3959	White	EUR	Gallbladder Cancer	Sarcoma/Other	MALE	61.922	1.944	1.985	1.96	No		Nivolumab	Anti-PD(L)1	WT	2	2	0	0	2.26452	0.00180099	1899-12-29 23:58:30	0.00269709	-0.00112141			9.70395	9.70395
3964	White	EUR	Pleural Mesothelioma, Epithelioid Type	Sarcoma/Other	FEMALE	63.8357	1.944	1.94	1.939	No		Pembrolizumab	Anti-PD(L)1	WT	2	2	0	0	6.53101	0.00126406	1899-12-29 23:58:30	0.000618133	-0.000628869			13.1579	13.1579
3985	White	EUR	Seminoma	Sarcoma/Other	MALE	31.5455	1.947	1.957	1.954	No		Pembrolizumab	Anti-PD(L)1	WT	2	2	0	0	0	-0.000269192	1899-12-29 23:58:30	0.00157274	-0.000354356			0.625	0.625
4038	White	EUR	Pleural Mesothelioma, Epithelioid Type	Sarcoma/Other	FEMALE	72.2136	1.954	1.97	1.971	No		Pembrolizumab	Anti-PD(L)1	WT	2	2	0	0	14.0794	0.000473998	1899-12-29 23:58:30	-0.00691581	0.000876633			50.0658	50.0658
4065	White	EUR	Diffuse Large B-Cell Lymphoma	Sarcoma/Other	FEMALE	73.9767	1.958	1.99	1.987	No		Pembrolizumab	Anti-PD(L)1	WT	2	2	0	0	2.03479	0.00159745	1899-12-29 23:58:30	0.00273017	-0.000811503			6.57895	6.57895
4072	White	EUR	Perivascular Epithelioid Cell Tumor	Sarcoma/Other	FEMALE	57.5387	1.958	1.997	1.991	No		Nivolumab	Anti-PD(L)1	WT	2	2	0	0	18.6741	0.00165318	1899-12-29 23:58:30	0.00335168	-0.00130344			22.0066	22.0066
4084	Unknown - Declined	EAS	Cervical Adenocarcinoma	Sarcoma/Other	FEMALE	45.2895	1.96	1.986	1.979	No		Nivolumab+Ipilimumab	Doublet	WT	2	2	0	0	48.5067	-0.00330206	1899-12-29 23:58:30	0.000459048	-0.00909745			69.2105	69.2105
4101	White	EUR	Adrenocortical Carcinoma	Sarcoma/Other	FEMALE	43.6879	1.962	1.982	1.991	No		Pembrolizumab	Anti-PD(L)1	WT	2	2	0	0	0	0.00178493	1899-12-29 23:58:30	0.00109504	-0.000365354			0.986842	0.986842
4104	White	EUR	Cutaneous Squamous Cell Carcinoma	Sarcoma/Other	MALE	79.0691	1.962	1.983	1.972	No		Pembrolizumab	Anti-PD(L)1	WT	2	2	0	0	25.0082	0.00170706	1899-12-29 23:58:30	0.0032497	-0.00111922			35.1974	35.1974
4108	White	EUR	Mediastinal Large B-Cell Lymphoma	Sarcoma/Other	MALE	43.948	1.962	1.775	1.976	No		Pembrolizumab	Anti-PD(L)1	WT	2	2	0	0	2.36298	0.000670536	1899-12-29 23:58:30	-0.0038505	0.000887706			71.875	71.875
4111	White	EUR	Pleural Mesothelioma, Biphasic Type	Sarcoma/Other	MALE	72.2272	1.962	1.987	1.994	No		Nivolumab	Anti-PD(L)1	WT	2	2	0	0	1.3784	0.00127861	1899-12-29 23:58:30	-0.00244822	9.01087e-05			1.48026	1.48026
4137	White	AMR	Peritoneal Mesothelioma	Sarcoma/Other	FEMALE	61.9411	1.966	1.986	1.981	No		Nivolumab	Anti-PD(L)1	WT	2	2	0	0	0.557926	0.000665511	1899-12-29 23:58:30	-0.00658148	0.00164612			1.15132	1.15132
4143	White	EUR	Cholangiocarcinoma	Sarcoma/Other	MALE	58.3299	1.967	1.291	1.573	No		Nivolumab	Anti-PD(L)1	WT	2	2	0	0	0	0.00140014	1899-12-29 23:58:30	0.00271676	-0.000500258			2.30263	2.30263
4144	White	EUR	Cholangiocarcinoma	Sarcoma/Other	FEMALE	74.0561	1.967	1.992	1.985	No		Pembrolizumab	Anti-PD(L)1	WT	2	2	0	0	2.06761	0.000949307	1899-12-29 23:58:30	-0.00639355	2.45113e-05			2.99342	2.99342
4155	White	EUR	Gastrointestinal Neuroendocrine Tumors	Sarcoma/Other	MALE	60.2656	1.968	1.992	1.985	No		Pembrolizumab	Anti-PD(L)1	WT	2	2	0	0	1.3784	0.00122804	1899-12-29 23:58:30	-0.00205202	0.000259765			3.38816	3.38816
4156	White	EUR	Hepatocellular Carcinoma	Sarcoma/Other	MALE	74.4914	1.968	1.979	1.975	No		Nivolumab	Anti-PD(L)1	WT	2	2	0	0	17.8208	0.00143567	1899-12-29 23:58:30	0.00136486	0.000202077			21.8421	21.8421
4168	White	AMR	Hepatocellular Carcinoma	Sarcoma/Other	FEMALE	63.4771	1.969	1.992	1.985	No		Nivolumab	Anti-PD(L)1	WT	2	2	0	0	29.0778	0.000315543	1899-12-29 23:58:30	-0.00970334	0.00182444			34.9671	34.9671
4173	White	EUR	Merkel Cell Carcinoma	Sarcoma/Other	MALE	67.9425	1.969	1.992	1.985	No		Pembrolizumab	Anti-PD(L)1	WT	2	2	0	0	0	0.000419364	1899-12-29 23:58:30	-0.0109556	0.000798925			1.31579	1.31579
4174	White	EUR	Prostate Adenocarcinoma	Sarcoma/Other	MALE	71.6906	1.969	1.991	1.984	No		Pembrolizumab	Anti-PD(L)1	WT	2	2	0	0	7.51559	0.000956382	1899-12-29 23:58:30	-0.00363773	-0.000215564			31.5461	31.5461
4177	White	EUR	Diffuse Large B-Cell Lymphoma	Sarcoma/Other	MALE	60.8268	1.97	1.992	1.969	No		Nivolumab	Anti-PD(L)1	WT	2	2	0	0	1.3784	0.00162854	1899-12-29 23:58:30	0.00347396	-0.00124943			2.13816	2.13816
4214	Some Other Race	SAS	Extrahepatic Cholangiocarcinoma	Sarcoma/Other	FEMALE	46.3546	1.973	1.979	1.98	No		Nivolumab	Anti-PD(L)1	WT	2	2	0	0	1.93633	-0.00152972	1899-12-29 23:58:30	-0.00303219	-0.000707335			3.75	3.75
4215	White	EUR	Adrenocortical Carcinoma	Sarcoma/Other	FEMALE	62.3326	1.973	1.983	1.986	No		Pembrolizumab	Anti-PD(L)1	WT	2	2	0	0	1.96915	0.00168287	1899-12-29 23:58:30	0.000888346	-0.00028455			6.01974	6.01974
4223	White	EUR	Anal Squamous Cell Carcinoma	Sarcoma/Other	FEMALE	56.2683	1.974	1.98	1.981	No		Pembrolizumab	Anti-PD(L)1	WT	2	2	0	0	0.656383	0.00197207	1899-12-29 23:58:30	0.00268876	-0.00119764			1.11842	1.11842
4233	White	EUR	Pleural Mesothelioma	Sarcoma/Other	MALE	72.1314	1.975	1.084	1.981	No		Pembrolizumab	Anti-PD(L)1	WT	2	2	0	0	0.689202	0.00142231	1899-12-29 23:58:30	-0.00157176	3.32662e-05			1.90789	1.90789
4234	White	EUR	Yolk Sac Tumor	Sarcoma/Other	MALE	73.5058	1.975	1.996	1.991	No		Nivolumab	Anti-PD(L)1	WT	2	2	0	0	4.13521	0.00180873	1899-12-29 23:58:30	0.00294557	-0.00155215			19.4737	19.4737
4246	White	EUR	Cervical Squamous Cell Carcinoma	Sarcoma/Other	FEMALE	61.8727	1.977	1.992	1.988	No		Pembrolizumab	Anti-PD(L)1	WT	2	2	0	0	5.71053	0.00160774	1899-12-29 23:58:30	-2.97436e-05	-0.000332453			62.2368	62.2368
4270	White	EUR	Medullary Thyroid Cancer	Sarcoma/Other	MALE	51.6906	1.979	1.99	1.989	No		Pembrolizumab	Anti-PD(L)1	WT	2	2	0	0	3.64293	0.000721957	1899-12-29 23:58:30	-0.00882433	0.00133969			84.9013	84.9013
4292	White	EUR	Merkel Cell Carcinoma	Sarcoma/Other	MALE	71.7317	1.982	1.993	1.987	No		Pembrolizumab	Anti-PD(L)1	WT	2	2	0	0	0	0.00194317	1899-12-29 23:58:30	0.00198406	-0.00127477			0.394737	0.394737
4306	White	EUR	Pleural Mesothelioma, Epithelioid Type	Sarcoma/Other	MALE	79.6249	1.983	1.993	1.988	No		Ipi/Nivolumab	Doublet	WT	2	2	0	0	0.689202	0.00122324	1899-12-29 23:58:30	0.00183691	-0.00111461			2.07237	2.07237
4324	White	EUR	Adrenocortical Carcinoma	Sarcoma/Other	FEMALE	50.5654	1.985	1.997	1.99	No		Nivolumab	Anti-PD(L)1	WT	2	2	0	0	2.75681	0.00139274	1899-12-29 23:58:30	7.25292e-05	-0.000209516			24.6711	24.6711
4357	White	EUR	Basal Cell Carcinoma	Sarcoma/Other	MALE	58.2916	1.988	1.986	1.982	No		Pembrolizumab	Anti-PD(L)1	WT	2	2	0	0	36.0354	0.00106071	1899-12-29 23:58:30	0.000361663	0.000304483			69.2763	69.2763
4373	White	EUR	Prostate Small Cell Carcinoma	Sarcoma/Other	MALE	61.9932	1.992	1.986	1.978	No		Atezolizumab	Anti-PD(L)1	WT	2	2	0	0	5.44798	0.00137519	1899-12-29 23:58:30	0.00246482	-0.000616591			25.0329	25.0329
4377	White	EUR	Prostate Adenocarcinoma	Sarcoma/Other	MALE	68.5175	1.993	1.166	1.511	No		Pembrolizumab	Anti-PD(L)1	WT	2	2	0	0	0	0.00148934	1899-12-29 23:58:30	0.00196372	-0.000865219			21.5461	21.5461
6	White	EUR	Intrahepatic Cholangiocarcinoma	Sarcoma/Other	MALE	66.6585	0.016	0.012	0.013	No		Pembrolizumab	Anti-PD(L)1	Mutant	2	2	0	0	0	0.00201172	1899-12-29 23:58:48	0.00338825	-0.000887473			0.756579	0.756579
9	White	EUR	High-Grade Serous Ovarian Cancer	Sarcoma/Other	FEMALE	67.8823	0.037	0.026	0.029	No		Nivolumab	Anti-PD(L)1	Mutant	2	2	0	0	7.31867	0.00171089	1899-12-29 23:58:30	0.00304427	-0.00145813			27.5658	27.5658
29	White	AMR	High-Grade Serous Ovarian Cancer	Sarcoma/Other	FEMALE	64.1068	0.099	0.015	0.028	No		Pembrolizumab	Anti-PD(L)1	Mutant	2	2	0	0	2.46144	0.000164211	1899-12-29 23:58:30	-0.010548	0.00142703			12.1053	12.1053
30	White	EUR	Clear Cell Ovarian Cancer	Sarcoma/Other	FEMALE	72.8214	0.1	0.091	0.093	No		Nivolumab+Ipilimumab	Doublet	Mutant	2	2	0	0	7.81096	0.00138729	1899-12-29 23:58:30	0.00136486	-0.000377709			15.4605	15.4605
75	White	EUR	High-Grade Serous Ovarian Cancer	Sarcoma/Other	FEMALE	72.1889	0.186	0.16	0.161	No		Pembrolizumab	Anti-PD(L)1	Mutant	2	2	0	0	0.689202	0.00168767	1899-12-29 23:58:30	0.00346855	-0.000732673			21.8421	21.8421
136	White	EUR	High-Grade Serous Ovarian Cancer	Sarcoma/Other	FEMALE	68.3778	0.298	0.283	0.304	No		Avelumab	Anti-PD(L)1	Mutant	2	2	0	0	9.18937	0.00201418	1899-12-29 23:58:30	0.00145702	-0.00103367			47.1053	47.1053
187	White	EUR	High-Grade Serous Ovarian Cancer	Sarcoma/Other	FEMALE	62.3381	0.38	0.402	0.406	No		Pembrolizumab	Anti-PD(L)1	Mutant	2	2	0	0	1.5425	0.00193527	1899-12-29 23:58:30	0.00323984	-0.000442399			7.30263	7.30263
191	White	EUR	Serous Ovarian Cancer	Sarcoma/Other	FEMALE	81.6345	0.385	0.38	0.377	No		Pembrolizumab	Anti-PD(L)1	Mutant	2	2	0	0	16.6393	0.00169194	1899-12-29 23:58:30	0.00270615	-2.59468e-05			17.1382	17.1382
281	White	EUR	High-Grade Serous Ovarian Cancer	Sarcoma/Other	FEMALE	44.8761	0.498	0.534	0.541	No		Durvalumab	Anti-PD(L)1	Mutant	2	2	0	0	0.459468	0.00153704	1899-12-29 23:58:30	0.00234106	-0.000611985			1.48026	1.48026
349	White	EUR	High-Grade Serous Ovarian Cancer	Sarcoma/Other	FEMALE	63.1704	0.59	0.481	0.482	No		Pembrolizumab	Anti-PD(L)1	Mutant	2	2	0	0	1.3784	0.00169497	1899-12-29 23:58:30	0.00297262	-0.000604083			10	10
426	White	EUR	High-Grade Serous Ovarian Cancer	Sarcoma/Other	FEMALE	65.7331	0.684	0.683	0.676	No		Avelumab	Anti-PD(L)1	HET	2	2	0	0	1.83787	0.000517923	1899-12-29 23:58:30	-0.00818352	0.000940155			22.3684	22.3684
492	White	EUR	Clear Cell Ovarian Cancer	Sarcoma/Other	FEMALE	72.2136	0.785	0.752	0.745	No		Nivolumab	Anti-PD(L)1	HET	2	2	0	0	1.3784	0.00157855	1899-12-29 23:58:30	0.00166597	-0.000763926			8.88158	8.88158
603	White	EUR	High-Grade Serous Ovarian Cancer	Sarcoma/Other	FEMALE	65.7823	0.888	0.877	0.866	No		Atezolizumab	Anti-PD(L)1	HET	2	2	0	0	0.689202	0.00164017	1899-12-29 23:58:30	0.0032729	-0.000425303			3.84868	3.84868
633	White	EUR	Mixed Ovarian Carcinoma	Sarcoma/Other	FEMALE	54.768	0.911	0.922	0.923	No		Avelumab	Anti-PD(L)1	HET	2	2	0	0	0.918937	0.0015048	1899-12-29 23:58:30	0.00171634	-0.000675355			9.76974	9.76974
690	White	EUR	High-Grade Serous Ovarian Cancer	Sarcoma/Other	FEMALE	60.4216	0.958	0.982	0.987	No		Nivolumab	Anti-PD(L)1	HET	2	2	0	0	8.50016	0.00101347	1899-12-29 23:58:30	0.00219523	-0.000516747			20.3289	20.3289
897	White	EUR	High-Grade Serous Ovarian Cancer	Sarcoma/Other	FEMALE	76.1232	1.015	1.048	1.057	No		Nivolumab	Anti-PD(L)1	WT	2	2	0	0	2.26452	0.00163515	1899-12-29 23:58:30	0.0030603	-0.00167167			4.14474	4.14474
997	White	EUR	Ovarian Carcinosarcoma/Malignant Mixed Mesodermal Tumor	Sarcoma/Other	FEMALE	76.5558	1.041	1.038	1.065	No		Nivolumab	Anti-PD(L)1	WT	2	2	0	0	7.81096	0.000890132	1899-12-29 23:58:30	0.00159086	-0.0012113			23.1579	23.1579
1033	White	EUR	Mixed Ovarian Carcinoma	Sarcoma/Other	FEMALE	54.768	1.052	1.064	1.061	No		Avelumab	Anti-PD(L)1	WT	2	2	0	0	0.918937	0.0015048	1899-12-29 23:58:30	0.00171634	-0.000675355			9.76974	9.76974
1077	White	EUR	High-Grade Serous Ovarian Cancer	Sarcoma/Other	FEMALE	63.6523	1.068	0.979	1.001	No		Pembrolizumab	Anti-PD(L)1	HET	2	2	0	0	2.29734	0.00169893	1899-12-29 23:58:30	0.00361391	-0.000603984			3.81579	3.81579
1086	White	EUR	High-Grade Serous Ovarian Cancer	Sarcoma/Other	FEMALE	61.1362	1.071	1.088	1.097	No		Anti-PDL1+Anti-CTLA4	Doublet	WT	2	2	0	0	1.83787	0.00125713	1899-12-29 23:58:30	0.00131691	-0.000170732			9.44079	9.44079
1109	White	AMR	High-Grade Serous Ovarian Cancer	Sarcoma/Other	FEMALE	31.0116	1.077	1.083	1.096	No		Anti-PDL1	Anti-PD(L)1	WT	2	2	0	0	8.50016	0.000300032	1899-12-29 23:58:30	-0.00640389	0.00193984			49.9013	49.9013
1188	White	EUR	Serous Ovarian Cancer	Sarcoma/Other	FEMALE	60.4244	1.108	1.053	1.065	No		Pembrolizumab	Anti-PD(L)1	WT	2	2	0	0	1.3784	0.00100628	1899-12-29 23:58:30	-0.00460026	0.000817546			32.4671	32.4671
1278	White	EUR	High-Grade Serous Ovarian Cancer	Sarcoma/Other	FEMALE	52.0055	1.155	1.768	1.769	No		Anti-PD1	Anti-PD(L)1	WT	2	2	0	0	2.06761	0.00116579	1899-12-29 23:58:30	-0.00206405	-8.05068e-05			48.9474	48.9474
1359	White	EUR	High-Grade Serous Ovarian Cancer	Sarcoma/Other	FEMALE	64.1424	1.19	1.157	1.178	No		Pembrolizumab	Anti-PD(L)1	WT	2	2	0	0	3.21628	0.0011729	1899-12-29 23:58:30	0.000820525	-8.67505e-05			9.50658	9.50658
1382	White	EUR	High-Grade Serous Ovarian Cancer	Sarcoma/Other	FEMALE	50.7461	1.204	1.196	1.196	No		Nivolumab+Ipilimumab	Doublet	WT	2	2	0	0	0.459468	0.00108581	1899-12-29 23:58:30	0.00174455	0.000374289			3.58553	3.58553
1459	White	EUR	Low-Grade Serous Ovarian Cancer	Sarcoma/Other	FEMALE	31.7426	1.237	1.265	1.259	No		Cemiplimab	Anti-PD(L)1	WT	2	2	0	0	0.689202	0.00144061	1899-12-29 23:58:30	0.00138004	-0.00121142			8.84868	8.84868
1488	White	EUR	High-Grade Serous Ovarian Cancer	Sarcoma/Other	FEMALE	61.5332	1.247	1.235	1.246	No		Durvalumab	Anti-PD(L)1	WT	2	2	0	0	4.49623	0.00141054	1899-12-29 23:58:30	0.00244966	-0.000198375			7.86184	7.86184
1496	White	AMR	Intrahepatic Cholangiocarcinoma	Sarcoma/Other	FEMALE	55.4497	1.25	1.175	1.158	No		Pembrolizumab	Anti-PD(L)1	WT	2	2	0	0	1.3784	-0.00121552	1899-12-29 23:58:30	-0.0103291	0.001519			3.58553	3.58553
1554	White	EUR	High-Grade Serous Ovarian Cancer	Sarcoma/Other	FEMALE	74.5736	1.277	1.302	1.307	No		Atezolizumab	Anti-PD(L)1	WT	2	2	0	0	0	0.000167209	1899-12-29 23:58:30	-0.00758422	0.000447411			22.8289	22.8289
1760	White	EUR	High-Grade Serous Ovarian Cancer	Sarcoma/Other	FEMALE	71.8248	1.38	1.375	1.38	No		Nivolumab	Anti-PD(L)1	WT	2	2	0	0	9.18937	0.00137897	1899-12-29 23:58:30	0.00165871	-0.000491587			56.9079	56.9079
1766	White	EUR	High-Grade Serous Ovarian Cancer	Sarcoma/Other	FEMALE	58.0014	1.385	1.729	1.747	No		Pembrolizumab	Anti-PD(L)1	WT	2	2	0	0	4.82442	0.00181999	1899-12-29 23:58:30	0.00256303	-0.000437689			20.5263	20.5263
1807	White	EUR	Clear Cell Ovarian Cancer	Sarcoma/Other	FEMALE	56.1314	1.405	1.413	1.427	No		Pembrolizumab	Anti-PD(L)1	WT	2	2	0	0	0.689202	0.00108666	1899-12-29 23:58:30	0.0010247	-0.00127331			5.65789	5.65789
1836	White	EUR	High-Grade Serous Ovarian Cancer	Sarcoma/Other	FEMALE	65.2101	1.415	1.407	1.398	No		Nivolumab	Anti-PD(L)1	WT	2	2	0	0	0	0.000537046	1899-12-29 23:58:30	-0.00947996	0.000936565			2.07237	2.07237
2042	White	EUR	Serous Ovarian Cancer	Sarcoma/Other	FEMALE	60.4983	1.498	1.475	1.474	No		Nivolumab	Anti-PD(L)1	WT	2	2	0	0	2.06761	0.00173412	1899-12-29 23:58:30	0.0021633	-0.000430821			5.03289	5.03289
2078	White	EUR	High-Grade Serous Ovarian Cancer	Sarcoma/Other	FEMALE	66.1574	1.509	1.52	1.515	No		Nivolumab	Anti-PD(L)1	WT	2	2	0	0	7.28585	0.000628343	1899-12-29 23:58:30	-0.00392152	0.000615627			26.6118	26.6118
2212	White	EUR	High-Grade Serous Ovarian Cancer	Sarcoma/Other	FEMALE	64.9692	1.55	1.539	1.543	No		Pembrolizumab	Anti-PD(L)1	WT	2	2	0	0	2.29734	0.00161409	1899-12-29 23:58:30	0.00238901	-0.00125019			11.7763	11.7763
2216	White	EUR	High-Grade Serous Ovarian Cancer	Sarcoma/Other	FEMALE	66.8693	1.551	1.557	1.582	No		Avelumab	Anti-PD(L)1	WT	2	2	0	0	9.18937	0.00139258	1899-12-29 23:58:30	0.00178887	-0.00113533			25.1316	25.1316
2291	White	EUR	High-Grade Serous Ovarian Cancer	Sarcoma/Other	FEMALE	55.0116	1.575	0.916	1.581	No		Pembrolizumab	Anti-PD(L)1	HET	2	2	0	0	1.44404	0.000814164	1899-12-29 23:58:30	-0.0044116	0.000610293			3.51974	3.51974
2356	White	EUR	High-Grade Serous Ovarian Cancer	Sarcoma/Other	FEMALE	51.258	1.596	1.61	1.612	No		Pembrolizumab	Anti-PD(L)1	WT	2	2	0	0	0.689202	0.00193597	1899-12-29 23:58:30	0.00210461	-0.0011598			11.1842	11.1842
2361	White	EUR	High-Grade Serous Ovarian Cancer	Sarcoma/Other	FEMALE	61.6181	1.597	1.587	1.588	No		Spartalizumab	Anti-PD(L)1	WT	2	2	0	0	1.08303	0.00108586	1899-12-29 23:58:30	0.00163736	-0.000445223			3.58553	3.58553
2526	Unknown - Declined	EUR	High-Grade Serous Ovarian Cancer	Sarcoma/Other	FEMALE	54.5654	1.648	1.65	1.655	No		Nivolumab	Anti-PD(L)1	WT	2	2	0	0	5.51362	0.000938995	1899-12-29 23:58:30	-0.00675939	0.000495941			60.7895	60.7895
2555	White	EUR	High-Grade Serous Ovarian Cancer	Sarcoma/Other	FEMALE	55.7947	1.655	1.656	1.665	No		Pembrolizumab	Anti-PD(L)1	WT	2	2	0	0	1.60814	0.00126086	1899-12-29 23:58:30	-0.00431155	0.000355839			4.04605	4.04605
2572	White	EUR	High-Grade Serous Ovarian Cancer	Sarcoma/Other	FEMALE	56.6352	1.658	1.746	1.755	No		Avelumab	Anti-PD(L)1	WT	2	2	0	0	0.262553	0.00101617	1899-12-29 23:58:30	-0.00319179	0.000128209			11.1513	11.1513
2614	White	EUR	High-Grade Serous Ovarian Cancer	Sarcoma/Other	FEMALE	49.5168	1.669	1.675	1.646	No		Nivolumab	Anti-PD(L)1	WT	2	2	0	0	0	0.000671539	1899-12-29 23:58:30	-0.0087133	0.000915349			1.15132	1.15132
2644	White	EUR	High-Grade Serous Ovarian Cancer	Sarcoma/Other	FEMALE	70.5133	1.677	1.669	1.674	No		Pembrolizumab	Anti-PD(L)1	WT	2	2	0	0	9.18937	0.00145968	1899-12-29 23:58:30	0.00157274	-0.00172318			23.3882	23.3882
2749	Unknown - Declined	AMR	Serous Ovarian Cancer	Sarcoma/Other	FEMALE	69.3415	1.706	1.75	1.776	No		Nivolumab	Anti-PD(L)1	WT	2	2	0	0	1.31277	0.000452604	1899-12-29 23:58:30	-0.0137703	0.00220196			32.6645	32.6645
2750	White	EUR	Clear Cell Ovarian Cancer	Sarcoma/Other	FEMALE	53.1554	1.706	1.723	1.72	No		Nivolumab+Ipilimumab	Anti-PD(L)1	WT	2	2	0	0	0.689202	0.00149993	1899-12-29 23:58:30	-0.00116688	-1.00727e-06			18.4868	18.4868
2791	White	AMR	High-Grade Serous Ovarian Cancer	Sarcoma/Other	FEMALE	68.3696	1.715	1.732	1.696	No		Dostarlimab	Anti-PD(L)1	WT	2	2	0	0	4.1024	0.000352362	1899-12-29 23:58:30	-0.0101615	0.00209529			5.98684	5.98684
2966	White	EUR	High-Grade Serous Ovarian Cancer	Sarcoma/Other	FEMALE	77.5222	1.757	1.744	1.732	No		Durvalumab	Anti-PD(L)1	WT	2	2	0	0	4.36495	0.00163524	1899-12-29 23:58:30	0.00254861	-0.000696398			37.3026	37.3026
3345	White	EUR	Ovarian Carcinosarcoma/Malignant Mixed Mesodermal Tumor	Sarcoma/Other	FEMALE	57.128	1.844	1.857	1.846	No		Nivolumab	Anti-PD(L)1	WT	2	2	0	0	1.5425	0.00173342	1899-12-29 23:58:30	0.00217901	-0.000959379			3.68421	3.68421
3420	White	AMR	High-Grade Serous Ovarian Cancer	Sarcoma/Other	FEMALE	74.8118	1.86	1.859	1.848	No		Anti-PDL1	Anti-PD(L)1	WT	2	2	0	0	12.4056	0.000602664	1899-12-29 23:58:30	-0.00883194	0.00153281			23.4211	23.4211
3432	White	EUR	High-Grade Serous Ovarian Cancer	Sarcoma/Other	FEMALE	61.2868	1.862	1.868	1.863	No		Nivolumab	Anti-PD(L)1	WT	2	2	0	0	0	0.000893637	1899-12-29 23:58:30	-0.00134564	-9.47031e-05			58.1579	58.1579
3437	White	EUR	High-Grade Serous Ovarian Cancer	Sarcoma/Other	FEMALE	78.924	1.863	1.899	1.894	No		Pembrolizumab	Anti-PD(L)1	WT	2	2	0	0	8.86117	0.00044414	1899-12-29 23:58:30	-0.0102828	0.000890941			49.6053	49.6053
3630	White	EUR	High-Grade Serous Ovarian Cancer	Sarcoma/Other	FEMALE	53.1882	1.894	1.908	1.903	No		Nivolumab+Ipilimumab	Doublet	WT	2	2	0	0	30.5546	0.00143491	1899-12-29 23:58:30	0.00177323	-0.000817642			37.6645	37.6645
3681	White	EUR	High-Grade Serous Ovarian Cancer	Sarcoma/Other	FEMALE	47.6632	1.903	1.918	1.911	No		Avelumab	Anti-PD(L)1	WT	2	2	0	0	5.05415	0.00108566	1899-12-29 23:58:30	0.000954293	-0.000859189			36.875	36.875
3682	White	EUR	High-Grade Serous Ovarian Cancer	Sarcoma/Other	FEMALE	70.5298	1.903	1.925	1.919	No		Avelumab	Anti-PD(L)1	WT	2	2	0	0	4.59468	0.00160179	1899-12-29 23:58:30	0.00127152	-0.000781348			6.57895	6.57895
3721	White	EUR	Serous Ovarian Cancer	Sarcoma/Other	FEMALE	73.6181	1.908	1.92	1.919	No		Nivolumab	Anti-PD(L)1	WT	2	2	0	0	2.75681	0.00136461	1899-12-29 23:58:30	0.000289431	-0.000839896			15.3289	15.3289
3850	White	AMR	High-Grade Serous Ovarian Cancer	Sarcoma/Other	FEMALE	66.8145	1.929	1.969	1.961	No		Anti-PDL1	Anti-PD(L)1	WT	2	2	0	0	1.44404	0.000434697	1899-12-29 23:58:30	-0.0107	0.00194614			15.4276	15.4276
3853	White	EUR	Ovarian Epithelial Tumor	Sarcoma/Other	FEMALE	70.4257	1.929	1.957	1.951	No		Pembrolizumab	Anti-PD(L)1	WT	2	2	0	0	11.0272	0.00136687	1899-12-29 23:58:30	0.000818516	-0.000428355			34.6711	34.6711
4028	Asian	EAS	Intrahepatic Cholangiocarcinoma	Sarcoma/Other	FEMALE	75.1841	1.953	1.977	1.973	No		Pembrolizumab	Anti-PD(L)1	WT	2	2	0	0	2.06761	-0.00305631	1899-12-29 23:58:30	-0.000360766	-0.00841997			14.1447	14.1447
4050	White	EUR	High-Grade Serous Ovarian Cancer	Sarcoma/Other	FEMALE	56.6215	1.956	1.986	1.985	No		Pembrolizumab	Anti-PD(L)1	WT	2	2	0	0	0.689202	0.00165615	1899-12-29 23:58:30	0.00247842	-0.000143286			1.80921	1.80921
4171	White	EUR	High-Grade Serous Ovarian Cancer	Sarcoma/Other	FEMALE	67.2471	1.969	1.995	1.988	No		Pembrolizumab	Anti-PD(L)1	WT	2	2	0	0	0	0.00155815	1899-12-29 23:58:30	0.00323972	-0.000552575			1.64474	1.64474
4207	White	EUR	High-Grade Serous Ovarian Cancer	Sarcoma/Other	FEMALE	55.6331	1.972	1.995	1.988	IMGN853-induced pneumonitis		Pembrolizumab	Anti-PD(L)1	WT	2	2	0	0	6.89202	0.00161024	1899-12-29 23:58:30	0.00180138	-0.00121276			13.5197	13.5197
4226	White	AMR	High-Grade Serous Ovarian Cancer	Sarcoma/Other	FEMALE	75.7536	1.974	1.989	1.97	No		Anti-PD1	Anti-PD(L)1	WT	2	2	0	0	0	0.000447009	1899-12-29 23:58:30	-0.00987659	0.00148293			2.20395	2.20395
4248	White	EUR	Clear Cell Ovarian Cancer	Sarcoma/Other	FEMALE	48.3943	1.977	1.968	1.955	No		Nivolumab	Anti-PD(L)1	WT	2	2	0	0	2.98654	0.00161658	1899-12-29 23:58:30	0.00104661	-0.00106406			76.0855	76.0855
4282	White	EUR	High-Grade Serous Ovarian Cancer	Sarcoma/Other	FEMALE	55.5346	1.981	1.987	1.98	No		Nivolumab	Anti-PD(L)1	WT	2	2	0	0	12.1759	0.000747297	1899-12-29 23:58:30	-0.00909933	0.00134569			62.5329	62.5329
4347	White	EUR	Ovarian Epithelial Tumor	Sarcoma/Other	FEMALE	67.8522	1.985	1.997	1.99	No		Cemiplimab	Anti-PD(L)1	WT	2	2	0	0	2.13325	0.00162361	1899-12-29 23:58:30	0.00241669	-0.000729339			16.5132	16.5132
165	White	EUR	Pancreatic Adenocarcinoma	Sarcoma/Other	MALE	75.666	0.343	0.361	0.37	No		Pembrolizumab	Anti-PD(L)1	Mutant	2	2	0	0	1.3784	0.00129423	1899-12-29 23:58:30	0.00110082	-0.000566674			31.7105	31.7105
190	White	EUR	Pancreatic Adenocarcinoma	Sarcoma/Other	FEMALE	56.8186	0.384	0.388	0.395	No		Nivolumab	Anti-PD(L)1	Mutant	2	2	0	0	8.13915	0.00156796	1899-12-29 23:58:30	0.00161234	-0.000947328			33.3224	33.3224
415	White	EUR	Pancreatic Adenocarcinoma	Sarcoma/Other	FEMALE	61.6619	0.673	0.684	0.685	No		Pembrolizumab	Anti-PD(L)1	HET	2	2	0	0	0.853298	0.0013767	1899-12-29 23:58:30	-0.000474728	0.000308933			7.20395	7.20395
472	White	EUR	Acinar Cell Carcinoma of the Pancreas	Sarcoma/Other	MALE	72.2136	0.756	0.719	0.724	No		Pembrolizumab	Anti-PD(L)1	HET	2	2	0	0	8.0407	0.000663066	1899-12-29 23:58:30	-0.00155513	0.000649032			15.4605	15.4605
486	White	EUR	Pancreatic Neuroendocrine Tumor	Sarcoma/Other	FEMALE	58.8665	0.775	0.722	0.72	No		Pembrolizumab	Anti-PD(L)1	HET	2	2	0	0	0	0.00103553	1899-12-29 23:58:30	0.000790341	-0.000541763			0.657895	0.657895
596	White	EUR	Pancreatic Adenocarcinoma	Sarcoma/Other	FEMALE	72.8515	0.884	0.852	0.857	No		Nivolumab	Anti-PD(L)1	HET	2	2	0	0	9.91139	0.00175318	1899-12-29 23:58:30	0.00275531	-0.000885171			15.3289	15.3289
1169	White	EUR	Pancreatic Adenocarcinoma	Sarcoma/Other	FEMALE	74.1109	1.1	1.096	1.096	No		Pembrolizumab	Anti-PD(L)1	WT	2	2	0	0	0	0.00161559	1899-12-29 23:58:30	0.00252906	-0.000881334			1.67763	1.67763
1231	White	EUR	Pancreatic Adenocarcinoma	Sarcoma/Other	MALE	54.0616	1.133	1.126	1.131	No		Nivolumab	Anti-PD(L)1	WT	2	2	0	0	0	0.00160808	1899-12-29 23:58:30	0.00238274	-0.00169795			1.61184	1.61184
1236	White	EUR	Pancreatic Adenocarcinoma	Sarcoma/Other	FEMALE	62.9021	1.135	1.141	1.143	No		Nivolumab	Anti-PD(L)1	WT	2	2	0	0	5.90745	0.00111975	1899-12-29 23:58:30	0.00189758	-0.00102631			13.8158	13.8158
1778	White	EUR	Pancreatic Adenocarcinoma	Sarcoma/Other	FEMALE	70.0835	1.39	1.45	1.456	No		Pembrolizumab	Anti-PD(L)1	WT	2	2	0	0	1.34559	0.00152336	1899-12-29 23:58:30	0.000512942	-0.000440173			75.9539	75.9539
1892	White	EUR	Pancreatic Adenocarcinoma	Sarcoma/Other	MALE	61.232	1.438	1.451	1.459	No		Nivolumab	Anti-PD(L)1	WT	2	2	0	0	2.29734	0.000547403	1899-12-29 23:58:30	-0.000169949	-6.0894e-05			8.35526	8.35526
1997	White	EUR	Pancreatic Adenocarcinoma	Sarcoma/Other	FEMALE	77.6701	1.482	1.506	1.505	No		Nivolumab	Anti-PD(L)1	WT	2	2	0	0	1.41122	0.00109669	1899-12-29 23:58:30	0.000965098	-0.00205952			2.56579	2.56579
2374	White	EUR	Pancreatic Adenocarcinoma	Sarcoma/Other	FEMALE	50.6448	1.599	1.605	1.608	No		Pembrolizumab	Anti-PD(L)1	WT	2	2	0	0	0.689202	0.000462071	1899-12-29 23:58:30	-0.00335698	-0.000478698			1.71053	1.71053
2667	White	EUR	Pancreatic Adenocarcinoma	Sarcoma/Other	MALE	65.7687	1.684	1.737	1.738	No		Spartalizumab	Anti-PD(L)1	WT	2	2	0	0	0	0.00122778	1899-12-29 23:58:30	0.00118219	-0.00137552			3.61842	3.61842
2740	White	EUR	Pancreatic Adenocarcinoma	Sarcoma/Other	FEMALE	60.1944	1.703	1.675	1.661	No		Pembrolizumab	Anti-PD(L)1	WT	2	2	0	0	2.82245	0.000650867	1899-12-29 23:58:30	-0.0102877	0.000684372			16.1842	16.1842
2854	White	EUR	Pancreatic Adenocarcinoma	Sarcoma/Other	MALE	72.0246	1.731	1.756	1.771	No		Pembrolizumab	Anti-PD(L)1	WT	2	2	0	0	39.3174	0.00125901	1899-12-29 23:58:30	0.0023666	-0.00118608			44.5724	44.5724
2933	White	EUR	Pancreatic Neuroendocrine Tumor	Sarcoma/Other	MALE	63.9343	1.75	1.774	1.762	No		Nivolumab	Anti-PD(L)1	WT	2	2	0	0	2.06761	0.00108414	1899-12-29 23:58:30	-0.00358466	-0.000572698			32.6316	32.6316
2977	White	EUR	Pancreatic Adenocarcinoma	Sarcoma/Other	MALE	54.1629	1.759	1.778	1.769	No		Pembrolizumab	Anti-PD(L)1	WT	2	2	0	0	4.13521	0.00171235	1899-12-29 23:58:30	0.00204249	-0.000706373			58.9474	58.9474
3188	White	EUR	Pancreatic Adenocarcinoma	Sarcoma/Other	FEMALE	71.0637	1.811	1.794	1.83	No		Nivolumab	Anti-PD(L)1	WT	2	2	0	0	0.984575	0.00146569	1899-12-29 23:58:30	0.00410312	-4.95423e-05			2.36842	2.36842
3376	White	EUR	Pancreatic Adenocarcinoma	Sarcoma/Other	MALE	48.8761	1.851	1.336	1.863	No		Nivolumab	Anti-PD(L)1	WT	2	2	0	0	11.257	0.00131396	1899-12-29 23:58:30	0.000764328	-0.000286315			27.8947	27.8947
3429	White	EUR	Pancreatic Adenocarcinoma	Sarcoma/Other	MALE	56.0219	1.861	1.849	1.822	No		Nivolumab	Anti-PD(L)1	WT	2	2	0	0	1.3784	0.00147472	1899-12-29 23:58:30	-0.00174813	-8.33871e-05			12.3026	12.3026
3705	White	EUR	Pancreatic Adenocarcinoma	Sarcoma/Other	MALE	69.2786	1.907	1.89	1.884	No		Spartalizumab	Anti-PD(L)1	WT	2	2	0	0	2.75681	0.000551711	1899-12-29 23:58:30	-0.00813923	0.00110999			8.25658	8.25658
3793	White	AMR	Acinar Cell Carcinoma of the Pancreas	Sarcoma/Other	MALE	51.0637	1.92	1.94	1.933	No		Pembrolizumab	Anti-PD(L)1	WT	2	2	0	0	0	0.000437101	1899-12-29 23:58:30	-0.0111569	0.00204181			6.875	6.875
3958	White	EUR	Pancreatic Adenocarcinoma	Sarcoma/Other	FEMALE	71.1239	1.943	1.058	1.945	No		Pembrolizumab	Anti-PD(L)1	WT	2	2	0	0	2.52708	0.00152507	1899-12-29 23:58:30	0.00266615	-0.00178419			5.49342	5.49342
4241	White	AMR	Pancreatic Adenocarcinoma	Sarcoma/Other	FEMALE	77.1992	1.976	1.992	1.989	No		Nivolumab+Ipilimumab	Doublet	WT	2	2	0	0	2.29734	0.000566402	1899-12-29 23:58:30	-0.010273	0.00165507			9.83553	9.83553
4370	White	EUR	Pancreatic Adenocarcinoma	Sarcoma/Other	MALE	44.783	1.991	1.987	1.979	No		Dostarlimab	Anti-PD(L)1	WT	2	2	0	0	1.41122	0.000746979	1899-12-29 23:58:30	-0.00178026	0.000231966			7.69737	7.69737
49	White	EUR	Dedifferentiated Liposarcoma	Sarcoma/Other	FEMALE	65.5606	0.145	0.111	0.123	No		Nivolumab	Anti-PD(L)1	Mutant	2	2	0	0	3.21628	0.00124634	1899-12-29 23:58:30	-0.000597974	-0.000997385			8.25658	8.25658
694	White	EUR	Undifferentiated Pleomorphic Sarcoma/Malignant Fibrous Histiocytoma/High-Grade Spindle Cell Sarcoma	Sarcoma/Other	FEMALE	52.835	0.962	1.004	1.025	No		Pembrolizumab	Anti-PD(L)1	HET	2	2	0	0	1.73942	0.00119596	1899-12-29 23:58:30	0.00060952	-0.000701107			21.1842	21.1842
935	White	EUR	Follicular Dendritic Cell Sarcoma	Sarcoma/Other	MALE	51.9316	1.023	1.01	1.022	Gemcitabine pneumonitis		Pembrolizumab	Anti-PD(L)1	WT	2	2	0	0	1.3784	0.00169345	1899-12-29 23:58:30	0.00309831	-0.000656494			24.375	24.375
1369	White	EUR	Sarcoma, NOS	Sarcoma/Other	MALE	76.5503	1.196	1.179	1.192	No		Pembrolizumab	Anti-PD(L)1	WT	2	2	0	0	0.78766	0.00155814	1899-12-29 23:58:30	0.0025285	7.33508e-05			41.7763	41.7763
2064	White	EUR	Undifferentiated Pleomorphic Sarcoma/Malignant Fibrous Histiocytoma/High-Grade Spindle Cell Sarcoma	Sarcoma/Other	MALE	72.7036	1.504	1.472	1.52	No		Pembrolizumab	Anti-PD(L)1	WT	2	2	0	0	10.535	0.00164054	1899-12-29 23:58:30	0.000472832	-1.25946e-05			12.7632	12.7632
2296	White	EUR	Dedifferentiated Chondrosarcoma	Sarcoma/Other	FEMALE	75.0007	1.576	1.561	1.572	No		Nivolumab	Anti-PD(L)1	WT	2	2	0	0	4.13521	0.000859048	1899-12-29 23:58:30	0.000900131	-0.00109989			11.1842	11.1842
2341	White	EUR	Undifferentiated Pleomorphic Sarcoma/Malignant Fibrous Histiocytoma/High-Grade Spindle Cell Sarcoma	Sarcoma/Other	MALE	28.9144	1.589	1.809	1.815	No		Pembrolizumab	Anti-PD(L)1	WT	2	2	0	0	0.689202	0.00181668	1899-12-29 23:58:30	0.00189277	-0.000576151			3.25658	3.25658
2449	White	EUR	Undifferentiated Pleomorphic Sarcoma/Malignant Fibrous Histiocytoma/High-Grade Spindle Cell Sarcoma	Sarcoma/Other	MALE	59.2225	1.621	1.699	1.696	No		Nivolumab	Anti-PD(L)1	WT	2	2	0	0	1.31277	0.000584747	1899-12-29 23:58:30	-0.00527677	0.000274171			20.9868	20.9868
2454	White	EUR	Leiomyosarcoma	Sarcoma/Other	FEMALE	51.2663	1.625	1.653	1.656	No		Pembrolizumab	Anti-PD(L)1	WT	2	2	0	0	2.06761	0.00107965	1899-12-29 23:58:30	-0.00111867	0.000402843			11.4803	11.4803
3030	White	EUR	Sarcoma, NOS	Sarcoma/Other	MALE	75.6961	1.771	1.793	1.794	No		Pembrolizumab	Anti-PD(L)1	WT	2	2	0	0	5.97309	0.00134722	1899-12-29 23:58:30	0.000461044	-0.000462887			14.7368	14.7368
3282	White	EUR	Synovial Sarcoma	Sarcoma/Other	FEMALE	54.8556	1.832	1.815	1.824	Radiation pneumonitis		Atezolizumab	Anti-PD(L)1	WT	2	2	0	0	0.722022	0.000954306	1899-12-29 23:58:30	-0.00111797	0.000121784			25.0987	25.0987
3301	White	EUR	Angiosarcoma	Sarcoma/Other	MALE	58.2259	1.837	1.858	1.858	No		Pembrolizumab	Anti-PD(L)1	WT	2	2	0	0	11.7493	0.00166926	1899-12-29 23:58:30	0.00220505	-0.000877497			55.9211	55.9211
3367	White	EUR	Synovial Sarcoma	Sarcoma/Other	MALE	23.4278	1.849	1.842	1.846	No		Atezolizumab	Anti-PD(L)1	WT	2	2	0	0	0.689202	0.00125813	1899-12-29 23:58:30	0.00113985	-0.000628267			7.40132	7.40132
3658	White	EUR	Sarcoma, NOS	Sarcoma/Other	MALE	48.1396	1.898	1.927	1.923	No		Pembrolizumab	Anti-PD(L)1	WT	2	2	0	0	19.9541	0.000672893	1899-12-29 23:58:30	0.000579252	-0.00262787			39.6053	39.6053
3714	White	EUR	Leiomyosarcoma	Sarcoma/Other	MALE	59.781	1.908	1.908	1.843	No		Pembrolizumab	Anti-PD(L)1	WT	2	2	0	0	4.46341	0.00150691	1899-12-29 23:58:30	0.00223931	-9.00445e-05			61.0526	61.0526
3930	White	EUR	Undifferentiated Pleomorphic Sarcoma/Malignant Fibrous Histiocytoma/High-Grade Spindle Cell Sarcoma	Sarcoma/Other	MALE	67.0226	1.939	1.977	1.975	Gemcitabine pneumonitis		Pembrolizumab	Anti-PD(L)1	WT	2	2	0	0	2.03479	0.00159971	1899-12-29 23:58:30	0.00382789	-0.000799225			16.5132	16.5132
4294	White	EUR	Sarcoma, NOS	Sarcoma/Other	FEMALE	73.9439	1.982	1.981	1.981	Gem/doc induced pneumonitis		Nivolumab	Anti-PD(L)1	WT	2	2	0	0	1.3784	0.000235858	1899-12-29 23:58:30	-0.00628748	0.000626197			12.9276	12.9276
1497	White	EUR	Invasive Breast Carcinoma	Breast cancer	FEMALE	67.9316	1.25	1.243	1.24	ICI pneumonitis	1	Nivolumab	Anti-PD(L)1	WT	1	0	1	0	4.59468	0.00151731	1899-12-29 23:58:30	0.00195422	-0.000128237	No	No	16.8092	16.8092
4102	White	EUR	Breast Invasive Ductal Carcinoma	Breast cancer	FEMALE	34.0643	1.962	1.973	1.972	ICI pneumonitis	1	Pembrolizumab	Anti-PD(L)1	WT	1	0	1	0	15.2609	0.00175771	1899-12-29 23:58:30	0.00270503	-0.00076853	No	No	67.2368	67.2368
4348	Unknown	EUR	Breast Invasive Ductal Carcinoma	Breast cancer	FEMALE	53.8042	1.986	1.99	1.986	ICI-pneumonitis	1	Pembrolizumab	Anti-PD(L)1	WT	1	0	1	0	3.21628	0.00144554	1899-12-29 23:58:30	7.3513e-07	-0.00087203	No	No	17.9605	17.9605
642	White	EUR	Squamous Cell Carcinoma, NOS	Sarcoma/other	FEMALE	68.8268	0.916	0.868	0.86	ICI pneumonitis	1	Nivolumab	Anti-PD(L)1	HET	1	0	1	0	17.6895	0.00093726	1899-12-29 23:58:30	-0.000995983	-6.95128e-05	No	No	78.5526	78.5526
3455	White	EUR	Poorly Differentiated Carcinoma, NOS	Sarcoma/other	MALE	63.6304	1.866	1.887	1.887	ICI pneumonitis	1	Anti-PDL1	Anti-PD(L)1	WT	1	0	1	0	0.951756	0.00156116	1899-12-29 23:58:30	0.00208718	-0.000752416	No	No	7.56579	7.56579
161	White	EUR	Adenocarcinoma of the Gastroesophageal Junction	Gastrointestinal cancer	MALE	58.9569	0.334	0.272	0.295	ICI pneumonitis	1	Pembrolizumab	Anti-PD(L)1	Mutant	1	0	1	0	3.34755	0.00125046	1899-12-29 23:58:30	0.00164083	-0.000547605	No	No	21.4145	21.4145
993	White	EUR	Adenocarcinoma of the Gastroesophageal Junction	Gastrointestinal cancer	FEMALE	72.8925	1.041	1.048	1.047	ICI pneumonitis	1	Pembrolizumab	Anti-PD(L)1	WT	1	0	1	0	13.981	0.00136952	1899-12-29 23:58:30	0.000732818	-0.000474295	No	No	38.0921	38.0921
2698	White	EUR	Bladder Urothelial Carcinoma	Genitourinary cancer	MALE	60.7118	1.695	1.717	1.702	ICI pneumonitis	1	Atezolizumab	Anti-PD(L)1	WT	1	0	1	0	7.54841	0.000524648	1899-12-29 23:58:30	-0.00954141	0.000372779	No	No	41.9737	41.9737
892	White	EUR	Oral Cavity Squamous Cell Carcinoma	Sarcoma/Other	MALE	62.8884	1.013	0.09	0.999	ICI pneumonitis	1	Nivolumab	Anti-PD(L)1	Mutant	1	0	1	0	14.4076	0.0004768	1899-12-29 23:58:30	-0.00925156	0.000839599	No	No	25.625	25.625
3565	White	EUR	Head and Neck Mucosal Melanoma	Sarcoma/Other	MALE	58.538	1.886	1.942	1.934	ICI pneumonitis	1	Pembrolizumab	Anti-PD(L)1	WT	1	0	1	0	2.75681	0.00132025	1899-12-29 23:58:30	-0.0014927	-0.000396948	No	No	18.7829	18.7829
1154	White	EUR	Lung Adenocarcinoma	Lung cancer	FEMALE	82.4914	1.094	0.961	0.979	ICI pneumonitis	1	Nivolumab	Anti-PD(L)1	HET	1	0	1	0	14.1451	0.00100632	1899-12-29 23:58:30	-0.00420634	0.000732247	No	No	17.3026	17.3026
2193	White	EUR	Non-Small Cell Lung Cancer	Lung cancer	MALE	76.1561	1.543	1.542	1.525	ICI pneumonitis	1	Pembrolizumab	Anti-PD(L)1	WT	1	0	1	0	1.3784	0.000798884	1899-12-29 23:58:30	0.000513603	-0.000558686	No	No	10.3289	10.3289
2505	White	EUR	Lung Squamous Cell Carcinoma	Lung cancer	FEMALE	57.6728	1.639	1.689	1.681	ICI pneumonitis	1	Nivolumab	Anti-PD(L)1	WT	1	0	1	0	10.3709	0.000435399	1899-12-29 23:58:30	-0.000108746	-0.000975859	No	No	43.2895	43.2895
3137	White	EUR	Lung Squamous Cell Carcinoma	Lung cancer	MALE	84.6845	1.798	1.774	1.783	ICI pneumonitis	1	Pembrolizumab	Anti-PD(L)1	WT	1	0	1	0	2.75681	0.00117591	1899-12-29 23:58:30	0.00152603	-0.000561944	No	No	16.25	16.25
4260	White	EUR	Lung Adenocarcinoma	Lung cancer	MALE	75.3265	1.978	1.972	1.97	? ICI-pneumonitis	1	Pembrolizumab	Anti-PD(L)1	WT	1	0	1	0	4.82442	0.00141223	1899-12-29 23:58:30	0.00137492	-0.000365278	No	No	36.8421	36.8421
2423	White	EUR	Melanoma	Melanoma	MALE	81.2348	1.615	1.64	1.64	ICI pneumonitis	1	Pembrolizumab	Anti-PD(L)1	WT	1	0	1	0	14.2107	0.00179759	1899-12-29 23:58:30	0.00358589	-0.00195547	No	No	86.7434	86.7434
2478	White	EUR	Cutaneous Melanoma	Melanoma	MALE	43.4415	1.634	1.691	1.696	ICI pneumonitis	1	Pembrolizumab	Anti-PD(L)1	WT	1	0	1	0	5.67772	0.00150975	1899-12-29 23:58:30	0.00235365	-0.0017523	No	No	60.0658	60.0658
15	White	EUR	Adenoid Cystic Carcinoma	Sarcoma/Other	FEMALE	50.6858	0.05	0.011	0.016	ICI pneumonitis	1	Pembrolizumab	Anti-PD(L)1	Mutant	1	0	1	0	5.51362	0.00190703	1899-12-29 23:58:30	0.0046569	-0.00137664	No	No	14.5395	14.5395
103	White	EUR	Mucosal Melanoma of the Vulva/Vagina	Sarcoma/Other	FEMALE	77.3689	0.235	0.163	0.183	ICI pneumonitis	1	Pembrolizumab	Anti-PD(L)1	Mutant	1	0	1	0	5.34952	0.00187315	1899-12-29 23:58:30	0.00161342	-0.000479148	No	No	13.9145	13.9145
237	White	EUR	Cutaneous Squamous Cell Carcinoma	Sarcoma/Other	MALE	88.9309	0.442	0.424	0.424	ICI pneumonitis	1	Cemiplimab	Anti-PD(L)1	Mutant	1	0	1	0	1.08303	0.00174864	1899-12-29 23:58:30	0.00184417	-0.000989533	No	No	3.65132	3.65132
252	White	EUR	Cholangiocarcinoma	Sarcoma/Other	FEMALE	69.8015	0.459	0.437	0.44	ICI pneumonitis	1	Pembrolizumab	Anti-PD(L)1	Mutant	1	0	1	0	4.20085	0.000801845	1899-12-29 23:58:30	-0.00598094	0.000596064	No	No	10.9211	10.9211
1375	White	EUR	Cutaneous Squamous Cell Carcinoma	Sarcoma/Other	MALE	72.3751	1.202	0.602	1.19	ICI pneumonitis	1	Pembrolizumab	Anti-PD(L)1	HET	1	0	1	0	5.02133	0.00144865	1899-12-29 23:58:30	0.00208927	-0.00107466	No	No	86.0526	86.0526
352	White	EUR	Breast Invasive Lobular Carcinoma	Breast cancer	FEMALE	66.0452	0.597	0.526	0.548	ICI pneumonitis	2	Nivolumab+Ipilimumab	Doublet	HET	1	0	1	0	4.06958	0.00158913	1899-12-29 23:58:30	0.00304077	-0.00140084	No	No	18.6513	18.6513
519	White	AMR	Breast Invasive Cancer, NOS	Breast cancer	FEMALE	66.0096	0.816	0.798	0.802	ICI pneumonitis	2	Pembrolizumab	Anti-PD(L)1	HET	1	0	1	0	22.5468	0.00053515	1899-12-29 23:58:30	-0.00957075	0.00159706	No	No	24.7697	24.7697
701	White	EUR	Breast Invasive Ductal Carcinoma	Breast cancer	FEMALE	35.3977	0.966	0.915	0.918	ICI pneumonitis	2	Anti-PDL1	Anti-PD(L)1	HET	1	0	1	0	15.5891	0.000908756	1899-12-29 23:58:30	-0.00257576	-0.000176581	No	No	58.0263	58.0263
2815	White	EUR	Breast Invasive Lobular Carcinoma	Breast cancer	FEMALE	67.1896	1.724	1.752	1.749	ICI pneumonitis	2	Nivolumab+Ipilimumab	Anti-PD(L)1	WT	1	0	1	0	4.06958	0.00158913	1899-12-29 23:58:30	0.00304077	-0.00140084	No	No	18.6513	18.6513
3421	White	EUR	Invasive Breast Carcinoma	Breast cancer	FEMALE	61.5332	1.86	1.881	1.87	ICI pneumonitis	2	Pembrolizumab	Anti-PD(L)1	WT	1	0	1	0	14.9327	0.00159593	1899-12-29 23:58:30	0.0014157	-0.00053901	No	No	32.4342	32.4342
630	White	EUR	Glioblastoma	Sarcoma/other	MALE	72.7474	0.907	0.876	0.87	ICI pneumonitis	2	Nivolumab	Anti-PD(L)1	HET	1	0	1	0	4.06958	0.00213192	1899-12-29 23:58:30	0.00323015	-0.0015689	No	No	9.53947	9.53947
1424	White	EUR	Glioblastoma Multiforme	Sarcoma/other	MALE	68.8104	1.224	0.362	1.311	ICI pneumonitis	2	Pembrolizumab	Anti-PD(L)1	Mutant	1	0	1	0	5.57926	0.00148636	1899-12-29 23:58:30	0.000183898	-6.3824e-05	No	No	13.1579	13.1579
2083	White	EUR	Colon Adenocarcinoma	Gastrointestinal cancer	MALE	62.2971	1.51	1.529	1.531	ICI pneumonitis	2	Pembrolizumab	Anti-PD(L)1	WT	1	0	1	0	13.1933	0.0005832	1899-12-29 23:58:30	-0.00226536	0.00029456	No	No	47.1053	47.1053
4313	White	EUR	Colon Adenocarcinoma	Gastrointestinal cancer	MALE	39.7536	1.984	1.989	1.983	ICI-pneumonitis	2	Nivolumab+Ipilimumab	Doublet	WT	1	0	1	0	2.92091	0.00132799	1899-12-29 23:58:30	-8.26481e-05	-0.000697334	No	No	94.4079	94.4079
585	White	EUR	Poorly Differentiated Carcinoma, NOS	Sarcoma/other	FEMALE	77.3662	0.874	0.999	1.028	ICI pneumonitis	2	Pembrolizumab	Anti-PD(L)1	HET	1	0	1	0	3.87266	0.000971502	1899-12-29 23:58:30	-0.00483265	0.000893592	No	No	15.0329	15.0329
2267	White	EUR	Adenocarcinoma, NOS	Sarcoma/other	FEMALE	63.6906	1.57	1.611	1.621	ICI pneumonitis	2	Nivolumab	Anti-PD(L)1	WT	1	0	1	0	7.12176	0.00126515	1899-12-29 23:58:30	0.00136431	-0.00123022	No	No	12.0724	12.0724
2393	White	EUR	Adenocarcinoma, NOS	Sarcoma/other	MALE	75.948	1.604	1.628	1.645	ICI pneumonitis	2	Pembrolizumab	Anti-PD(L)1	WT	1	0	1	0	3.70857	0.00107263	1899-12-29 23:58:30	-0.000438323	-0.000930663	No	No	5.39474	5.39474
149	White	EUR	Adenocarcinoma of the Gastroesophageal Junction	Gastrointestinal cancer	FEMALE	76.8241	0.318	0.302	0.308	ICI pneumonitis	2	Nivolumab	Anti-PD(L)1	Mutant	1	0	1	0	5.97309	0.00184314	1899-12-29 23:58:30	0.00202797	-0.00148602	No	No	22.1711	22.1711
4366	White	EUR	Esophageal Adenocarcinoma	Gastrointestinal cancer	MALE	69.3306	1.99	1.986	1.972	ICI-pneumonitis	2	Nivolumab	Anti-PD(L)1	WT	1	0	1	0	9.55038	0.00180761	1899-12-29 23:58:30	0.00217824	-0.000909726	No	No	24.4079	24.4079
874	White	EUR	Bladder Urothelial Carcinoma	Genitourinary cancer	MALE	66.6119	1.01	0.99	0.988	ICI pneumonitis	2	Avelumab	Anti-PD(L)1	HET	1	0	1	0	19.3305	0.000777973	1899-12-29 23:58:30	-0.00638511	0.000194726	No	No	36.1184	36.1184
2536	White	EUR	Renal Clear Cell Carcinoma	Genitourinary cancer	MALE	78.3628	1.649	1.64	1.647	ICI pneumonitis	2	Nivolumab+Ipilimumab	Doublet	WT	1	0	1	0	6.89202	0.000836988	1899-12-29 23:58:30	0.00112661	-0.000284143	No	No	31.4145	31.4145
2761	White	EUR	Renal Clear Cell Carcinoma	Genitourinary cancer	MALE	72.1506	1.707	1.697	1.703	ICI pneumonitis	2	Nivolumab	Anti-PD(L)1	WT	1	0	1	0	2.13325	0.000986393	1899-12-29 23:58:30	0.00116913	-0.000971655	No	No	10.9539	10.9539
3401	White	EUR	Renal Clear Cell Carcinoma	Genitourinary cancer	MALE	68.8323	1.856	1.981	1.979	ICI pneumonitis	2	Pembrolizumab	Anti-PD(L)1	WT	1	0	1	0	44.1746	0.000876809	1899-12-29 23:58:30	-0.00581409	0.000489072	No	No	55.9211	55.9211
520	White	EUR	Head and Neck Squamous Cell Carcinoma	Sarcoma/Other	MALE	65.8015	0.816	0.829	0.901	ICI pneumonitis	2	Pembrolizumab	Anti-PD(L)1	HET	1	0	1	0	13.5215	0.00182953	1899-12-29 23:58:30	0.00341506	-0.000723256	No	No	34.9342	34.9342
1017	White	EUR	Oral Cavity Squamous Cell Carcinoma	Sarcoma/Other	MALE	67.4442	1.048	0.998	1.004	ICI pneumonitis	2	Pembrolizumab	Anti-PD(L)1	HET	1	0	1	0	4.46341	0.00192346	1899-12-29 23:58:30	0.00300499	-0.00159616	No	No	7.82895	7.82895
1563	White	EUR	Head and Neck Squamous Cell Carcinoma	Sarcoma/Other	FEMALE	66.5216	1.281	1.291	1.294	ICI pneumonitis	2	Nivolumab+Ipilimumab	Anti-PD(L)1	WT	1	0	1	0	3.085	0.00128621	1899-12-29 23:58:30	0.00168776	-0.00076249	No	No	83.4539	83.4539
4206	White	EUR	Head and Neck Squamous Cell Carcinoma	Sarcoma/Other	MALE	67.4305	1.972	1.966	1.953	?ICI pneumonitis	2	Pembrolizumab	Anti-PD(L)1	WT	1	0	1	0	6.26846	0.00158401	1899-12-29 23:58:30	0.00255631	0.000151929	No	No	7.69737	7.69737
39	White	EUR	Lung Adenocarcinoma	Lung cancer	MALE	61.6893	0.131	0.114	0.111	ICI pneumonitis	2	Nivolumab	Anti-PD(L)1	Mutant	1	0	1	0	8.95963	0.0018573	1899-12-29 23:58:30	0.00212008	-0.000653326	No	No	11.9408	11.9408
586	White	EUR	Lung Adenocarcinoma	Lung cancer	MALE	62.601	0.875	0.917	0.934	ICI pneumonitis	2	Pembrolizumab	Anti-PD(L)1	HET	1	0	1	0	25.7302	0.00151126	1899-12-29 23:58:30	0.00267096	-0.000487673	No	No	43.1908	43.1908
675	White	EUR	Lung Adenocarcinoma	Lung cancer	FEMALE	72.9144	0.947	0.965	0.986	ICI pneumonitis	2	Nivolumab	Anti-PD(L)1	HET	1	0	1	0	27.9291	0.00115061	1899-12-29 23:58:30	0.00231258	-0.00140212	No	No	60.5592	60.5592
1503	White	EUR	Lung Squamous Cell Carcinoma	Lung cancer	MALE	53.8973	1.253	1.232	1.24	ICI pneumonitis	2	Nivolumab+Ipilimumab	Anti-PD(L)1	WT	1	0	1	0	12.701	0.00149237	1899-12-29 23:58:30	0.00117604	-0.000813805	No	No	39.7039	39.7039
1805	White	EUR	Lung Adenocarcinoma	Lung cancer	MALE	71.5619	1.404	1.421	1.424	ICI pneumonitis	2	Pembrolizumab	Anti-PD(L)1	WT	1	0	1	0	3.44601	0.00071674	1899-12-29 23:58:30	-0.00676498	0.000915462	No	No	25.4605	25.4605
1963	White	EUR	Lung Adenocarcinoma	Lung cancer	MALE	68.0329	1.47	1.462	1.463	ICI pneumonitis	2	Nivolumab	Anti-PD(L)1	WT	1	0	1	0	0.590745	0.000637493	1899-12-29 23:58:30	-0.00144457	-0.000583314	No	No	2.79605	2.79605
2307	White	EUR	Lung Adenocarcinoma	Lung cancer	MALE	67.0965	1.581	1.577	1.569	ICI pneumonitis	2	Pembrolizumab	Anti-PD(L)1	WT	1	0	1	0	34.0663	0.000396794	1899-12-29 23:58:30	-0.0082602	0.00110265	No	No	72.5329	72.5329
2639	White	EUR	Lung Squamous Cell Carcinoma	Lung cancer	FEMALE	72.6078	1.675	1.768	1.767	ICI pneumonitis	2	Nivolumab	Anti-PD(L)1	WT	1	0	1	0	3.67575	0.00156195	1899-12-29 23:58:30	0.00211227	-0.00100634	No	No	15.2961	15.2961
2794	White	EUR	Non-Small Cell Lung Cancer	Lung cancer	MALE	49.2567	1.716	1.715	1.715	ICI pneumonitis	2	Pembrolizumab	Anti-PD(L)1	WT	1	0	1	0	10.535	0.00128119	1899-12-29 23:58:30	-3.627e-06	-0.000264173	No	No	75.2632	75.2632
2893	White	EUR	Lung Adenocarcinoma	Lung cancer	FEMALE	90.1766	1.74	1.743	1.743	ICI pneumonitis	2	Pembrolizumab	Anti-PD(L)1	WT	1	0	1	0	2.72399	0.0013956	1899-12-29 23:58:30	0.00112968	-0.000853708	No	No	6.51316	6.51316
3027	White	EUR	Lung Adenocarcinoma	Lung cancer	FEMALE	63.0965	1.771	1.751	1.743	ICI-pneumonitis	2	Pembrolizumab	Anti-PD(L)1	WT	1	0	1	0	4.82442	0.00133512	1899-12-29 23:58:30	-0.00200483	0.000220302	No	No	32.2039	32.2039
3375	White	AMR	Lung Adenocarcinoma	Lung cancer	MALE	79.5209	1.851	1.85	1.85	ICI pneumonitis	2	Atezolizumab	Anti-PD(L)1	WT	1	0	1	0	9.45192	0.00056856	1899-12-29 23:58:30	-0.00850418	0.00149943	No	No	18.7829	18.7829
3491	White	EUR	Lung Adenocarcinoma	Lung cancer	FEMALE	61.5058	1.874	1.935	1.935	ICI pneumonitis	2	Nivolumab	Anti-PD(L)1	WT	1	0	1	0	0.459468	0.000812757	1899-12-29 23:58:30	-0.00439147	0.000203089	No	No	16.875	16.875
3523	White	EUR	Lung Adenocarcinoma	Lung cancer	FEMALE	54.2286	1.879	1.877	1.866	ICI pneumonitis	2	Pembrolizumab	Anti-PD(L)1	WT	1	0	1	0	19.2977	0.000715228	1899-12-29 23:58:30	-0.0100162	0.000886456	No	No	39.4737	39.4737
3537	White	EUR	Lung Adenocarcinoma	Lung cancer	FEMALE	72	1.881	1.913	1.873	ICI pneumonitis	2	Pembrolizumab	Anti-PD(L)1	WT	1	0	1	0	2.10043	0.00164051	1899-12-29 23:58:30	0.00294164	-0.000934708	No	No	10.9868	10.9868
3942	White	EUR	Lung Adenocarcinoma	Lung cancer	FEMALE	78.308	1.941	1.997	1.978	ICI pneumonitis	2	Pembrolizumab	Anti-PD(L)1	WT	1	0	1	0	2.75681	0.000543104	1899-12-29 23:58:30	0.00232682	-0.000643991	No	No	43.2895	43.2895
4015	Some Other Race	EUR	Lung Adenocarcinoma	Lung cancer	MALE	72.4298	1.951	1.97	1.964	ICI pneumonitis	2	Nivolumab	Anti-PD(L)1	WT	1	0	1	0	5.05415	-0.000244033	1899-12-29 23:58:30	-0.0108082	0.000855602	No	No	84.375	84.375
4238	White	EUR	Lung Adenocarcinoma	Lung cancer	FEMALE	81.0048	1.976	1.989	1.991	ICI pneumonitis	2	Nivolumab	Anti-PD(L)1	WT	1	0	1	0	14.8671	0.000837392	1899-12-29 23:58:30	-0.00135962	0.000812928	No	No	71.6447	71.6447
336	White	EUR	Melanoma	Melanoma	MALE	68.9884	0.574	0.607	0.613	ICI pneumonitis	2	Nivolumab+Ipilimumab	Doublet	HET	1	0	1	0	0.525107	0.00144398	1899-12-29 23:58:30	0.00282402	-0.0013149	No	No	49.0461	49.0461
498	White	EUR	Melanoma	Melanoma	MALE	59.1896	0.796	0.747	0.755	ICI pneumonitis	2	Pembrolizumab	Anti-PD(L)1	HET	1	0	1	0	6.59665	0.00131528	1899-12-29 23:58:30	0.00137825	-0.000589797	No	No	85.5921	85.5921
616	White	EUR	Melanoma	Melanoma	FEMALE	61.6318	0.899	0.924	0.919	ICI pneumonitis	2	Nivolumab+Ipilimumab	Doublet	HET	1	0	1	0	4.26649	0.00128447	1899-12-29 23:58:30	0.00131626	-0.00157273	No	No	44.3421	44.3421
821	White	EUR	Cutaneous Melanoma	Melanoma	MALE	56.8652	1	1.015	1.035	ICI pneumonitis	2	Nivolumab+Ipilimumab	Doublet	HET	1	0	1	0	25.5005	0.00178341	1899-12-29 23:58:30	0.00132911	-0.0007716	No	No	47.6974	47.6974
1401	White	EUR	Melanoma	Melanoma	MALE	83.9288	1.212	1.224	1.218	ICI pneumonitis	2	Nivolumab	Anti-PD(L)1	WT	1	0	1	0	18.149	0.00104937	1899-12-29 23:58:30	0.00133861	-0.00116833	No	No	30.8553	30.8553
2279	White	EUR	Melanoma	Melanoma	MALE	83.0801	1.571	1.612	1.607	ICI pneumonitis	2	Nivolumab	Anti-PD(L)1	WT	1	0	1	0	1.14867	0.0015982	1899-12-29 23:58:30	0.00241789	-0.000754718	No	No	13.6184	13.6184
2406	White	EUR	Melanoma	Melanoma	FEMALE	58.1629	1.608	1.598	1.609	ICI pneumonitis	2	Pembrolizumab	Anti-PD(L)1	WT	1	0	1	0	0.984575	0.00164518	1899-12-29 23:58:30	0.00257374	-0.000887569	No	No	77.9276	77.9276
2468	White	EUR	Melanoma	Melanoma	FEMALE	73.8809	1.63	1.632	1.636	ICI pneumonitis	2	Nivolumab	Anti-PD(L)1	WT	1	0	1	0	2.19888	0.00131629	1899-12-29 23:58:30	0.00256119	-0.00132482	No	No	44.5724	44.5724
2663	White	EUR	Melanoma	Melanoma	MALE	83.6824	1.682	1.735	1.74	ICI pneumonitis	2	Nivolumab+Ipilimumab	Anti-PD(L)1	WT	1	0	1	0	1.83787	0.00176905	1899-12-29 23:58:30	0.0032039	-0.000418456	No	No	63.75	63.75
2897	White	EUR	Melanoma	Melanoma	FEMALE	75.7153	1.741	1.773	1.771	ICI pneumonitis	2	Nivolumab+Ipilimumab	Doublet	WT	1	0	1	0	0.459468	0.00201719	1899-12-29 23:58:30	0.00290415	-0.00192393	No	No	20.1974	20.1974
3100	White	EUR	Cutaneous Melanoma	Melanoma	FEMALE	58.2231	1.79	1.856	1.834	ICI pneumonitis	2	Pembrolizumab	Anti-PD(L)1	WT	1	0	1	0	28.684	0.00164684	1899-12-29 23:58:30	0.00238231	-0.00111341	No	No	97.2368	97.2368
3150	White	EUR	Melanoma	Melanoma	MALE	62.078	1.8	1.777	1.764	ICI pneumonitis	2	Nivolumab+Ipilimumab	Anti-PD(L)1	WT	1	0	1	0	1.24713	0.00144701	1899-12-29 23:58:30	0.00153525	-0.000401881	No	No	37.8618	37.8618
3332	White	EUR	Melanoma	Melanoma	FEMALE	73.2539	1.841	1.845	1.877	ICI pneumonitis	2	Pembrolizumab	Anti-PD(L)1	WT	1	0	1	0	8.5658	0.00118894	1899-12-29 23:58:30	0.00195613	-0.000311682	No	No	106.118	106.118
3516	White	EUR	Melanoma of Unknown Primary	Melanoma	FEMALE	58.3135	1.877	1.886	1.887	ICI pneumonitis	2	Pembrolizumab	Anti-PD(L)1	WT	1	0	1	0	8.89399	0.00139978	1899-12-29 23:58:30	0.00100094	-0.00056091	No	No	86.7763	86.7763
3696	White	EUR	Cutaneous Melanoma	Melanoma	MALE	87.0007	1.906	1.876	1.866	ICI pneumonitis	2	Nivolumab+Ipilimumab	Doublet	WT	1	0	1	0	6.53101	0.00167304	1899-12-29 23:58:30	0.00220114	-0.000653425	No	No	0	0
3717	White	EUR	Melanoma	Melanoma	FEMALE	69.128	1.908	1.889	1.874	ICI-pneumonitis	2	Pembrolizumab	Anti-PD(L)1	WT	1	0	1	0	3.44601	0.00162466	1899-12-29 23:58:30	0.00212405	-0.000470714	No	No	15.2303	15.2303
3873	White	EUR	Melanoma	Melanoma	MALE	83.5592	1.932	1.946	1.946	ICI pneumonitis	2	Pembrolizumab	Anti-PD(L)1	WT	1	0	1	0	19.4618	0.00158602	1899-12-29 23:58:30	-0.000157471	-0.00115665	No	No	72.9934	72.9934
3065	White	EUR	Acute Myeloid Leukemia	Sarcoma/Other	FEMALE	35.0445	1.781	1.826	1.859	ICI pneumonitis	2	Ipilimumab	Anti-PD(L)1	WT	1	0	1	0	2.33016	0.00117486	1899-12-29 23:58:30	-0.00107917	-0.000581522	No	No	57.8618	57.8618
3176	White	EUR	Pleural Mesothelioma, Epithelioid Type	Sarcoma/Other	MALE	64.8953	1.807	1.779	1.808	ICI pneumonitis?	2	Durvalumab+Tremilimumab	Doublet	WT	1	0	1	0	5.44798	0.00110572	1899-12-29 23:58:30	0.000179007	-0.000321877	No	No	7.17105	7.17105
3678	White	EUR	Papillary Thyroid Cancer	Sarcoma/Other	FEMALE	66.2149	1.902	1.917	1.914	ICI pneumonitis	2	Nivolumab+Ipilimumab	Doublet	WT	1	0	1	0	5.97309	0.00173957	1899-12-29 23:58:30	0.00102856	-0.000770065	No	No	47.1711	47.1711
3582	White	EUR	High-Grade Serous Ovarian Cancer	Sarcoma/Other	FEMALE	70.141	1.888	1.876	1.87	ICI pneumonitis	2	Anti-PD1	Anti-PD(L)1	WT	1	0	1	0	4.82442	0.000238664	1899-12-29 23:58:30	-0.0110553	0.000235956	No	No	32.2697	32.2697
71	White	EUR	Pancreatic Neuroendocrine Tumor	Sarcoma/Other	FEMALE	59.269	0.179	0.019	0.042	ICI pneumonitis	2	Nivolumab+Ipilimumab	Doublet	Mutant	1	0	1	0	1.60814	0.00172216	1899-12-29 23:58:30	0.00402346	-0.000675997	No	No	8.02632	8.02632
117	White	EUR	Poorly Differentiated Carcinoma, NOS	Sarcoma/other	FEMALE	70.5106	0.261	0.275	0.279	ICI pneumonitis	3	Nivolumab	Anti-PD(L)1	Mutant	1	1	1	1	0.229734	0.00166866	1899-12-29 23:58:30	0.000882103	-0.000994052	No	No	5.82237	5.82237
450	White	EUR	Poorly Differentiated Carcinoma, NOS	Sarcoma/other	FEMALE	70.5106	0.734	0.706	0.707	ICI pneumonitis	3	Nivolumab	Anti-PD(L)1	HET	1	1	1	1	0.229734	0.00166866	1899-12-29 23:58:30	0.000882103	-0.000994052	No	No	5.82237	5.82237
1399	White	EUR	Endometrial Carcinoma	Sarcoma/other	FEMALE	58.8227	1.211	1.099	1.071	ICI pneumonitis	3	Pembrolizumab	Anti-PD(L)1	WT	1	1	1	1	1.08303	0.00154453	1899-12-29 23:58:30	0.00155648	-0.00107932	No	No	1.15132	1.15132
2765	White	EUR	Poorly Differentiated Carcinoma of the Uterus	Sarcoma/other	FEMALE	56.1697	1.709	1.725	1.713	ICI pneumonitis	3	Dostarlimab	Anti-PD(L)1	WT	1	1	1	1	23.4329	0.00139485	1899-12-29 23:58:30	0.0021112	-0.0012865	No	No	45.0329	45.0329
3402	White	AMR	Esophageal Squamous Cell Carcinoma	Gastrointestinal cancer	MALE	80.0082	1.857	1.831	1.847	ICI pneumonitis	3	Pembrolizumab	Anti-PD(L)1	WT	1	1	1	1	4.20085	0.000497968	1899-12-29 23:58:30	-0.0084275	0.00182107	No	No	15.0329	15.0329
4349	White	EUR	Esophageal Squamous Cell Carcinoma	Gastrointestinal cancer	FEMALE	67.7536	1.986	1.99	1.984	ICI-pneumonitis	3	Pembrolizumab	Anti-PD(L)1	WT	1	1	1	1	13.5543	0.00104433	1899-12-29 23:58:30	-0.00417343	-0.000223985	No	No	38.2237	38.2237
4185	White	EUR	Renal Cell Carcinoma	Genitourinary cancer	MALE	51.2444	1.97	1.988	1.987	ICI-pneumonitis	3	Nivolumab+Ipilimumab	Doublet	WT	1	1	1	1	2.06761	0.00154691	1899-12-29 23:58:30	0.00425369	-0.000565202	No	No	94.375	94.375
574	White	EUR	Head and Neck Squamous Cell Carcinoma	Sarcoma/Other	FEMALE	66.3847	0.868	0.876	0.889	ICI pneumonitis?	3	Nivolumab	Anti-PD(L)1	HET	1	1	1	1	0.492287	0.00181364	1899-12-29 23:58:30	0.00242178	-0.000557845	No	No	1.11842	1.11842
4227	White	EUR	Larynx Squamous Cell Carcinoma	Sarcoma/Other	FEMALE	67.217	1.974	1.995	1.989	ICI pneumonitis	3	Nivolumab	Anti-PD(L)1	WT	1	1	1	1	5.18543	0.00156308	1899-12-29 23:58:30	0.00131277	-0.000899369	No	No	11.7763	11.7763
36	White	EUR	Lung Adenocarcinoma	Lung cancer	MALE	68.4983	0.121	0.132	0.14	ICI pneumonitis	3	Pembrolizumab	Anti-PD(L)1	Mutant	1	1	1	1	1.31277	0.000571593	1899-12-29 23:58:30	-0.0104408	0.000938867	No	No	14.0789	14.0789
92	Unknown	AMR	Lung Adenocarcinoma	Lung cancer	FEMALE	65.2019	0.213	0.047	0.068	?ICI pneumonitis	3	Pembrolizumab	Anti-PD(L)1	Mutant	1	1	1	1	0.853298	-0.00290367	1899-12-29 23:58:30	-0.000569001	0.00305998	No	No	1.28289	1.28289
249	White	EUR	Poorly Differentiated Non-Small Cell Lung Cancer	Lung cancer	FEMALE	66.5873	0.456	0.409	0.437	ICI pneumonitis	3	Pembrolizumab	Anti-PD(L)1	Mutant	1	1	1	1	5.41516	0.00178719	1899-12-29 23:58:30	0.00342567	-0.00110157	No	No	4.53947	4.53947
269	White	EUR	Lung Adenocarcinoma	Lung cancer	MALE	47.5291	0.486	0.464	0.47	ICI pneumonitis	3	Pembrolizumab	Anti-PD(L)1	Mutant	1	1	1	1	28.4214	0.000916316	1899-12-29 23:58:30	-0.000754605	0.00103325	No	No	30.7237	30.7237
355	White	EUR	Lung Adenocarcinoma	Lung cancer	MALE	57.3689	0.603	0.601	0.601	ICI pneumonitis	3	Pembrolizumab	Anti-PD(L)1	HET	1	1	1	1	3.15064	0.00116087	1899-12-29 23:58:30	-0.00140098	-0.000704681	No	No	10.8553	10.8553
764	White	EUR	Lung Adenocarcinoma	Lung cancer	MALE	71.2909	0.989	0.983	0.973	ICI pneumonitis	3	Nivolumab	Anti-PD(L)1	HET	1	1	1	1	8.0407	0.0018031	1899-12-29 23:58:30	0.00310565	-0.000595183	No	No	12.6974	12.6974
857	White	EUR	Lung Adenocarcinoma	Lung cancer	MALE	73.5551	1.006	0.996	1.012	ICI pneumonitis	3	Nivolumab	Anti-PD(L)1	HET	1	1	1	1	1.08303	0.00156379	1899-12-29 23:58:30	0.00132799	-0.0005031	No	No	1.11842	1.11842
884	White	EUR	Non-Small Cell Lung Cancer	Lung cancer	MALE	57.4675	1.011	1	1.01	ICI pneumonitis	3	Pembrolizumab	Anti-PD(L)1	HET	1	1	1	1	10.7975	0.00108967	1899-12-29 23:58:30	-0.0009681	2.50844e-05	No	No	11.1184	11.1184
952	White	EUR	Lung Adenocarcinoma	Lung cancer	FEMALE	47.0418	1.026	1.013	1.033	ICI pneumonitis	3	Nivolumab	Anti-PD(L)1	WT	1	1	1	1	2.92091	0.00134981	1899-12-29 23:58:30	0.00079371	-0.000838691	No	No	27.4013	27.4013
1142	White	EUR	Lung Squamous Cell Carcinoma	Lung cancer	MALE	69.3005	1.09	1.06	0.992	ICI pneumonitis	3	Atezolizumab	Anti-PD(L)1	HET	1	1	1	1	1.83787	0.00158193	1899-12-29 23:58:30	0.00263875	0.000130482	No	No	14.1447	14.1447
1527	White	EUR	Lung Adenocarcinoma	Lung cancer	MALE	64.835	1.267	1.095	1.116	ICI pneumonitis?	3	Nivolumab	Anti-PD(L)1	WT	1	1	1	1	0.918937	0.000757151	1899-12-29 23:58:30	-0.00231082	-0.000308333	No	No	0.986842	0.986842
2506	White	EUR	Lung Squamous Cell Carcinoma	Lung cancer	FEMALE	69.5414	1.639	1.655	1.656	ICI pneumonitis	3	Pembrolizumab	Anti-PD(L)1	WT	1	1	1	1	0.590745	0.00147071	1899-12-29 23:58:30	0.00118307	-6.57289e-05	No	No	5.625	5.625
2569	White	AMR	Non-Small Cell Lung Cancer	Lung cancer	MALE	62.2505	1.657	1.692	1.694	ICI pneumonitis	3	Pembrolizumab	Anti-PD(L)1	WT	1	1	1	1	26.8461	0.00022763	1899-12-29 23:58:30	0.000336085	0.00335737	No	No	100.428	100.428
3120	White	EUR	Lung Squamous Cell Carcinoma	Lung cancer	FEMALE	79.5647	1.795	1.826	1.825	ICI pneumonitis	3	Pembrolizumab	Anti-PD(L)1	WT	1	1	1	1	2.72399	0.00155965	1899-12-29 23:58:30	0.00220449	-0.000842965	No	No	7.46711	7.46711
3482	White	EUR	Lung Adenocarcinoma	Lung cancer	MALE	69.2539	1.871	1.922	1.91	ICI pneumonitis	3	Pembrolizumab	Anti-PD(L)1	WT	1	1	1	1	6.76075	0.00132076	1899-12-29 23:58:30	-0.00480472	0.000127151	No	No	11.4145	11.4145
3778	White	EUR	Lung Adenocarcinoma	Lung cancer	MALE	75.2635	1.917	1.137	1.932	ICI pneumonitis	3	Pembrolizumab	Anti-PD(L)1	WT	1	1	1	1	14.3748	0.00113231	1899-12-29 23:58:30	-0.00459821	3.9954e-05	No	No	21.6776	21.6776
3991	White	EUR	Lung Adenocarcinoma	Lung cancer	MALE	63.9945	1.948	1.967	1.96	ICI-pneumonitis	3	Pembrolizumab	Anti-PD(L)1	WT	1	1	1	1	1.31277	0.00120888	1899-12-29 23:58:30	-0.000930576	-0.000745509	No	No	16.9408	16.9408
332	White	EUR	Melanoma	Melanoma	FEMALE	35.6112	0.572	0.521	0.527	ICI pneumonitis	3	Nivolumab+Ipilimumab	Doublet	HET	1	1	1	1	3.15064	0.00137937	1899-12-29 23:58:30	0.00148562	-0.000866029	No	No	104.704	104.704
607	White	EUR	Melanoma	Melanoma	MALE	90.3628	0.89	0.88	0.873	ICI pneumonitis	3	Pembrolizumab	Anti-PD(L)1	HET	1	1	1	1	20.9386	0.0015673	1899-12-29 23:58:30	0.00341552	-0.000738007	No	No	51.8092	51.8092
715	White	EUR	Melanoma	Melanoma	MALE	54.3655	0.972	0.958	0.964	ICI pneumonitis	3	Nivolumab+Ipilimumab	Doublet	HET	1	1	1	1	2.85527	0.00211984	1899-12-29 23:58:30	0.00286847	-0.00111941	No	No	49.8355	49.8355
974	White	EUR	Melanoma	Melanoma	FEMALE	55.7481	1.032	1.003	0.988	ICI pneumonitis	3	Pembrolizumab	Anti-PD(L)1	HET	1	1	1	1	36.9544	0.00166866	1899-12-29 23:58:30	0.00229441	-0.000163441	No	No	61.4474	61.4474
2975	White	EUR	Cutaneous Melanoma	Melanoma	FEMALE	60.3203	1.759	1.764	1.754	ICI pneumonitis	3	Nivolumab	Anti-PD(L)1	WT	1	1	1	1	15.9501	0.00182767	1899-12-29 23:58:30	0.00285187	-0.00153608	No	No	75.8882	75.8882
4384	White	EUR	Melanoma	Melanoma	FEMALE	102.048	1.995	1.987	1.982	ICI pneumonitis	3	Pembrolizumab	Anti-PD(L)1	WT	1	1	1	1	1.34559	0.000372416	1899-12-29 23:58:30	-0.0106118	0.00118099	No	No	1.48026	1.48026
1965	White	EUR	Merkel Cell Carcinoma	Sarcoma/Other	FEMALE	69.2786	1.471	1.519	1.487	ICI pneumonitis	3	Pembrolizumab	Anti-PD(L)1	WT	1	1	1	1	1.3784	0.00091556	1899-12-29 23:58:30	-0.00436619	0.000574827	No	No	39.375	39.375
2211	White	EUR	Prostate Small Cell Carcinoma	Sarcoma/Other	MALE	67.6413	1.549	1.556	1.556	ICI pneumonitis	3	Atezolizumab	Anti-PD(L)1	WT	1	1	1	1	4.39777	0.00144965	1899-12-29 23:58:30	0.00199517	-0.000107772	No	No	31.4145	31.4145
4000	White	EUR	Cutaneous T-Cell Lymphoma	Sarcoma/Other	MALE	72.5914	1.949	1.967	1.965	ICI-pneumonitis	3	Pembrolizumab	Anti-PD(L)1	WT	1	1	1	1	1.83787	0.00164001	1899-12-29 23:58:30	0.00232471	-0.000890165	No	No	2.00658	2.00658
1495	White	EUR	Clear Cell Ovarian Cancer	Sarcoma/Other	FEMALE	64.3066	1.25	1.294	1.299	ICI pneumonitis	3	Nivolumab+Ipilimumab	Doublet	WT	1	1	1	1	2.62553	0.00126709	1899-12-29 23:58:30	0.00116431	-9.34753e-05	No	No	8.09211	8.09211
2559	White	EUR	Colon Adenocarcinoma	Gastrointestinal cancer	MALE	54.7734	1.656	1.77	1.781	ICI pneumonitis	4	Pembrolizumab	Anti-PD(L)1	WT	1	1	1	1	0.328192	0.00158279	1899-12-29 23:58:30	0.00304624	-0.000709336	No	No	1.15132	1.15132
1210	White	EUR	Papillary Renal Cell Carcinoma	Genitourinary cancer	FEMALE	58.256	1.119	1.081	1.092	ICI pneumonitis?	4	Nivolumab	Anti-PD(L)1	WT	1	1	1	1	31.1126	0.00159291	1899-12-29 23:58:30	0.00155536	-0.000420758	No	No	31.2171	31.2171
2912	White	EUR	Renal Clear Cell Carcinoma	Genitourinary cancer	FEMALE	60.4298	1.745	1.761	1.772	ICI pneumonitis	4	Nivolumab	Anti-PD(L)1	WT	1	1	1	1	3.70857	0.0016021	1899-12-29 23:58:30	0.00233903	-0.000222733	No	No	78.1908	78.1908
3599	White	EUR	Lung Squamous Cell Carcinoma	Lung cancer	MALE	67.5455	1.89	1.903	1.897	ICI pneumonitis	4	Nivolumab	Anti-PD(L)1	WT	1	1	1	1	2.98654	0.000813138	1899-12-29 23:58:30	-0.00519693	-0.000335842	No	No	5.39474	5.39474
1172	White	EUR	Melanoma	Melanoma	FEMALE	79.102	1.101	1.148	1.157	ICI pneumonitis	4	Pembrolizumab	Anti-PD(L)1	WT	1	1	1	1	1.80505	0.00181819	1899-12-29 23:58:30	0.0031877	-0.00114915	No	No	5.98684	5.98684
3745	White	EUR	Invasive Breast Carcinoma	Breast cancer	FEMALE	53.8125	1.912	1.916	1.912	No		Atezolizumab	Anti-PD(L)1	WT	0	0	0	0	107.581	0.000736035	1899-12-29 23:58:30	0.000805987	-0.00079335	No	No	107.829	107.829
174	White	EUR	Glioblastoma	Sarcoma/other	MALE	58.1848	0.356	0.385	0.392	No		Pembrolizumab	Anti-PD(L)1	Mutant	0	0	0	0	25.3364	0.00133286	1899-12-29 23:58:30	0.00165926	-0.00107011	No	No	25.3947	25.3947
1008	White	EUR	High-Grade Glioma, NOS	Sarcoma/other	MALE	37.64	1.046	1.039	1.016	No		Pembrolizumab	Anti-PD(L)1	WT	0	0	0	0	24.7457	0.00176225	1899-12-29 23:58:30	0.00274302	-0.000277721	No	No	24.8026	24.8026
2543	White	EUR	Diffuse Glioma	Sarcoma/other	FEMALE	59.4086	1.652	1.795	1.793	No		Durvalumab	Anti-PD(L)1	WT	0	0	0	0	39.9737	0.00199455	1899-12-29 23:58:30	0.00323235	-0.00115008	No	No	40.0658	40.0658
3101	White	EUR	Glioblastoma	Sarcoma/other	MALE	67.4853	1.79	1.792	1.792	No		Pembrolizumab	Anti-PD(L)1	WT	0	0	0	0	37.6764	0.00165263	1899-12-29 23:58:30	0.00355584	-0.00129341	No	No	37.7632	37.7632
169	Some Other Race	EUR	Colon Adenocarcinoma	Gastrointestinal cancer	MALE	81.4921	0.347	0.342	0.354	No		Nivolumab	Anti-PD(L)1	Mutant	0	0	0	0	28.5527	-0.00200572	1899-12-29 23:58:30	-0.0124496	0.00116929	No	No	28.6184	28.6184
998	White	EUR	Colon Adenocarcinoma	Gastrointestinal cancer	MALE	70.4394	1.042	1.009	1.02	No		Nivolumab	Anti-PD(L)1	WT	0	0	0	0	37.9061	0.000727323	1899-12-29 23:58:30	-0.00185847	0.000101705	No	No	37.9934	37.9934
2075	White	EUR	Colon Adenocarcinoma	Gastrointestinal cancer	MALE	39.3867	1.508	1.61	1.61	No		Nivolumab+Ipilimumab	Anti-PD(L)1	WT	0	0	0	0	44.9951	0.00152865	1899-12-29 23:58:30	0.001409	-0.000379551	No	No	45.0987	45.0987
381	White	EUR	Adenocarcinoma, NOS	Sarcoma/other	FEMALE	53.2704	0.634	0.623	0.625	No		Pembrolizumab	Anti-PD(L)1	HET	0	0	0	0	83.6561	0.000690591	1899-12-29 23:58:30	-0.00122881	8.79264e-06	No	No	83.8487	83.8487
615	White	EUR	Cancer of Unknown Primary, NOS	Sarcoma/other	FEMALE	62.2313	0.899	0.926	0.931	No		Durvalumab+Tremilimumab	Doublet	HET	0	0	0	0	68.6577	0.00160179	1899-12-29 23:58:30	0.00128576	-0.000697334	No	No	68.8158	68.8158
1884	White	EUR	Adenocarcinoma, NOS	Sarcoma/other	FEMALE	43.154	1.436	1.466	1.47	No		Atezolizumab	Anti-PD(L)1	WT	0	0	0	0	1.05021	-0.000525244	1899-12-29 23:58:30	-0.0100945	0.00104707	No	No	1.05263	1.05263
3356	White	EUR	Poorly Differentiated Carcinoma, NOS	Sarcoma/other	FEMALE	55.499	1.846	1.896	1.884	No		Pembrolizumab	Anti-PD(L)1	WT	0	0	0	0	43.4526	0.00139333	1899-12-29 23:58:30	0.00250169	-0.00156046	No	No	43.5526	43.5526
3773	White	EUR	Adenocarcinoma, NOS	Sarcoma/other	FEMALE	54.9514	1.917	1.9	1.892	No		Pembrolizumab	Anti-PD(L)1	WT	0	0	0	0	26.6492	0.00140089	1899-12-29 23:58:30	0.0026218	-0.00111615	No	No	26.7105	26.7105
1404	White	EUR	Uterine Endometrioid Carcinoma	Sarcoma/other	FEMALE	71.3238	1.213	1.206	1.21	No		Pembrolizumab	Anti-PD(L)1	WT	0	0	0	0	40.9255	0.000851026	1899-12-29 23:58:30	-0.00392509	0.00067318	No	No	41.0197	41.0197
2439	White	EUR	Endometrial Carcinoma	Sarcoma/other	FEMALE	75.5893	1.619	1.608	1.62	No		Pembrolizumab	Anti-PD(L)1	WT	0	0	0	0	23.9252	0.000787045	1899-12-29 23:58:30	-0.00918946	0.00116985	No	No	23.9803	23.9803
3816	White	EUR	Endometrial Carcinoma	Sarcoma/other	FEMALE	70.9295	1.923	1.957	1.948	No		Pembrolizumab	Anti-PD(L)1	WT	0	0	0	0	11.0272	0.00176149	1899-12-29 23:58:30	0.00275587	-0.000968814	No	No	11.0526	11.0526
3904	White	EUR	Uterine Endometrioid Carcinoma	Sarcoma/other	FEMALE	65.4949	1.936	1.997	1.989	No		Pembrolizumab	Anti-PD(L)1	WT	0	0	0	0	57.3023	0.00130186	1899-12-29 23:58:30	0.00238549	-0.000426207	No	No	57.4342	57.4342
4163	White	EUR	Uterine Endometrioid Carcinoma	Sarcoma/other	FEMALE	82.3381	1.968	1.991	1.982	No		Avelumab	Anti-PD(L)1	WT	0	0	0	0	90.0558	0.000290697	1899-12-29 23:58:30	-0.0105431	0.0010423	No	No	90.2632	90.2632
3821	White	EUR	Stomach Adenocarcinoma	Gastrointestinal cancer	MALE	64.6352	1.923	1.961	1.954	No		Nivolumab	Anti-PD(L)1	WT	0	0	0	0	33.3771	0.000870202	1899-12-29 23:58:30	-0.00559184	0.00086144	No	No	33.4539	33.4539
1304	White	EUR	Bladder Urothelial Carcinoma	Genitourinary cancer	MALE	76.4298	1.166	1.367	1.357	No		Pembrolizumab	Anti-PD(L)1	WT	0	0	0	0	0.459468	0.001478	1899-12-29 23:58:30	0.00128833	0.000353364	No	No	0.460526	0.460526
2349	White	EUR	Bladder Urothelial Carcinoma	Genitourinary cancer	MALE	79.1978	1.593	1.569	1.571	No		Avelumab	Anti-PD(L)1	WT	0	0	0	0	35.5432	0.00137141	1899-12-29 23:58:30	0.00134084	-0.00127806	No	No	35.625	35.625
3225	White	EUR	Bladder Urothelial Carcinoma	Genitourinary cancer	MALE	55.655	1.82	1.819	1.825	No		Pembrolizumab	Anti-PD(L)1	WT	0	0	0	0	15.425	0.00137821	1899-12-29 23:58:30	-0.00256738	-0.00116756	No	No	15.4605	15.4605
3995	White	AMR	Renal Clear Cell Carcinoma	Genitourinary cancer	MALE	55.165	1.948	1.977	1.975	Everolimus-induced pneumonitis		Nivolumab	Anti-PD(L)1	WT	0	0	0	0	30.3249	0.000259012	1899-12-29 23:58:30	0.00038496	0.00184267	No	No	30.3947	30.3947
1130	White	EUR	Head and Neck Squamous Cell Carcinoma	Sarcoma/Other	FEMALE	47.614	1.087	1.055	1.072	Radiation pneumonitis		Durvalumab	Anti-PD(L)1	WT	0	0	0	0	0.459468	0.00190513	1899-12-29 23:58:30	0.00181792	-0.000872893	No	No	0.460526	0.460526
106	White	EUR	Lung Adenocarcinoma	Lung cancer	FEMALE	51.6879	0.237	0.238	0.245	No		Pembrolizumab	Anti-PD(L)1	Mutant	0	0	0	0	22.0545	0.00144096	1899-12-29 23:58:30	0.00218438	-0.000521898	No	No	22.1053	22.1053
295	White	EUR	Lung Adenocarcinoma	Lung cancer	FEMALE	75.54	0.51	0.505	0.501	No		Pembrolizumab	Anti-PD(L)1	HET	0	0	0	0	18.3787	0.0016549	1899-12-29 23:58:30	0.00263856	-0.000543231	No	No	18.4211	18.4211
887	White	EUR	Lung Adenocarcinoma	Lung cancer	MALE	84.4107	1.012	1.01	1.014	No		Pembrolizumab	Anti-PD(L)1	WT	0	0	0	0	64.9819	0.00194746	1899-12-29 23:58:30	0.00340612	-0.000957303	No	No	65.1316	65.1316
1274	White	EUR	Lung Adenocarcinoma	Lung cancer	MALE	69.5058	1.154	1.166	1.152	No		Pembrolizumab	Anti-PD(L)1	WT	0	0	0	0	16.9347	0.00155587	1899-12-29 23:58:30	0.0023341	-0.000532718	No	No	16.9737	16.9737
1287	White	EUR	Lung Adenocarcinoma	Lung cancer	FEMALE	78.6393	1.159	1.213	1.21	No		Pembrolizumab	Anti-PD(L)1	WT	0	0	0	0	10.2068	0.00167909	1899-12-29 23:58:30	0.00192182	-0.00111461	No	No	10.2303	10.2303
1433	White	EUR	Lung Adenocarcinoma	Lung cancer	FEMALE	98.3135	1.227	1.242	1.239	No		Pembrolizumab	Anti-PD(L)1	WT	0	0	0	0	0.656383	0.00141752	1899-12-29 23:58:30	0.00194082	-0.000872125	No	No	0.657895	0.657895
1482	White	EUR	Non-Small Cell Lung Cancer	Lung cancer	MALE	75.6879	1.244	1.278	1.278	No		Pembrolizumab	Anti-PD(L)1	WT	0	0	0	0	70.4628	0.00169497	1899-12-29 23:58:30	0.00272235	-0.000439329	No	No	70.625	70.625
1767	White	EUR	Lung Adenocarcinoma	Lung cancer	FEMALE	63.447	1.385	1.981	1.982	No		Pembrolizumab	Anti-PD(L)1	WT	0	0	0	0	11.9134	0.000683477	1899-12-29 23:58:30	-0.00549129	0.000386207	No	No	11.9408	11.9408
2050	White	EUR	Lung Adenocarcinoma	Lung cancer	FEMALE	55.8932	1.501	1.468	1.475	No		Pembrolizumab	Anti-PD(L)1	WT	0	0	0	0	75.5169	0.000696618	1899-12-29 23:58:30	-0.0011627	0.000327577	No	No	75.6908	75.6908
2195	White	EUR	Lung Squamous Cell Carcinoma	Lung cancer	FEMALE	75.1923	1.545	1.528	1.534	No		Pembrolizumab	Anti-PD(L)1	WT	0	0	0	0	26.8789	0.00122604	1899-12-29 23:58:30	0.00142356	-0.00107781	No	No	26.9408	26.9408
4278	White	EUR	Lung Adenocarcinoma	Lung cancer	FEMALE	66.1547	1.98	1.991	1.98	No		Pembrolizumab	Anti-PD(L)1	WT	0	0	0	0	8.99245	0.0019671	1899-12-29 23:58:30	0.00280021	-0.00100739	No	No	9.01316	9.01316
199	White	EUR	Melanoma	Melanoma	MALE	37.3005	0.391	0.411	0.418	No		Nivolumab+Ipilimumab	Doublet	Mutant	0	0	0	0	81.5556	0.00134035	1899-12-29 23:58:30	0.000927595	-0.00132692	No	No	81.7434	81.7434
205	White	EUR	Melanoma	Melanoma	FEMALE	70.2177	0.398	0.378	0.371	No		Nivolumab	Anti-PD(L)1	Mutant	0	0	0	0	30.9485	0.00155133	1899-12-29 23:58:30	0.00152072	-0.00081534	No	No	31.0197	31.0197
1352	White	EUR	Melanoma	Melanoma	MALE	76.2519	1.187	1.113	1.085	No		Nivolumab	Anti-PD(L)1	WT	0	0	0	0	40.4332	0.00121795	1899-12-29 23:58:30	0.000618189	-1.67384e-05	No	No	40.5263	40.5263
2613	Some Other Race	AMR	Acral Melanoma	Melanoma	FEMALE	74.4613	1.669	1.647	1.631	No		Nivolumab	Anti-PD(L)1	WT	0	0	0	0	1.83787	-0.00110288	1899-12-29 23:58:30	-1.64784e-05	0.00710622	No	No	1.84211	1.84211
2807	White	EUR	Melanoma	Melanoma	FEMALE	65.848	1.722	1.757	1.748	No		Nivolumab	Anti-PD(L)1	WT	0	0	0	0	34.7227	0.00106071	1899-12-29 23:58:30	0.00145983	-0.00103788	No	No	34.8026	34.8026
3285	White	EUR	Melanoma	Melanoma	MALE	60.6215	1.833	1.869	1.867	No		Nivolumab+Ipilimumab	Anti-PD(L)1	WT	0	0	0	0	38.3656	0.00156267	1899-12-29 23:58:30	0.000397639	-0.00042214	No	No	38.4539	38.4539
3569	White	EUR	Melanoma	Melanoma	MALE	47.9617	1.886	1.882	1.873	No		Nivolumab+Ipilimumab	Doublet	WT	0	0	0	0	49.0318	0.00156645	1899-12-29 23:58:30	0.00281676	-0.00112075	No	No	49.1447	49.1447
3779	White	EUR	Melanoma	Melanoma	MALE	54.6667	1.917	1.917	1.913	No		Pembrolizumab	Anti-PD(L)1	WT	0	0	0	0	19.0679	0.00153999	1899-12-29 23:58:30	0.00356031	-0.000498877	No	No	19.1118	19.1118
4383	White	EUR	Melanoma	Melanoma	FEMALE	58.152	1.995	1.98	1.963	No		Nivolumab+Relatlimab	Doublet	WT	0	0	0	0	43.912	0.000649458	1899-12-29 23:58:30	-0.00783198	0.000104598	No	No	44.0132	44.0132
244	White	EUR	Merkel Cell Carcinoma	Sarcoma/Other	MALE	82.3025	0.452	0.452	0.45	No		Pembrolizumab	Anti-PD(L)1	Mutant	0	0	0	0	49.7867	0.00132681	1899-12-29 23:58:30	0.00125034	-9.68517e-05	No	No	49.9013	49.9013
768	White	EUR	Ependymoma	Sarcoma/Other	MALE	56.6927	0.99	1	0.996	No		Pembrolizumab	Anti-PD(L)1	HET	0	0	0	0	64.8179	0.00186504	1899-12-29 23:58:30	0.00137808	2.93425e-06	No	No	64.9671	64.9671
1221	White	EUR	Hurthle Cell Thyroid Cancer	Sarcoma/Other	MALE	79.2608	1.126	1.078	1.092	No		Pembrolizumab	Anti-PD(L)1	WT	0	0	0	0	30.6531	0.00149388	1899-12-29 23:58:30	0.00111012	-0.000407713	No	No	30.7237	30.7237
2764	White	EUR	Merkel Cell Carcinoma	Sarcoma/Other	MALE	60.9418	1.709	1.758	1.764	No		Nivolumab+Ipilimumab	Anti-PD(L)1	WT	0	0	0	0	62.0939	0.0018764	1899-12-29 23:58:30	0.00213243	-0.000861382	No	No	62.2368	62.2368
2249	White	EUR	Clear Cell Ovarian Cancer	Sarcoma/Other	FEMALE	60.5038	1.561	1.567	1.555	No		Pembrolizumab	Anti-PD(L)1	WT	0	0	0	0	15.8517	0.000714656	1899-12-29 23:58:30	-0.00514288	8.37221e-06	No	No	15.8882	15.8882
1014	White	EUR	Angiosarcoma	Sarcoma/Other	MALE	53.0869	1.047	1.037	1.045	No		Pembrolizumab	Anti-PD(L)1	WT	0	0	0	0	42.7306	0.00139863	1899-12-29 23:58:30	0.00158106	-0.000148342	No	No	42.8289	42.8289
1056	White	EUR	Desmoplastic Small-Round-Cell Tumor	Sarcoma/Other	MALE	31.1348	1.06	1.105	1.113	No		Pembrolizumab	Anti-PD(L)1	WT	0	0	0	0	15.3266	0.00146742	1899-12-29 23:58:30	0.00179837	-0.00175614	No	No	15.3618	15.3618
3328	White	EUR	Bladder Urothelial Carcinoma	Genitourinary cancer	MALE	68.293	1.841	1.927	1.97	No		Pembrolizumab	Anti-PD(L)1	WT	2	2	0	0	5.87463	0.00184465	1899-12-29 23:58:30	0.00225086	-0.000503558	No	No	31.6447	31.6447
3382	White	EUR	Bladder Urothelial Carcinoma	Genitourinary cancer	FEMALE	72.1451	1.853	1.863	1.866	No		Pembrolizumab	Anti-PD(L)1	WT	2	2	0	0	3.41319	0.00174144	1899-12-29 23:58:30	0.00276265	-1.27545e-05	No	No	16.7763	16.7763
3464	White	EUR	Bladder Urothelial Carcinoma	Genitourinary cancer	FEMALE	80.9281	1.868	1.886	1.884	No		Pembrolizumab	Anti-PD(L)1	WT	2	2	0	0	58.5494	0.00152155	1899-12-29 23:58:30	0.00262883	-0.000646658	No	No	58.6842	58.6842
3540	White	EUR	Bladder Urothelial Carcinoma	Genitourinary cancer	MALE	70.0999	1.882	1.867	1.86	No		Pembrolizumab	Anti-PD(L)1	WT	2	2	0	0	1.3784	0.00100628	1899-12-29 23:58:30	-0.00338634	-0.000204974	No	No	6.15132	6.15132
3607	White	EUR	Bladder Urothelial Carcinoma	Genitourinary cancer	MALE	62.653	1.892	1.91	1.908	No		Pembrolizumab	Anti-PD(L)1	WT	2	2	0	0	58.4181	0.00157198	1899-12-29 23:58:30	0.000232263	-0.00138683	No	No	60.8553	60.8553
3619	White	EUR	Bladder Urothelial Carcinoma	Genitourinary cancer	MALE	69.3388	1.893	1.944	1.943	No		Pembrolizumab	Anti-PD(L)1	WT	2	2	0	0	49.3928	0.00157505	1899-12-29 23:58:30	0.00220062	-0.000689332	No	No	101.382	101.382
3636	White	EUR	Bladder Urothelial Carcinoma	Genitourinary cancer	FEMALE	73.347	1.895	1.955	1.955	No		Pembrolizumab	Anti-PD(L)1	WT	2	2	0	0	2.75681	0.00136241	1899-12-29 23:58:30	-0.00241871	-0.000251455	No	No	3.28947	3.28947
3709	White	EUR	Bladder Urothelial Carcinoma	Genitourinary cancer	FEMALE	50.1081	1.908	1.894	1.882	No		Pembrolizumab	Anti-PD(L)1	WT	2	2	0	0	0	0.00156796	1899-12-29 23:58:30	0.00262515	-0.000915865	No	No	2.63158	2.63158
3755	White	EUR	Bladder Adenocarcinoma	Genitourinary cancer	MALE	72.1013	1.914	1.909	1.899	Radiation pneumonitis		Pembrolizumab	Anti-PD(L)1	WT	2	2	0	0	2.98654	0.0014213	1899-12-29 23:58:30	0.00182295	-0.00035323	No	No	13.5855	13.5855
3763	White	EUR	Bladder Urothelial Carcinoma	Genitourinary cancer	MALE	80.3888	1.915	1.935	1.933	No		Avelumab	Anti-PD(L)1	WT	2	2	0	0	9.255	0.00141299	1899-12-29 23:58:30	0.00155871	5.56246e-05	No	No	36.4803	36.4803
3764	White	EUR	Bladder Urothelial Carcinoma	Genitourinary cancer	FEMALE	82.6393	1.915	1.905	1.905	No		Pembrolizumab	Anti-PD(L)1	WT	2	2	0	0	6.89202	0.000435216	1899-12-29 23:58:30	-0.00936264	0.000481745	No	No	43.2895	43.2895
3788	White	EUR	Bladder Urothelial Carcinoma	Genitourinary cancer	MALE	62.2533	1.919	1.955	1.954	ILD		Nivolumab+Ipilimumab	Doublet	WT	2	2	0	0	22.2842	0.00170555	1899-12-29 23:58:30	0.00180172	-0.00106934	No	No	90.4934	90.4934
3789	White	EUR	Bladder Urothelial Carcinoma	Genitourinary cancer	MALE	73.3114	1.919	1.915	1.914	No		Pembrolizumab	Anti-PD(L)1	WT	2	2	0	0	4.1024	0.00185372	1899-12-29 23:58:30	0.00428206	-0.000557274	No	No	16.6776	16.6776
3859	White	EUR	Bladder Urothelial Carcinoma	Genitourinary cancer	MALE	68.052	1.93	1.955	1.948	No		Atezolizumab	Anti-PD(L)1	WT	2	2	0	0	2.78963	0.00164403	1899-12-29 23:58:30	0.0027128	-0.00111607	No	No	8.94737	8.94737
3897	White	EUR	Bladder Urothelial Carcinoma	Genitourinary cancer	MALE	60.4682	1.936	1.971	1.963	No		Pembrolizumab	Anti-PD(L)1	WT	2	2	0	0	0.689202	0.00115413	1899-12-29 23:58:30	-0.00188113	-0.000587648	No	No	2.17105	2.17105
3906	White	EUR	Bladder Urothelial Carcinoma	Genitourinary cancer	MALE	84.2738	1.937	1.948	1.945	No		Atezolizumab	Anti-PD(L)1	WT	2	2	0	0	1.3784	0.00137864	1899-12-29 23:58:30	-9.67397e-05	-0.00036122	No	No	15	15
3913	White	AMR	Bladder Urothelial Carcinoma	Genitourinary cancer	MALE	64.2108	1.938	1.953	1.945	No		Pembrolizumab	Anti-PD(L)1	WT	2	2	0	0	37.1185	0.000521003	1899-12-29 23:58:30	-0.0090846	0.00156639	No	No	38.4211	38.4211
3974	White	EUR	Bladder Urothelial Carcinoma	Genitourinary cancer	FEMALE	50.0917	1.946	1.945	1.941	No		Pembrolizumab	Anti-PD(L)1	WT	2	2	0	0	2.75681	0.00105315	1899-12-29 23:58:30	-0.00145905	0.000416749	No	No	3.61842	3.61842
4008	White	EUR	Bladder Urothelial Carcinoma	Genitourinary cancer	FEMALE	75.7454	1.95	1.983	1.977	No		Pembrolizumab	Anti-PD(L)1	WT	2	2	0	0	1.50968	0.000521918	1899-12-29 23:58:30	-0.00912879	0.00117966	No	No	15.1645	15.1645
4029	White	EUR	Bladder Urothelial Carcinoma	Genitourinary cancer	MALE	67.6742	1.953	1.972	1.956	No		Nivolumab	Anti-PD(L)1	WT	2	2	0	0	3.2491	0.000940861	1899-12-29 23:58:30	-0.00508731	0.000313708	No	No	4.53947	4.53947
4036	American Indian or Alaskan Native	EUR	Bladder Urothelial Carcinoma	Genitourinary cancer	MALE	56.3943	1.954	1.955	1.948	No		Nivolumab	Anti-PD(L)1	WT	2	2	0	0	2.29734	0.00142794	1899-12-29 23:58:30	0.0025807	-0.000532505	No	No	6.18421	6.18421
4059	White	EUR	Bladder Urothelial Carcinoma	Genitourinary cancer	MALE	80.293	1.957	1.963	1.953	No		Avelumab	Anti-PD(L)1	WT	2	2	0	0	2.72399	0.00186052	1899-12-29 23:58:30	0.00319999	-0.000950397	No	No	14.6382	14.6382
4077	White	EUR	Bladder Urothelial Carcinoma	Genitourinary cancer	MALE	61.974	1.959	1.974	1.968	No		Pembrolizumab	Anti-PD(L)1	WT	2	2	0	0	21.3981	0.00111967	1899-12-29 23:58:30	-0.00241711	-0.000858313	No	No	39.0461	39.0461
4140	White	EUR	Bladder Squamous Cell Carcinoma	Genitourinary cancer	FEMALE	36.9363	1.967	1.978	1.97	No		Pembrolizumab	Anti-PD(L)1	WT	2	2	0	0	37.1185	0.0013956	1899-12-29 23:58:30	0.00211958	-0.00093505	No	No	59.9342	59.9342
4308	White	EUR	Bladder Urothelial Carcinoma	Genitourinary cancer	MALE	62.7652	1.984	1.996	1.987	No		Atezolizumab	Anti-PD(L)1	WT	2	2	0	0	1.3784	0.00179006	1899-12-29 23:58:30	0.00339742	-0.000933089	No	No	8.81579	8.81579
4325	White	EUR	Bladder Urothelial Carcinoma	Genitourinary cancer	MALE	77.7741	1.985	1.99	1.986	No		Pembrolizumab	Anti-PD(L)1	WT	2	2	0	0	0	0.00181999	1899-12-29 23:58:30	0.00209062	0.00021229	No	No	3.98026	3.98026
4392	White	EUR	Bladder Urothelial Carcinoma	Genitourinary cancer	MALE	77.0267	1.997	1.999	1.992	No		Pembrolizumab	Anti-PD(L)1	WT	2	2	0	0	8.0407	0.00152437	1899-12-29 23:58:30	0.00210584	-0.00110207	No	No	31.7105	31.7105
59	White	EUR	Breast Invasive Ductal Carcinoma	Breast cancer	FEMALE	71.9918	0.16	0.084	0.097	Radiation pneumonitis		Pembrolizumab	Anti-PD(L)1	Mutant	2	2	0	0	58.1556	-0.00464857	1899-12-29 23:58:30	-0.000948596	-0.000513368	No	No	69.7697	69.7697
87	White	EUR	Invasive Breast Carcinoma	Breast cancer	FEMALE	52.8131	0.209	0.218	0.226	No		Nivolumab	Anti-PD(L)1	Mutant	2	2	0	0	0.951756	0.0011416	1899-12-29 23:58:30	-0.00282491	-0.000490973	No	No	1.875	1.875
118	White	EUR	Breast Invasive Ductal Carcinoma	Breast cancer	FEMALE	68.7693	0.262	0.242	0.261	No		Avelumab	Anti-PD(L)1	Mutant	2	2	0	0	4.36495	0.00124516	1899-12-29 23:58:30	-0.000193287	-0.000424058	No	No	18.8816	18.8816
123	White	EUR	Invasive Breast Carcinoma	Breast cancer	FEMALE	63.6359	0.274	0.274	0.273	PARPi-Pneumonitis		Pembrolizumab	Anti-PD(L)1	Mutant	2	2	0	0	0	0.00129279	1899-12-29 23:58:30	0.00158273	-0.000350928	No	No	7.36842	7.36842
158	White	EUR	Invasive Breast Carcinoma	Breast cancer	FEMALE	69.8289	0.33	0.31	0.305	No		Nivolumab+Ipilimumab	Doublet	Mutant	2	2	0	0	0.459468	0.0017658	1899-12-29 23:58:30	0.00188683	-0.000547308	No	No	41.7763	41.7763
180	Some Other Race	AMR	Breast Invasive Ductal Carcinoma	Breast cancer	FEMALE	52.7201	0.361	0.281	0.294	No		Atezolizumab	Anti-PD(L)1	Mutant	2	2	0	0	7.12176	-0.000847061	1899-12-29 23:58:30	0.00208159	0.0142405	No	No	51.875	51.875
197	White	EUR	Breast Invasive Ductal Carcinoma	Breast cancer	FEMALE	62.3354	0.389	0.35	0.372	No		Pembrolizumab	Anti-PD(L)1	Mutant	2	2	0	0	1.3784	0.00121114	1899-12-29 23:58:30	0.000968231	-0.000314248	No	No	4.47368	4.47368
228	White	EUR	Breast Invasive Ductal Carcinoma	Breast cancer	FEMALE	45.4538	0.42	0.119	0.522	No		Pembrolizumab	Anti-PD(L)1	Mutant	2	2	0	0	1.3784	0.00103096	1899-12-29 23:58:30	-0.0044887	0.000551416	No	No	7.23684	7.23684
288	White	EUR	Breast Invasive Ductal Carcinoma	Breast cancer	FEMALE	59.0965	0.504	0.514	0.515	No		Atezolizumab	Anti-PD(L)1	HET	2	2	0	0	5.51362	0.00162925	1899-12-29 23:58:30	0.00223745	7.6747e-05	No	No	8.25658	8.25658
312	White	EUR	Breast Invasive Ductal Carcinoma	Breast cancer	FEMALE	46.2861	0.543	0.616	0.757	No		Atezolizumab	Anti-PD(L)1	HET	2	2	0	0	10.338	0.00107734	1899-12-29 23:58:30	-0.00265062	-5.36488e-05	No	No	56.4803	56.4803
317	White	EUR	Invasive Breast Carcinoma	Breast cancer	FEMALE	61.922	0.548	0.559	0.556	No		Pembrolizumab	Anti-PD(L)1	HET	2	2	0	0	3.44601	0.00139204	1899-12-29 23:58:30	0.000952325	-0.000960712	No	No	36.1184	36.1184
320	White	EUR	Breast Invasive Ductal Carcinoma	Breast cancer	FEMALE	66.1656	0.551	0.544	0.547	No		Nivolumab	Anti-PD(L)1	HET	2	2	0	0	0	0.000557129	1899-12-29 23:58:30	-0.00114585	-4.74401e-05	No	No	1.875	1.875
365	White	EUR	Invasive Breast Carcinoma	Breast cancer	FEMALE	58.6064	0.615	0.588	0.613	No		Nivolumab	Anti-PD(L)1	HET	2	2	0	0	0.623564	0.00122853	1899-12-29 23:58:30	0.00128945	-0.000354841	No	No	8.55263	8.55263
409	White	EUR	Invasive Breast Carcinoma	Breast cancer	FEMALE	56.9008	0.666	0.639	0.627	No		Pembrolizumab	Anti-PD(L)1	HET	2	2	0	0	7.58123	0.00130337	1899-12-29 23:58:30	-0.00090041	-0.000914331	No	No	23.6184	23.6184
451	White	EUR	Invasive Breast Carcinoma	Breast cancer	FEMALE	68.8761	0.735	0.731	0.729	No		Nivolumab	Anti-PD(L)1	HET	2	2	0	0	2.06761	0.00161408	1899-12-29 23:58:30	0.0025475	0.000199767	No	No	8.28947	8.28947
453	White	EUR	Breast Invasive Ductal Carcinoma	Breast cancer	FEMALE	55.7207	0.738	0.698	0.688	No		Spartalizumab	Anti-PD(L)1	HET	2	2	0	0	0.918937	0.00112421	1899-12-29 23:58:30	-0.000424451	-0.000474935	No	No	13.6842	13.6842
[truncated: 2,507 more rows]

## Sheet: Table S3
Supplementary Table 3. Comparison of ICI-treated and non-ICI-treated patients in the DFCI cohort. Distribution of cancer type, vital status, sex, age at sequencing, and self-reported race among 4,397 ICI-treated patients and 15,473 non-ICI-treated patients who underwent tumor sequencing at DFCI.
[truncated: 26 more rows]

[truncated: 7 more sheets: Table S4, Table S5, Table S6, Table S7, Table S8, Table S9_UTSW, Table S10_hopkins]
